# Supplementary material for: Shape-position perceptive fusion electronic skin with autonomous learning for gesture interaction
Source: Microsyst Nanoeng. 2024 Jul 22;10:103. doi: 10.1038/s41378-024-00739-9 (PMC11263581; doi:10.1038/s41378-024-00739-9)
Supplement: Supplementary file 2 — Pytorch-based DRL-KD programs and data sets collected by the PFES [file 41378_2024_739_MOESM2_ESM.zip]

Archive with 1,219 entries (1,192 files):
- RL-KD-for-gesture-recognizers/.idea/
- RL-KD-for-gesture-recognizers/.idea/.gitignore
- RL-KD-for-gesture-recognizers/.idea/encodings.xml
- RL-KD-for-gesture-recognizers/.idea/inspectionProfiles/
- RL-KD-for-gesture-recognizers/.idea/inspectionProfiles/profiles_settings.xml
- RL-KD-for-gesture-recognizers/.idea/misc.xml
- RL-KD-for-gesture-recognizers/.idea/modules.xml
- RL-KD-for-gesture-recognizers/.idea/RL-KD-for-time-series-regression-main.iml
- RL-KD-for-gesture-recognizers/.idea/workspace.xml
- RL-KD-for-gesture-recognizers/__pycache__/
- RL-KD-for-gesture-recognizers/__pycache__/data_process.cpython-310.pyc
- RL-KD-for-gesture-recognizers/__pycache__/data_process.cpython-38.pyc
- RL-KD-for-gesture-recognizers/__pycache__/data_process.cpython-39.pyc
- RL-KD-for-gesture-recognizers/__pycache__/models.cpython-310.pyc
- RL-KD-for-gesture-recognizers/__pycache__/models.cpython-38.pyc
- RL-KD-for-gesture-recognizers/__pycache__/models.cpython-39.pyc
- RL-KD-for-gesture-recognizers/__pycache__/replay_memory.cpython-310.pyc
- RL-KD-for-gesture-recognizers/__pycache__/replay_memory.cpython-38.pyc
- RL-KD-for-gesture-recognizers/__pycache__/replay_memory.cpython-39.pyc
- RL-KD-for-gesture-recognizers/data_helper.py
- RL-KD-for-gesture-recognizers/data_last/
- RL-KD-for-gesture-recognizers/data_last/code.csv
- RL-KD-for-gesture-recognizers/data_last/code-╕▒▒╛.xlsx
- RL-KD-for-gesture-recognizers/data_last/data-base.xlsx
- RL-KD-for-gesture-recognizers/data_last/student.csv
- RL-KD-for-gesture-recognizers/data_last/student_num.csv
- RL-KD-for-gesture-recognizers/data_last/teacher1.csv
- RL-KD-for-gesture-recognizers/data_last/teacher1_num.csv
- RL-KD-for-gesture-recognizers/data_last/teacher2.csv
- RL-KD-for-gesture-recognizers/data_last/teacher2_num.csv
- RL-KD-for-gesture-recognizers/data_last/teacher3.csv
- RL-KD-for-gesture-recognizers/data_last/teacher3_num.csv
- RL-KD-for-gesture-recognizers/data_last/teacher4.csv
- RL-KD-for-gesture-recognizers/data_last/teacher4_num.csv
- RL-KD-for-gesture-recognizers/data_last/test.csv
- RL-KD-for-gesture-recognizers/data_last/test_num.csv
- RL-KD-for-gesture-recognizers/data_last/train.xlsx
- RL-KD-for-gesture-recognizers/data_process.py
- RL-KD-for-gesture-recognizers/gru_student_test.py
- RL-KD-for-gesture-recognizers/log/
- RL-KD-for-gesture-recognizers/lstm_teacher_indepentent.py
- RL-KD-for-gesture-recognizers/models.py
- RL-KD-for-gesture-recognizers/plot.py
- RL-KD-for-gesture-recognizers/README.md
- RL-KD-for-gesture-recognizers/replay_memory.py
- RL-KD-for-gesture-recognizers/rl_kd_mutilple_teacher_none.py
- RL-KD-for-gesture-recognizers/rl_kd_mutilple_teacher_reinforce_learning.py
- RL-KD-for-gesture-recognizers/save_dir_1/
- RL-KD-for-gesture-recognizers/save_dir_1/best_model.ckpt
- RL-KD-for-gesture-recognizers/save_dir_1/model_100.ckpt
- RL-KD-for-gesture-recognizers/save_dir_1/model_120.ckpt
- RL-KD-for-gesture-recognizers/save_dir_1/model_140.ckpt
- RL-KD-for-gesture-recognizers/save_dir_1/model_160.ckpt
- RL-KD-for-gesture-recognizers/save_dir_1/model_180.ckpt
- RL-KD-for-gesture-recognizers/save_dir_1/model_20.ckpt
- RL-KD-for-gesture-recognizers/save_dir_1/model_200.ckpt
- RL-KD-for-gesture-recognizers/save_dir_1/model_220.ckpt
- RL-KD-for-gesture-recognizers/save_dir_1/model_240.ckpt
- RL-KD-for-gesture-recognizers/save_dir_1/model_260.ckpt
- RL-KD-for-gesture-recognizers/save_dir_1/model_280.ckpt
- RL-KD-for-gesture-recognizers/save_dir_1/model_300.ckpt
- RL-KD-for-gesture-recognizers/save_dir_1/model_320.ckpt
- RL-KD-for-gesture-recognizers/save_dir_1/model_340.ckpt
- RL-KD-for-gesture-recognizers/save_dir_1/model_360.ckpt
- RL-KD-for-gesture-recognizers/save_dir_1/model_380.ckpt
- RL-KD-for-gesture-recognizers/save_dir_1/model_40.ckpt
- RL-KD-for-gesture-recognizers/save_dir_1/model_420.ckpt
- RL-KD-for-gesture-recognizers/save_dir_1/model_440.ckpt
- RL-KD-for-gesture-recognizers/save_dir_1/model_460.ckpt
- RL-KD-for-gesture-recognizers/save_dir_1/model_480.ckpt
- RL-KD-for-gesture-recognizers/save_dir_1/model_500.ckpt
- RL-KD-for-gesture-recognizers/save_dir_1/model_540.ckpt
- RL-KD-for-gesture-recognizers/save_dir_1/model_560.ckpt
- RL-KD-for-gesture-recognizers/save_dir_1/model_60.ckpt
- RL-KD-for-gesture-recognizers/save_dir_1/model_600.ckpt
- RL-KD-for-gesture-recognizers/save_dir_1/model_640.ckpt
- RL-KD-for-gesture-recognizers/save_dir_1/model_660.ckpt
- RL-KD-for-gesture-recognizers/save_dir_1/model_720.ckpt
- RL-KD-for-gesture-recognizers/save_dir_1/model_740.ckpt
- RL-KD-for-gesture-recognizers/save_dir_1/model_80.ckpt
- RL-KD-for-gesture-recognizers/save_dir_1/model_800.ckpt
- RL-KD-for-gesture-recognizers/save_dir_1/model_900.ckpt
- RL-KD-for-gesture-recognizers/save_dir_1/model_940.ckpt
- RL-KD-for-gesture-recognizers/save_dir_2/
- RL-KD-for-gesture-recognizers/save_dir_2/best_model.ckpt
- RL-KD-for-gesture-recognizers/save_dir_2/model_100.ckpt
- RL-KD-for-gesture-recognizers/save_dir_2/model_120.ckpt
- RL-KD-for-gesture-recognizers/save_dir_2/model_140.ckpt
- RL-KD-for-gesture-recognizers/save_dir_2/model_160.ckpt
- RL-KD-for-gesture-recognizers/save_dir_2/model_180.ckpt
- RL-KD-for-gesture-recognizers/save_dir_2/model_20.ckpt
- RL-KD-for-gesture-recognizers/save_dir_2/model_200.ckpt
- RL-KD-for-gesture-recognizers/save_dir_2/model_240.ckpt
- RL-KD-for-gesture-recognizers/save_dir_2/model_260.ckpt
- RL-KD-for-gesture-recognizers/save_dir_2/model_300.ckpt
- RL-KD-for-gesture-recognizers/save_dir_2/model_320.ckpt
- RL-KD-for-gesture-recognizers/save_dir_2/model_340.ckpt
- RL-KD-for-gesture-recognizers/save_dir_2/model_360.ckpt
- RL-KD-for-gesture-recognizers/save_dir_2/model_380.ckpt
- RL-KD-for-gesture-recognizers/save_dir_2/model_40.ckpt
- RL-KD-for-gesture-recognizers/save_dir_2/model_440.ckpt
- RL-KD-for-gesture-recognizers/save_dir_2/model_460.ckpt
- RL-KD-for-gesture-recognizers/save_dir_2/model_500.ckpt
- RL-KD-for-gesture-recognizers/save_dir_2/model_520.ckpt
- RL-KD-for-gesture-recognizers/save_dir_2/model_540.ckpt
- RL-KD-for-gesture-recognizers/save_dir_2/model_580.ckpt
- RL-KD-for-gesture-recognizers/save_dir_2/model_60.ckpt
- RL-KD-for-gesture-recognizers/save_dir_2/model_600.ckpt
- RL-KD-for-gesture-recognizers/save_dir_2/model_660.ckpt
- RL-KD-for-gesture-recognizers/save_dir_2/model_680.ckpt
- RL-KD-for-gesture-recognizers/save_dir_2/model_740.ckpt
- RL-KD-for-gesture-recognizers/save_dir_2/model_760.ckpt
- RL-KD-for-gesture-recognizers/save_dir_2/model_80.ckpt
- RL-KD-for-gesture-recognizers/save_dir_2/model_800.ckpt
- RL-KD-for-gesture-recognizers/save_dir_2/model_860.ckpt
- RL-KD-for-gesture-recognizers/save_dir_2/model_900.ckpt
- RL-KD-for-gesture-recognizers/save_dir_2/model_960.ckpt
- RL-KD-for-gesture-recognizers/save_dir_2/model_980.ckpt
- RL-KD-for-gesture-recognizers/save_dir_3/
- RL-KD-for-gesture-recognizers/save_dir_3/best_model.ckpt
- RL-KD-for-gesture-recognizers/save_dir_3/model_100.ckpt
- RL-KD-for-gesture-recognizers/save_dir_3/model_120.ckpt
- RL-KD-for-gesture-recognizers/save_dir_3/model_140.ckpt
- RL-KD-for-gesture-recognizers/save_dir_3/model_20.ckpt
- RL-KD-for-gesture-recognizers/save_dir_3/model_200.ckpt
- RL-KD-for-gesture-recognizers/save_dir_3/model_220.ckpt
- RL-KD-for-gesture-recognizers/save_dir_3/model_240.ckpt
- RL-KD-for-gesture-recognizers/save_dir_3/model_280.ckpt
- RL-KD-for-gesture-recognizers/save_dir_3/model_300.ckpt
- RL-KD-for-gesture-recognizers/save_dir_3/model_340.ckpt
- RL-KD-for-gesture-recognizers/save_dir_3/model_360.ckpt
- RL-KD-for-gesture-recognizers/save_dir_3/model_380.ckpt
- RL-KD-for-gesture-recognizers/save_dir_3/model_40.ckpt
- RL-KD-for-gesture-recognizers/save_dir_3/model_420.ckpt
- RL-KD-for-gesture-recognizers/save_dir_3/model_520.ckpt
- RL-KD-for-gesture-recognizers/save_dir_3/model_60.ckpt
- RL-KD-for-gesture-recognizers/save_dir_3/model_760.ckpt
- RL-KD-for-gesture-recognizers/save_dir_3/model_80.ckpt
- RL-KD-for-gesture-recognizers/save_dir_3/model_980.ckpt
- RL-KD-for-gesture-recognizers/save_dir_4/
- RL-KD-for-gesture-recognizers/save_dir_4/best_model.ckpt
- RL-KD-for-gesture-recognizers/save_dir_4/model_100.ckpt
- RL-KD-for-gesture-recognizers/save_dir_4/model_120.ckpt
- RL-KD-for-gesture-recognizers/save_dir_4/model_140.ckpt
- RL-KD-for-gesture-recognizers/save_dir_4/model_160.ckpt
- RL-KD-for-gesture-recognizers/save_dir_4/model_180.ckpt
- RL-KD-for-gesture-recognizers/save_dir_4/model_20.ckpt
- RL-KD-for-gesture-recognizers/save_dir_4/model_200.ckpt
- RL-KD-for-gesture-recognizers/save_dir_4/model_220.ckpt
- RL-KD-for-gesture-recognizers/save_dir_4/model_240.ckpt
- RL-KD-for-gesture-recognizers/save_dir_4/model_260.ckpt
- RL-KD-for-gesture-recognizers/save_dir_4/model_280.ckpt
- RL-KD-for-gesture-recognizers/save_dir_4/model_300.ckpt
- RL-KD-for-gesture-recognizers/save_dir_4/model_320.ckpt
- RL-KD-for-gesture-recognizers/save_dir_4/model_340.ckpt
- RL-KD-for-gesture-recognizers/save_dir_4/model_360.ckpt
- RL-KD-for-gesture-recognizers/save_dir_4/model_380.ckpt
- RL-KD-for-gesture-recognizers/save_dir_4/model_40.ckpt
- RL-KD-for-gesture-recognizers/save_dir_4/model_400.ckpt
- RL-KD-for-gesture-recognizers/save_dir_4/model_440.ckpt
- RL-KD-for-gesture-recognizers/save_dir_4/model_460.ckpt
- RL-KD-for-gesture-recognizers/save_dir_4/model_520.ckpt
- RL-KD-for-gesture-recognizers/save_dir_4/model_540.ckpt
- RL-KD-for-gesture-recognizers/save_dir_4/model_560.ckpt
- RL-KD-for-gesture-recognizers/save_dir_4/model_580.ckpt
- RL-KD-for-gesture-recognizers/save_dir_4/model_60.ckpt
- RL-KD-for-gesture-recognizers/save_dir_4/model_620.ckpt
- RL-KD-for-gesture-recognizers/save_dir_4/model_640.ckpt
- RL-KD-for-gesture-recognizers/save_dir_4/model_660.ckpt
- RL-KD-for-gesture-recognizers/save_dir_4/model_680.ckpt
- RL-KD-for-gesture-recognizers/save_dir_4/model_720.ckpt
- RL-KD-for-gesture-recognizers/save_dir_4/model_780.ckpt
- RL-KD-for-gesture-recognizers/save_dir_4/model_80.ckpt
- RL-KD-for-gesture-recognizers/save_dir_4/model_860.ckpt
- RL-KD-for-gesture-recognizers/save_dir_4/model_900.ckpt
- RL-KD-for-gesture-recognizers/save_dir_4/model_920.ckpt
- RL-KD-for-gesture-recognizers/save_dir_4/model_980.ckpt
- RL-KD-for-gesture-recognizers/save_std/
- RL-KD-for-gesture-recognizers/save_std/best_model.ckpt
- RL-KD-for-gesture-recognizers/save_std/model_160.ckpt
- RL-KD-for-gesture-recognizers/save_std/model_180.ckpt
- RL-KD-for-gesture-recognizers/save_std/model_240.ckpt
- RL-KD-for-gesture-recognizers/save_std/model_260.ckpt
- RL-KD-for-gesture-recognizers/save_std/model_360.ckpt
- RL-KD-for-gesture-recognizers/save_std/model_460.ckpt
- RL-KD-for-gesture-recognizers/save_std/model_60.ckpt
- RL-KD-for-gesture-recognizers/save_std/model_700.ckpt
- RL-KD-for-gesture-recognizers/save_std/model_760.ckpt
- RL-KD-for-gesture-recognizers/save_std/model_860.ckpt
- RL-KD-for-gesture-recognizers/sgdr.py
- RL-KD-for-gesture-recognizers/student_models/
- RL-KD-for-gesture-recognizers/student_models/model_1.ckpt
- RL-KD-for-gesture-recognizers/student_models/model_10.ckpt
- RL-KD-for-gesture-recognizers/student_models/model_100.ckpt
- RL-KD-for-gesture-recognizers/student_models/model_105.ckpt
- RL-KD-for-gesture-recognizers/student_models/model_106.ckpt
- RL-KD-for-gesture-recognizers/student_models/model_109.ckpt
- RL-KD-for-gesture-recognizers/student_models/model_11.ckpt
- RL-KD-for-gesture-recognizers/student_models/model_110.ckpt
- RL-KD-for-gesture-recognizers/student_models/model_113.ckpt
- RL-KD-for-gesture-recognizers/student_models/model_115.ckpt
- RL-KD-for-gesture-recognizers/student_models/model_116.ckpt
- RL-KD-for-gesture-recognizers/student_models/model_119.ckpt
- RL-KD-for-gesture-recognizers/student_models/model_12.ckpt
- RL-KD-for-gesture-recognizers/student_models/model_120.ckpt
- RL-KD-for-gesture-recognizers/student_models/model_121.ckpt
- RL-KD-for-gesture-recognizers/student_models/model_123.ckpt
- RL-KD-for-gesture-recognizers/student_models/model_124.ckpt
- RL-KD-for-gesture-recognizers/student_models/model_125.ckpt
- RL-KD-for-gesture-recognizers/student_models/model_127.ckpt
- RL-KD-for-gesture-recognizers/student_models/model_128.ckpt
- RL-KD-for-gesture-recognizers/student_models/model_129.ckpt
- RL-KD-for-gesture-recognizers/student_models/model_13.ckpt
- RL-KD-for-gesture-recognizers/student_models/model_130.ckpt
- RL-KD-for-gesture-recognizers/student_models/model_131.ckpt
- RL-KD-for-gesture-recognizers/student_models/model_132.ckpt
- RL-KD-for-gesture-recognizers/student_models/model_133.ckpt
- RL-KD-for-gesture-recognizers/student_models/model_135.ckpt
- RL-KD-for-gesture-recognizers/student_models/model_136.ckpt
- RL-KD-for-gesture-recognizers/student_models/model_137.ckpt
- RL-KD-for-gesture-recognizers/student_models/model_139.ckpt
- RL-KD-for-gesture-recognizers/student_models/model_14.ckpt
- RL-KD-for-gesture-recognizers/student_models/model_140.ckpt
- RL-KD-for-gesture-recognizers/student_models/model_141.ckpt
- RL-KD-for-gesture-recognizers/student_models/model_143.ckpt
- RL-KD-for-gesture-recognizers/student_models/model_144.ckpt
- RL-KD-for-gesture-recognizers/student_models/model_145.ckpt
- RL-KD-for-gesture-recognizers/student_models/model_146.ckpt
- RL-KD-for-gesture-recognizers/student_models/model_147.ckpt
- RL-KD-for-gesture-recognizers/student_models/model_148.ckpt
- RL-KD-for-gesture-recognizers/student_models/model_149.ckpt
- RL-KD-for-gesture-recognizers/student_models/model_15.ckpt
- RL-KD-for-gesture-recognizers/student_models/model_150.ckpt
- RL-KD-for-gesture-recognizers/student_models/model_151.ckpt
- RL-KD-for-gesture-recognizers/student_models/model_152.ckpt
- RL-KD-for-gesture-recognizers/student_models/model_153.ckpt
- RL-KD-for-gesture-recognizers/student_models/model_154.ckpt
- RL-KD-for-gesture-recognizers/student_models/model_155.ckpt
- RL-KD-for-gesture-recognizers/student_models/model_156.ckpt
- RL-KD-for-gesture-recognizers/student_models/model_157.ckpt
- RL-KD-for-gesture-recognizers/student_models/model_158.ckpt
- RL-KD-for-gesture-recognizers/student_models/model_159.ckpt
- RL-KD-for-gesture-recognizers/student_models/model_16.ckpt
- RL-KD-for-gesture-recognizers/student_models/model_160.ckpt
- RL-KD-for-gesture-recognizers/student_models/model_161.ckpt
- RL-KD-for-gesture-recognizers/student_models/model_162.ckpt
- RL-KD-for-gesture-recognizers/student_models/model_163.ckpt
- RL-KD-for-gesture-recognizers/student_models/model_164.ckpt
- RL-KD-for-gesture-recognizers/student_models/model_165.ckpt
- RL-KD-for-gesture-recognizers/student_models/model_166.ckpt
- RL-KD-for-gesture-recognizers/student_models/model_167.ckpt
- RL-KD-for-gesture-recognizers/student_models/model_168.ckpt
- RL-KD-for-gesture-recognizers/student_models/model_169.ckpt
- RL-KD-for-gesture-recognizers/student_models/model_17.ckpt
- RL-KD-for-gesture-recognizers/student_models/model_170.ckpt
- RL-KD-for-gesture-recognizers/student_models/model_171.ckpt
- RL-KD-for-gesture-recognizers/student_models/model_172.ckpt
- RL-KD-for-gesture-recognizers/student_models/model_173.ckpt
- RL-KD-for-gesture-recognizers/student_models/model_174.ckpt
- RL-KD-for-gesture-recognizers/student_models/model_175.ckpt
- RL-KD-for-gesture-recognizers/student_models/model_176.ckpt
- RL-KD-for-gesture-recognizers/student_models/model_177.ckpt
- RL-KD-for-gesture-recognizers/student_models/model_179.ckpt
- RL-KD-for-gesture-recognizers/student_models/model_18.ckpt
- RL-KD-for-gesture-recognizers/student_models/model_181.ckpt
- RL-KD-for-gesture-recognizers/student_models/model_182.ckpt
- RL-KD-for-gesture-recognizers/student_models/model_183.ckpt
- RL-KD-for-gesture-recognizers/student_models/model_185.ckpt
- RL-KD-for-gesture-recognizers/student_models/model_186.ckpt
- RL-KD-for-gesture-recognizers/student_models/model_187.ckpt
- RL-KD-for-gesture-recognizers/student_models/model_189.ckpt
- RL-KD-for-gesture-recognizers/student_models/model_19.ckpt
- RL-KD-for-gesture-recognizers/student_models/model_190.ckpt
- RL-KD-for-gesture-recognizers/student_models/model_191.ckpt
- RL-KD-for-gesture-recognizers/student_models/model_192.ckpt
- RL-KD-for-gesture-recognizers/student_models/model_193.ckpt
- RL-KD-for-gesture-recognizers/student_models/model_197.ckpt
- RL-KD-for-gesture-recognizers/student_models/model_198.ckpt
- RL-KD-for-gesture-recognizers/student_models/model_199.ckpt
- RL-KD-for-gesture-recognizers/student_models/model_2.ckpt
- RL-KD-for-gesture-recognizers/student_models/model_20.ckpt
- RL-KD-for-gesture-recognizers/student_models/model_201.ckpt
- RL-KD-for-gesture-recognizers/student_models/model_202.ckpt
- RL-KD-for-gesture-recognizers/student_models/model_204.ckpt
- RL-KD-for-gesture-recognizers/student_models/model_207.ckpt
- RL-KD-for-gesture-recognizers/student_models/model_209.ckpt
- RL-KD-for-gesture-recognizers/student_models/model_21.ckpt
- RL-KD-for-gesture-recognizers/student_models/model_212.ckpt
- RL-KD-for-gesture-recognizers/student_models/model_213.ckpt
- RL-KD-for-gesture-recognizers/student_models/model_215.ckpt
- RL-KD-for-gesture-recognizers/student_models/model_218.ckpt
- RL-KD-for-gesture-recognizers/student_models/model_22.ckpt
- RL-KD-for-gesture-recognizers/student_models/model_221.ckpt
- RL-KD-for-gesture-recognizers/student_models/model_224.ckpt
- RL-KD-for-gesture-recognizers/student_models/model_227.ckpt
- RL-KD-for-gesture-recognizers/student_models/model_229.ckpt
- RL-KD-for-gesture-recognizers/student_models/model_23.ckpt
- RL-KD-for-gesture-recognizers/student_models/model_232.ckpt
- RL-KD-for-gesture-recognizers/student_models/model_233.ckpt
- RL-KD-for-gesture-recognizers/student_models/model_234.ckpt
[truncated: 919 more entries]
