# Supplementary material for: Shape-position perceptive fusion electronic skin with autonomous learning for gesture interaction
Source: Microsyst Nanoeng. 2024 Jul 22;10:103. doi: 10.1038/s41378-024-00739-9 (PMC11263581; doi:10.1038/s41378-024-00739-9)
Supplement: Supplementary file 2 — Pytorch-based DRL-KD programs and data sets collected by the PFES [file 41378_2024_739_MOESM2_ESM.zip › RL-KD-for-gesture-recognizers/data_helper.py]

import pandas as pd

data_path = "./data_last/code.csv"

df = pd.read_csv(data_path, encoding="gbk")

label2num = {}
num2label = {}

num = 0
for lab in df["label"]:
    if lab not in label2num:
        label2num[lab] = num
        num += 1
for key, value in label2num.items():
    num2label[value] = key


path = "./data_last/test.csv"   #student_teacher1_test
df_s = pd.read_csv(path, encoding="gbk")
label_num = []
for lab in df_s["label"]:
    label_num.append(label2num.get(lab))

df_s["label_num"] = label_num

df_s.to_csv("./data_last/test_num.csv", index_label=False)
