# Supplementary material for: Shape-position perceptive fusion electronic skin with autonomous learning for gesture interaction
Source: Microsyst Nanoeng. 2024 Jul 22;10:103. doi: 10.1038/s41378-024-00739-9 (PMC11263581; doi:10.1038/s41378-024-00739-9)
Supplement: Supplementary file 2 — Pytorch-based DRL-KD programs and data sets collected by the PFES [file 41378_2024_739_MOESM2_ESM.zip › RL-KD-for-gesture-recognizers/data_last/code.csv]

ÌØÕ÷1	ÌØÕ÷2	ÌØÕ÷3	ÌØÕ÷4	ÌØÕ÷5	label
7.01E-04	-1.51E-04	-1.33E-04	8.45E-04	8.70E-04	Victory
2.15E-04	3.76E-04	-1.17E-05	1.19E-05	-2.01E-05	OK
-1.59E-04	9.43E-04	6.59E-04	6.66E-04	-1.25E-04	Phone
-3.57E-04	6.26E-04	4.43E-04	6.86E-04	7.00E-04	Like
4.30E-04	0.00134	0.00134	0.00139	0.00137	No-like
3.68E-04	0.0011	0.00103	9.71E-04	8.95E-04	Me
5.41E-04	-7.49E-06	0.00133	0.00116	9.54E-04	Silence
6.85E-04	-7.00E-05	9.40E-04	0.001	0.00101	Point
4.41E-04	-1.68E-04	0.00106	8.16E-04	6.08E-04	Think
4.12E-06	5.29E-07	-9.21E-06	-1.40E-05	-8.86E-06	Please
-5.62E-04	-3.80E-04	-3.73E-04	-3.46E-04	-3.19E-04	Heart
-1.82E-04	-1.80E-04	-1.22E-04	-9.80E-05	-3.73E-05	Hello
