# Supplementary material for: Shape-position perceptive fusion electronic skin with autonomous learning for gesture interaction
Source: Microsyst Nanoeng. 2024 Jul 22;10:103. doi: 10.1038/s41378-024-00739-9 (PMC11263581; doi:10.1038/s41378-024-00739-9)
Supplement: Supplementary file 2 — Pytorch-based DRL-KD programs and data sets collected by the PFES [file 41378_2024_739_MOESM2_ESM.zip › RL-KD-for-gesture-recognizers/data_last/code-╕▒▒╛.xlsx]

## Sheet: Sheet1
Thumb	Index	Middle	Ring	Little
0.000701305	-0.00015106	-0.000133283	0.000845424	0.000869526	Victory	1
0.000215319	0.000376089	-1.1654e-05	1.19316e-05	-2.00812e-05	OK	2
-0.00015884	0.000943379	0.000658539	0.000666248	-0.000125043	Phone	3
-0.000357376	0.000626402	0.000442656	0.000685861	0.000699956	Like	4
0.000430021	0.00134	0.00134	0.00139	0.00137	No-like	5
0.000367636	0.0011	0.00103	0.000970532	0.000895333	Me	6
0.000540509	-7.48729e-06	0.00133	0.00116	0.000953588	Silence	7
0.000685277	-7e-05	0.000939814	0.001	0.00101	Point	8
0.000441436	-0.000167526	0.00106	0.000815818	0.0006082	Think	9
4.11592e-06	5.285e-07	-9.20826e-06	-1.40422e-05	-8.86164e-06	Please	10
-0.000561996	-0.00037994	-0.000373039	-0.000345623	-0.000318777	Heart	11
-0.000181826	-0.000180279	-0.0001224	-9.80107e-05	-3.72958e-05	Hello	12
