# Supplementary material for: Shape-position perceptive fusion electronic skin with autonomous learning for gesture interaction
Source: Microsyst Nanoeng. 2024 Jul 22;10:103. doi: 10.1038/s41378-024-00739-9 (PMC11263581; doi:10.1038/s41378-024-00739-9)
Supplement: Supplementary file 2 — Pytorch-based DRL-KD programs and data sets collected by the PFES [file 41378_2024_739_MOESM2_ESM.zip › RL-KD-for-gesture-recognizers/data_last/data-base.xlsx]

## Sheet: Sheet1
Thumb	Index	Middle	Ring	Little			rand()
0.000701305	-0.00015106	-0.000133283	0.000845424	0.000869526	Victory	1	0.782255
0.000696758	-0.000127942	-0.000138049	0.000906932	0.000961568	Victory	1	0.453444
0.000708462	-0.00013329	-0.00013774	0.000881932	0.000929077	Victory	1	0.857657
0.000715303	-0.000152545	-0.000136023	0.000889575	0.000887242	Victory	1	0.851877
0.000692427	-0.000128411	-0.000138767	0.000905705	0.000960513	Victory	1	0.0834287
0.000689624	-0.000129316	-0.000140651	0.000902577	0.00096147	Victory	1	0.870237
0.000704114	-0.000132159	-0.000139295	0.000882634	0.000930321	Victory	1	0.712271
0.000689263	-0.000129575	-0.000141259	0.000901955	0.000962128	Victory	1	0.516193
0.000701305	-0.00015106	-0.000133283	0.000845424	0.000869526	Victory	1	0.348595
0.000721032	-0.000152655	-0.000135677	0.000888525	0.000883425	Victory	1	0.606992
0.000712221	-0.000123437	-0.000135308	0.000904709	0.000955898	Victory	1	0.848445
0.000691122	-0.000128697	-0.000139336	0.000904619	0.000960382	Victory	1	0.611075
0.000706314	-0.000151001	-0.000133469	0.000852004	0.000870429	Victory	1	0.339146
0.000719999	-0.000151472	-0.000134032	0.000875071	0.000874734	Victory	1	0.550284
0.000711263	-0.000124353	-0.000135865	0.000905531	0.000956755	Victory	1	0.0021995
0.000713179	-0.000150418	-0.00013374	0.000887269	0.000894169	Victory	1	0.86068
0.000706081	-0.00014554	-0.000132577	0.000878324	0.000907263	Victory	1	0.30954
0.000704792	-0.000126455	-0.000137372	0.000907373	0.000960706	Victory	1	0.0390097
0.000714375	-0.000150964	-0.00013382	0.000864815	0.000872595	Victory	1	0.76411
0.000725509	-0.000152538	-0.000135015	0.000886233	0.000878841	Victory	1	0.0613987
0.000701033	-0.000131665	-0.000140259	0.000884283	0.000932023	Victory	1	0.564575
0.000707449	-0.000146353	-0.000132501	0.000879094	0.000905368	Victory	1	0.916166
0.000717389	-0.000151181	-0.000133914	0.000870291	0.00087365	Victory	1	0.169773
0.000696164	-0.000129843	-0.000141613	0.00089251	0.000948758	Victory	1	0.475759
0.000694377	-0.000128185	-0.000138347	0.0009064	0.000961156	Victory	1	0.394337
0.000713643	-0.000121512	-0.000134108	0.000902905	0.000954389	Victory	1	0.173546
0.000715303	-0.000152545	-0.000136023	0.000889575	0.000887242	Victory	1	0.904586
0.000708942	-0.000136679	-0.000135219	0.000881979	0.000927058	Victory	1	0.191639
0.000693376	-0.000129137	-0.000141683	0.000899091	0.000965917	Victory	1	0.712471
0.000724307	-0.000152011	-0.000134535	0.000882545	0.00087696	Victory	1	0.0337371
0.000710666	-0.000150922	-0.000133669	0.000858611	0.000871496	Victory	1	0.420827
0.000699218	-0.000127562	-0.000137845	0.0009074	0.000961531	Victory	1	0.856156
0.000704167	-0.000140252	-0.000133941	0.00087648	0.000920494	Victory	1	0.432555
0.000710666	-0.000150922	-0.000133669	0.000858611	0.000871496	Victory	1	0.00206032
0.000724307	-0.000152011	-0.000134535	0.000882545	0.00087696	Victory	1	0.558333
0.000703897	-0.000143663	-0.000132652	0.000877376	0.000911358	Victory	1	0.109489
0.000701033	-0.000131665	-0.000140259	0.000884283	0.000932023	Victory	1	0.493827
0.000718709	-0.000152652	-0.000135777	0.00088889	0.000884534	Victory	1	0.368888
0.000711654	-0.00013516	-0.000135793	0.00088391	0.000927025	Victory	1	0.104251
0.000692219	-0.000129264	-0.000141827	0.000900083	0.000965716	Victory	1	0.465964
0.000713672	-0.000119458	-0.000133018	0.000902328	0.000952695	Victory	1	0.864367
0.000707928	-0.000137211	-0.000135195	0.000881001	0.000926886	Victory	1	0.682158
0.000710168	-0.000136132	-0.000135332	0.000882877	0.0009269	Victory	1	0.115883
0.000710666	-0.000150922	-0.000133669	0.000858611	0.000871496	Victory	1	0.526359
0.000706191	-0.000138409	-0.000134908	0.000878737	0.000924922	Victory	1	0.113488
0.000708942	-0.000136679	-0.000135219	0.000881979	0.000927058	Victory	1	0.314622
0.000723097	-0.000152664	-0.000135579	0.000888223	0.000882283	Victory	1	0.648407
0.000703634	-0.000141796	-0.000133113	0.000876761	0.000915925	Victory	1	0.505225
0.000704167	-0.000140252	-0.000133941	0.00087648	0.000920494	Victory	1	0.904799
0.000696375	-0.000129863	-0.000141727	0.000891735	0.00094776	Victory	1	0.81663
0.000699425	-0.000131372	-0.000140614	0.000885326	0.000933401	Victory	1	0.305475
0.000695688	-0.00012977	-0.000141594	0.000893278	0.000949519	Victory	1	0.556177
0.000703894	-0.000140957	-0.00013354	0.000876531	0.000918304	Victory	1	0.997326
0.000712596	-0.000151411	-0.000134894	0.000889239	0.000891246	Victory	1	0.0685529
0.000703634	-0.000141796	-0.000133113	0.000876761	0.000915925	Victory	1	0.519185
0.000696896	-0.000129878	-0.00014155	0.000889102	0.000943251	Victory	1	0.874453
0.000714112	-0.000152359	-0.000135943	0.000889543	0.000888572	Victory	1	0.67928
0.000712596	-0.000151411	-0.000134894	0.000889239	0.000891246	Victory	1	0.129437
0.000695166	-0.000129578	-0.000141548	0.000894373	0.000950363	Victory	1	0.666576
0.000690768	-0.000129793	-0.000142186	0.000900727	0.000965634	Victory	1	0.779931
0.000694526	-0.000129184	-0.000141462	0.000896948	0.00096579	Victory	1	0.328622
0.000703894	-0.000140957	-0.00013354	0.000876531	0.000918304	Victory	1	0.772912
0.000713087	-0.000150774	-0.000134142	0.000888419	0.000893236	Victory	1	0.200695
0.000713334	-0.000149464	-0.000133095	0.000884174	0.000896465	Victory	1	0.373802
0.000706081	-0.00014554	-0.000132577	0.000878324	0.000907263	Victory	1	0.901648
0.000704829	-0.000144629	-0.000132618	0.000877707	0.000909266	Victory	1	0.843469
0.000708942	-0.000136679	-0.000135219	0.000881979	0.000927058	Victory	1	0.304242
0.000704829	-0.000144629	-0.000132618	0.000877707	0.000909266	Victory	1	0.888691
0.000696375	-0.000129863	-0.000141727	0.000891735	0.00094776	Victory	1	0.977202
0.000694377	-0.000128185	-0.000138347	0.0009064	0.000961156	Victory	1	0.555148
0.00070185	-0.000127037	-0.000137655	0.000907648	0.000961296	Victory	1	0.139062
0.000689624	-0.000129316	-0.000140651	0.000902577	0.00096147	Victory	1	0.911236
0.000706314	-0.000151001	-0.000133469	0.000852004	0.000870429	Victory	1	0.842034
0.000704829	-0.000144629	-0.000132618	0.000877707	0.000909266	Victory	1	0.867927
0.000709839	-0.000125171	-0.000136418	0.000906104	0.000957989	Victory	1	0.0168569
0.000696164	-0.000129843	-0.000141613	0.00089251	0.000948758	Victory	1	0.484642
0.000691122	-0.000128697	-0.000139336	0.000904619	0.000960382	Victory	1	0.958727
0.000697918	-0.000130589	-0.000141078	0.000887166	0.000937031	Victory	1	0.494248
0.000697918	-0.000130589	-0.000141078	0.000887166	0.000937031	Victory	1	0.388932
0.000713087	-0.000150774	-0.000134142	0.000888419	0.000893236	Victory	1	0.584677
0.000215319	0.000376089	-1.1654e-05	1.19316e-05	-2.00812e-05	OK	2	0.640649
0.000211089	0.000373912	-1.17714e-05	1.22234e-05	-1.97491e-05	OK	2	0.478214
0.000237209	0.000387979	-2.55071e-05	9.64074e-06	-1.79007e-05	OK	2	0.301483
0.000206563	0.000333968	-1.78077e-05	1.4288e-05	-2.54931e-05	OK	2	0.956815
0.000210198	0.00032506	-1.85062e-05	1.39451e-05	-2.63827e-05	OK	2	0.0670065
0.000227481	0.000310704	-2.09661e-05	1.26951e-05	-2.45076e-05	OK	2	0.287415
0.000223077	0.000381644	-1.42409e-05	1.08713e-05	-1.99825e-05	OK	2	0.95275
0.000209811	0.000364519	-2.20582e-05	8.81694e-06	-1.57861e-05	OK	2	0.170406
0.000238399	0.000387591	-2.65183e-05	9.90772e-06	-1.74617e-05	OK	2	0.921847
0.000250639	0.000377976	-3.16575e-05	1.11865e-05	-1.98962e-05	OK	2	0.0787122
0.000227591	0.000368503	-2.37763e-05	8.05445e-06	-1.52174e-05	OK	2	0.304952
0.000206563	0.000333968	-1.78077e-05	1.4288e-05	-2.54931e-05	OK	2	0.402475
0.000216539	0.000376824	-1.19413e-05	1.20018e-05	-2.02126e-05	OK	2	0.182165
0.000240164	0.00038742	-2.82008e-05	1.0923e-05	-1.70409e-05	OK	2	0.455364
0.000217837	0.000377722	-1.22726e-05	1.20244e-05	-2.03194e-05	OK	2	0.330393
0.000221478	0.000380385	-1.37872e-05	1.1122e-05	-1.99985e-05	OK	2	0.473117
0.00024777	0.000381236	-3.17029e-05	1.23534e-05	-1.9106e-05	OK	2	0.958216
0.00020099	0.000373132	-1.47855e-05	1.48357e-05	-1.98432e-05	OK	2	0.374855
0.000207538	0.00033024	-1.81065e-05	1.41083e-05	-2.58626e-05	OK	2	0.402771
0.000199625	0.000373417	-1.5249e-05	1.55391e-05	-1.98919e-05	OK	2	0.630306
0.000198605	0.000367875	-1.5846e-05	1.7153e-05	-2.17924e-05	OK	2	0.0681032
0.000218976	0.000366743	-2.28323e-05	8.62326e-06	-1.56968e-05	OK	2	0.843927
0.000233634	0.000388116	-2.19095e-05	8.6364e-06	-1.92956e-05	OK	2	0.236375
0.000209664	0.000373263	-1.20507e-05	1.24824e-05	-1.96749e-05	OK	2	0.8369
0.000241097	0.000372536	-2.67003e-05	8.27824e-06	-1.64424e-05	OK	2	0.984364
0.000226761	0.000309116	-2.05345e-05	1.17953e-05	-2.44391e-05	OK	2	0.768833
0.000245372	0.000383888	-3.0987e-05	1.29999e-05	-1.83027e-05	OK	2	0.483565
0.000235234	0.000370767	-2.49973e-05	8.25629e-06	-1.56273e-05	OK	2	0.479677
0.000222517	0.000315763	-2.08237e-05	1.50015e-05	-2.53108e-05	OK	2	0.0152789
0.000199621	0.000365152	-1.58117e-05	1.66514e-05	-2.23444e-05	OK	2	0.0894873
0.000198246	0.00037344	-1.56281e-05	1.61886e-05	-1.99545e-05	OK	2	0.943035
0.00024738	0.000374945	-2.91393e-05	9.76916e-06	-1.81253e-05	OK	2	0.109041
0.000225682	0.000308417	-2.03768e-05	1.1443e-05	-2.4304e-05	OK	2	0.278811
0.000197395	0.000361283	-2.04668e-05	9.62236e-06	-1.52484e-05	OK	2	0.275386
0.00022624	0.000383897	-1.54054e-05	1.00763e-05	-1.97579e-05	OK	2	0.452744
0.000219011	0.000378575	-1.27226e-05	1.18126e-05	-2.02511e-05	OK	2	0.920222
0.000212479	0.000374615	-1.14991e-05	1.20808e-05	-1.99764e-05	OK	2	0.917055
0.000245536	0.00037407	-2.83108e-05	9.09504e-06	-1.75623e-05	OK	2	0.992778
0.000226761	0.000309116	-2.05345e-05	1.17953e-05	-2.44391e-05	OK	2	0.738474
0.000208332	0.000372841	-1.23664e-05	1.28075e-05	-1.97475e-05	OK	2	0.636504
0.000243052	0.000385635	-3.03201e-05	1.25581e-05	-1.76171e-05	OK	2	0.590148
0.000205692	0.000338023	-1.75258e-05	1.43626e-05	-2.49362e-05	OK	2	0.0776437
0.00022624	0.000383897	-1.54054e-05	1.00763e-05	-1.97579e-05	OK	2	0.834505
0.000241813	0.000386954	-2.9408e-05	1.17272e-05	-1.72993e-05	OK	2	0.441511
0.000217837	0.000377722	-1.22726e-05	1.20244e-05	-2.03194e-05	OK	2	0.979693
0.000217837	0.000377722	-1.22726e-05	1.20244e-05	-2.03194e-05	OK	2	0.488565
0.000241037	0.000387365	-2.88545e-05	1.1407e-05	-1.71453e-05	OK	2	0.861656
0.000223077	0.000381644	-1.42409e-05	1.08713e-05	-1.99825e-05	OK	2	0.234255
0.000211899	0.000323218	-1.86971e-05	1.39917e-05	-2.6538e-05	OK	2	0.834369
0.000225542	0.000313988	-2.1129e-05	1.4587e-05	-2.4906e-05	OK	2	0.171876
0.000248844	0.000380212	-3.20172e-05	1.19848e-05	-1.93595e-05	OK	2	0.817492
0.000227591	0.000368503	-2.37763e-05	8.05445e-06	-1.52174e-05	OK	2	0.246722
0.000246684	0.000382575	-3.13232e-05	1.27332e-05	-1.87363e-05	OK	2	0.0779417
0.000231552	0.000369581	-2.43261e-05	8.12936e-06	-1.52844e-05	OK	2	0.12146
0.000227276	0.00030984	-2.07613e-05	1.21975e-05	-2.4449e-05	OK	2	0.680994
0.000210198	0.00032506	-1.85062e-05	1.39451e-05	-2.63827e-05	OK	2	0.398259
0.000232641	0.000387965	-2.05705e-05	8.6637e-06	-1.95866e-05	OK	2	0.132533
0.000204103	0.000346416	-1.69982e-05	1.47483e-05	-2.38271e-05	OK	2	0.652893
0.000241813	0.000386954	-2.9408e-05	1.17272e-05	-1.72993e-05	OK	2	0.0951014
0.00024777	0.000381236	-3.17029e-05	1.23534e-05	-1.9106e-05	OK	2	0.675127
-0.00015884	0.000943379	0.000658539	0.000666248	-0.000125043	Phone	3	0.257093
-0.000149351	0.000902694	0.000671001	0.000644485	-0.000144098	Phone	3	0.314065
-0.000171839	0.000946979	0.000654393	0.000651536	-0.000125846	Phone	3	0.324814
-0.000153438	0.000954357	0.00064686	0.000671599	-0.000122401	Phone	3	0.323877
-0.000166936	0.000954779	0.000627499	0.00066878	-0.000118094	Phone	3	0.861633
-0.000154419	0.000952848	0.000648514	0.000671068	-0.000123417	Phone	3	0.279778
-0.000171679	0.00095318	0.000638427	0.000668208	-0.000118718	Phone	3	0.766388
-0.000153449	0.000954757	0.00064465	0.000672839	-0.000120777	Phone	3	0.672348
-0.000173324	0.000947541	0.000649623	0.00065651	-0.000124528	Phone	3	0.648341
-0.000174495	0.000949019	0.000643645	0.000665337	-0.00012354	Phone	3	0.0489422
-0.000172955	0.000947444	0.000650246	0.000654812	-0.000124721	Phone	3	0.957928
-0.000163509	0.000933689	0.000659209	0.000651316	-0.000135476	Phone	3	0.790683
-0.000159854	0.000923388	0.000662041	0.000653594	-0.000138438	Phone	3	0.557972
-0.00014752	0.000899298	0.000672331	0.000643483	-0.000144811	Phone	3	0.498205
-0.00014006	0.000885173	0.000678121	0.000640739	-0.000145583	Phone	3	0.573085
-0.000172069	0.000951764	0.000639322	0.000667881	-0.000119274	Phone	3	0.530726
-0.000174123	0.000947008	0.000648203	0.00065912	-0.000124653	Phone	3	0.110998
-0.000170037	0.000956087	0.000634844	0.000668486	-0.000118327	Phone	3	0.391718
-0.000164928	0.000953887	0.000625977	0.000670162	-0.000118294	Phone	3	0.124534
-0.00017077	0.000955624	0.000636254	0.00066844	-0.000118413	Phone	3	0.410366
-0.000173213	0.000950212	0.000641509	0.000667519	-0.000120792	Phone	3	0.908477
-0.000166247	0.000938967	0.000658204	0.000649582	-0.000133359	Phone	3	0.638223
-0.000168642	0.000955954	0.000631148	0.0006683	-0.000117981	Phone	3	0.865221
-0.000169299	0.000956141	0.00063309	0.000668443	-0.000118137	Phone	3	0.948731
-0.000141733	0.000888668	0.00067686	0.000641013	-0.000145548	Phone	3	0.207166
-0.000171316	0.000954596	0.000637441	0.000668378	-0.000118477	Phone	3	0.0905856
-0.000167191	0.000940459	0.000658141	0.000649746	-0.000132668	Phone	3	0.163454
-0.000157466	0.000956338	0.000639211	0.000670293	-0.000117448	Phone	3	0.511419
-0.000172069	0.000951764	0.000639322	0.000667881	-0.000119274	Phone	3	0.891563
-0.000171596	0.00094659	0.000655316	0.000650626	-0.00012653	Phone	3	0.542174
-0.000156818	0.000949097	0.000651742	0.000668389	-0.000124526	Phone	3	0.481518
-0.000156765	0.000955371	0.000640475	0.000671887	-0.000117556	Phone	3	0.418376
-0.000149351	0.000902694	0.000671001	0.000644485	-0.000144098	Phone	3	0.432765
-0.000153314	0.000954769	0.000645872	0.000672157	-0.000121968	Phone	3	0.302769
-0.000173914	0.000949747	0.00064288	0.000667324	-0.000122192	Phone	3	0.055387
-0.000169299	0.000956141	0.00063309	0.000668443	-0.000118137	Phone	3	0.00690382
-0.000173727	0.000947296	0.000649186	0.000658009	-0.000124521	Phone	3	0.248692
-0.000159673	0.000956807	0.000634083	0.000669551	-0.000118306	Phone	3	0.570747
-0.000155836	0.00095033	0.000650256	0.000669537	-0.000124241	Phone	3	0.852108
-0.000154206	0.000954788	0.000643001	0.000673448	-0.000119741	Phone	3	0.0570162
-0.000171596	0.00094659	0.000655316	0.000650626	-0.00012653	Phone	3	0.861021
-0.000154136	0.000911103	0.000666987	0.000649	-0.000141766	Phone	3	0.90037
-0.000165148	0.000937253	0.0006586	0.000649797	-0.000134096	Phone	3	0.601377
-0.00013353	0.000874043	0.000680947	0.000641524	-0.000144118	Phone	3	0.792098
-0.000174228	0.000949444	0.000643171	0.000666474	-0.000122936	Phone	3	0.577839
-0.000165148	0.000937253	0.0006586	0.000649797	-0.000134096	Phone	3	0.47439
-0.000173613	0.000949956	0.000642425	0.000667592	-0.00012148	Phone	3	0.830002
-0.00016088	0.000956263	0.000630703	0.000669458	-0.000118531	Phone	3	0.480232
-0.00017054	0.000945479	0.000657275	0.000649692	-0.00012852	Phone	3	0.718979
-0.000153719	0.000954746	0.00064392	0.000673069	-0.000120235	Phone	3	0.150016
-0.000166247	0.000938967	0.000658204	0.000649582	-0.000133359	Phone	3	0.823067
-0.000168642	0.000955954	0.000631148	0.0006683	-0.000117981	Phone	3	0.426762
-0.000167842	0.000941463	0.000658222	0.000649719	-0.000131996	Phone	3	0.453423
-0.000164928	0.000953887	0.000625977	0.000670162	-0.000118294	Phone	3	0.637115
-0.000157981	0.000956907	0.000638083	0.000669632	-0.000117582	Phone	3	0.100654
-0.000158768	0.000920594	0.000662671	0.0006533	-0.000138961	Phone	3	0.87297
-0.000155836	0.00095033	0.000650256	0.000669537	-0.000124241	Phone	3	0.558558
-0.000156303	0.000955126	0.000641021	0.000672426	-0.000117684	Phone	3	0.618687
-0.000174123	0.000947008	0.000648203	0.00065912	-0.000124653	Phone	3	0.90423
-0.000159854	0.000923388	0.000662041	0.000653594	-0.000138438	Phone	3	0.393873
-0.000157533	0.000917842	0.000663532	0.000652474	-0.000139493	Phone	3	0.11333
-0.000155802	0.000955012	0.000641478	0.000673006	-0.000117968	Phone	3	0.281975
-0.000154792	0.000954824	0.000642288	0.000673734	-0.00011915	Phone	3	0.537071
-0.000164118	0.000954154	0.000626128	0.000670258	-0.000118377	Phone	3	0.427079
-0.000171325	0.000946073	0.000656161	0.000649951	-0.000127227	Phone	3	0.127698
-0.000172632	0.000950745	0.000640346	0.000667578	-0.000120031	Phone	3	0.745582
-0.00014006	0.000885173	0.000678121	0.000640739	-0.000145583	Phone	3	0.754046
-0.000357376	0.000626402	0.000442656	0.000685861	0.000699956	Like	4	0.213528
-0.000338728	0.00062495	0.000492187	0.000685861	0.000712125	Like	4	0.438274
-0.00038765	0.000627308	0.000338623	0.000685861	0.000691461	Like	4	0.932809
-0.000339917	0.000626402	0.000505298	0.000685861	0.000706953	Like	4	0.279772
-0.000400472	0.000609965	0.000334138	0.000685861	0.00068604	Like	4	0.579658
-0.000367678	0.000626402	0.000375675	0.000685861	0.000697083	Like	4	0.905907
-0.000385095	0.000627821	0.000340968	0.000685861	0.000690849	Like	4	0.116549
-0.000358648	0.000626402	0.000425674	0.000685861	0.000697865	Like	4	0.139671
-0.000378542	0.000626402	0.000356917	0.000685861	0.000690861	Like	4	0.317518
-0.000393342	0.000623408	0.000337604	0.000685861	0.000689233	Like	4	0.885938
-0.00035709	0.000626402	0.000452184	0.000685861	0.00070008	Like	4	0.53868
-0.000397418	0.000618961	0.0003372	0.000685861	0.000687072	Like	4	0.628794
-0.000380543	0.000626813	0.00035079	0.000685861	0.000689952	Like	4	0.350071
-0.000357191	0.000626402	0.000415893	0.000685861	0.000696658	Like	4	0.616471
-0.000356926	0.000626402	0.000457225	0.000685861	0.000700125	Like	4	0.262793
-0.000373475	0.000626402	0.000367439	0.000685861	0.000694655	Like	4	0.653809
-0.000357376	0.000626402	0.000442656	0.000685861	0.000699956	Like	4	0.17032
-0.000338728	0.00062495	0.000492187	0.000685861	0.000712125	Like	4	0.101556
-0.000358092	0.000626402	0.000394805	0.000685861	0.000698077	Like	4	0.0737867
-0.000394557	0.000622456	0.000337691	0.000685861	0.000688664	Like	4	0.529665
-0.00038765	0.000627308	0.000338623	0.000685861	0.000691461	Like	4	0.667354
-0.000382572	0.000627519	0.000345449	0.000685861	0.000689983	Like	4	0.651886
-0.00035709	0.000626402	0.000452184	0.000685861	0.00070008	Like	4	0.506446
-0.000359523	0.000626402	0.000388714	0.000685861	0.000698523	Like	4	0.508952
-0.000371433	0.000626402	0.000371283	0.000685861	0.000696058	Like	4	0.262443
-0.000353022	0.000624879	0.000472885	0.000685861	0.000713958	Like	4	0.135529
-0.000388539	0.000626903	0.000337896	0.000685861	0.00069146	Like	4	0.769962
-0.000365818	0.000626402	0.000377917	0.000685861	0.000697564	Like	4	0.413798
-0.000399254	0.000614857	0.000335292	0.000685861	0.000686182	Like	4	0.610339
-0.000356659	0.000626402	0.000462162	0.000685861	0.000700147	Like	4	0.961811
-0.000356099	0.000626402	0.000407296	0.000685861	0.000696246	Like	4	0.62009
-0.000331911	0.000626402	0.000513339	0.000685861	0.000708392	Like	4	0.60515
-0.000382572	0.000627519	0.000345449	0.000685861	0.000689983	Like	4	0.876445
-0.000356099	0.000626402	0.000407296	0.000685861	0.000696246	Like	4	0.618518
-0.000355892	0.000624971	0.000469498	0.000685861	0.000713996	Like	4	0.752057
-0.000350157	0.000624727	0.000476362	0.000685861	0.00071364	Like	4	0.841059
-0.000331911	0.000626402	0.000513339	0.000685861	0.000708392	Like	4	0.0798726
-0.000337732	0.000626402	0.000507645	0.000685861	0.000707274	Like	4	0.231213
-0.000337732	0.000626402	0.000507645	0.000685861	0.000707274	Like	4	0.858317
-0.000349988	0.000626402	0.000490059	0.000685861	0.00070371	Like	4	0.793406
-0.000344005	0.000626402	0.000500186	0.000685861	0.000706171	Like	4	0.409572
-0.00038649	0.000627643	0.000339531	0.000685861	0.000691276	Like	4	0.52047
-0.000355892	0.000624971	0.000469498	0.000685861	0.000713996	Like	4	0.667751
-0.000399254	0.000614857	0.000335292	0.000685861	0.000686182	Like	4	0.395979
-0.000326289	0.000626402	0.000514656	0.000685861	0.000709188	Like	4	0.186045
-0.000381571	0.000627172	0.00034798	0.000685861	0.000689849	Like	4	0.661736
-0.000333702	0.000626402	0.000511772	0.000685861	0.000708126	Like	4	0.0299103
-0.000359523	0.000626402	0.000388714	0.000685861	0.000698523	Like	4	0.0873145
-0.000373475	0.000626402	0.000367439	0.000685861	0.000694655	Like	4	0.330539
-0.000348177	0.000626402	0.000493799	0.000685861	0.000704662	Like	4	0.938197
-0.000347503	0.000624604	0.000480142	0.000685861	0.00071314	Like	4	0.369342
-0.000365759	0.000625275	0.000459138	0.000685861	0.000712577	Like	4	0.815001
-0.000333702	0.000626402	0.000511772	0.000685861	0.000708126	Like	4	0.569906
-0.000401044	0.000608069	0.000334264	0.000685861	0.000685582	Like	4	0.922643
-0.000347503	0.000624604	0.000480142	0.000685861	0.00071314	Like	4	0.292502
-0.000330726	0.000625918	0.000503249	0.000685861	0.000711098	Like	4	0.418516
-0.000335547	0.000625147	0.000496023	0.000685861	0.00071175	Like	4	0.392616
-0.000385095	0.000627821	0.000340968	0.000685861	0.000690849	Like	4	0.965951
-0.000356926	0.000626402	0.000457225	0.000685861	0.000700125	Like	4	0.738529
-0.000356659	0.000626402	0.000462162	0.000685861	0.000700147	Like	4	0.0680364
-0.000401501	0.000606055	0.000334632	0.000685861	0.000684982	Like	4	0.00671524
-0.000331911	0.000626402	0.000513339	0.000685861	0.000708392	Like	4	0.333827
-0.000393342	0.000623408	0.000337604	0.000685861	0.000689233	Like	4	0.929643
-0.000330726	0.000625918	0.000503249	0.000685861	0.000711098	Like	4	0.26052
-0.000342016	0.000626402	0.000502842	0.000685861	0.000706611	Like	4	0.44562
-0.000358476	0.000626402	0.000422365	0.000685861	0.000697441	Like	4	0.657362
-0.000358476	0.000626402	0.000422365	0.000685861	0.000697441	Like	4	0.62632
-0.000372569	0.000626402	0.000369347	0.000685861	0.000695463	Like	4	0.722774
-0.000398035	0.000617695	0.000336732	0.000685861	0.000686687	Like	4	0.728043
-0.000363796	0.000625309	0.000461244	0.000685861	0.000713176	Like	4	0.796872
0.000430021	0.00134	0.00134	0.00139	0.00137	No-like	5	0.653241
0.000437047	0.00124	0.00124	0.00139	0.00136	No-like	5	0.230105
0.000523842	0.00129	0.00129	0.00139	0.00137	No-like	5	0.990245
0.000419753	0.00134	0.00134	0.00139	0.00137	No-like	5	0.939385
0.000449467	0.00125	0.00125	0.00139	0.00137	No-like	5	0.307289
0.000498294	0.00127	0.00127	0.00139	0.00137	No-like	5	0.232756
0.000518477	0.00128	0.00129	0.00139	0.00137	No-like	5	0.756948
0.000456853	0.00133	0.00134	0.00139	0.00137	No-like	5	0.313085
0.000422528	0.00134	0.00134	0.00139	0.00137	No-like	5	0.866408
0.000504695	0.00132	0.00133	0.00139	0.00137	No-like	5	0.287983
0.00040019	0.00134	0.00134	0.00139	0.00137	No-like	5	0.349437
0.000474387	0.00126	0.00126	0.00139	0.00136	No-like	5	0.979105
0.000518477	0.00128	0.00129	0.00139	0.00137	No-like	5	0.630297
0.000452181	0.00133	0.00134	0.00139	0.00137	No-like	5	0.325092
0.00043184	0.00131	0.00122	0.00139	0.00137	No-like	5	0.0990795
0.000518477	0.00128	0.00129	0.00139	0.00137	No-like	5	0.672063
0.000504695	0.00132	0.00133	0.00139	0.00137	No-like	5	0.710408
0.000525394	0.0013	0.00131	0.00139	0.00137	No-like	5	0.757737
0.000475599	0.00133	0.00133	0.00139	0.00137	No-like	5	0.0478426
0.000468232	0.00126	0.00126	0.00138	0.00136	No-like	5	0.0435068
0.000461971	0.00126	0.00126	0.00139	0.00137	No-like	5	0.561473
0.000430021	0.00134	0.00134	0.00139	0.00137	No-like	5	0.169164
0.000401455	0.00134	0.00134	0.00139	0.00137	No-like	5	0.084489
0.0004364	0.00133	0.0013	0.00139	0.00137	No-like	5	0.346382
0.000517887	0.00132	0.00132	0.00139	0.00137	No-like	5	0.00646632
0.000398179	0.00134	0.00135	0.00139	0.00137	No-like	5	0.6147
0.000488938	0.00133	0.00133	0.00139	0.00137	No-like	5	0.836168
0.000435987	0.00132	0.00125	0.00139	0.00137	No-like	5	0.513513
0.000426173	0.00134	0.00134	0.00139	0.00137	No-like	5	0.482199
0.000437047	0.00124	0.00124	0.00139	0.00136	No-like	5	0.166608
0.000452181	0.00133	0.00134	0.00139	0.00137	No-like	5	0.387033
0.000436786	0.00132	0.00127	0.00139	0.00137	No-like	5	0.286168
0.000522201	0.00129	0.00129	0.00139	0.00137	No-like	5	0.335556
0.000408053	0.00134	0.00134	0.00139	0.00137	No-like	5	0.19459
0.000423632	0.00134	0.00133	0.00139	0.00137	No-like	5	0.634348
0.000414513	0.00134	0.00134	0.00139	0.00137	No-like	5	0.230275
0.000432859	0.00133	0.00132	0.00139	0.00137	No-like	5	0.310425
0.000396822	0.00134	0.00135	0.00139	0.00137	No-like	5	0.352751
0.000524241	0.00131	0.00131	0.00139	0.00137	No-like	5	0.932553
0.000400102	0.00134	0.00135	0.00139	0.00137	No-like	5	0.0794738
0.000430021	0.00134	0.00134	0.00139	0.00137	No-like	5	0.303774
0.000443366	0.00125	0.00124	0.00139	0.00136	No-like	5	0.655102
0.000508026	0.00128	0.00128	0.00139	0.00137	No-like	5	0.365323
0.000461508	0.00133	0.00134	0.00139	0.00137	No-like	5	0.197726
0.000395901	0.00134	0.00134	0.00139	0.00137	No-like	5	0.77931
0.000442613	0.00134	0.00134	0.00139	0.00137	No-like	5	0.456472
0.000432859	0.00133	0.00132	0.00139	0.00137	No-like	5	0.766805
0.00052472	0.00131	0.00131	0.00139	0.00137	No-like	5	0.766394
0.000486799	0.00127	0.00127	0.00139	0.00136	No-like	5	0.630954
0.000402556	0.00134	0.00134	0.00139	0.00137	No-like	5	0.767118
0.000398126	0.00134	0.00134	0.00139	0.00137	No-like	5	0.905152
0.000434371	0.00131	0.00123	0.00139	0.00137	No-like	5	0.784189
0.000434979	0.00133	0.00131	0.00139	0.00137	No-like	5	0.139811
0.000443366	0.00125	0.00124	0.00139	0.00136	No-like	5	0.100727
0.000468232	0.00126	0.00126	0.00138	0.00136	No-like	5	0.407734
0.000412241	0.00134	0.00134	0.00139	0.00137	No-like	5	0.398574
0.000522739	0.00131	0.00131	0.00139	0.00137	No-like	5	0.888786
0.000426173	0.00134	0.00134	0.00139	0.00137	No-like	5	0.0910232
0.000341817	0.00104	0.000930801	0.000891906	0.000808872	Me	6	0.650495
0.000362833	0.00109	0.000994419	0.000965685	0.000900506	Me	6	0.592409
0.000364474	0.0011	0.00102	0.000969088	0.000901473	Me	6	0.986082
0.000366762	0.00109	0.00103	0.000971342	0.00086559	Me	6	0.757405
0.000345634	0.00107	0.000952947	0.000908795	0.000874573	Me	6	0.704565
0.000351625	0.00108	0.00096899	0.000919502	0.000883945	Me	6	0.745232
0.000367233	0.0011	0.00103	0.000969926	0.000901433	Me	6	0.931983
0.000373576	0.00101	0.00104	0.000938912	0.000800791	Me	6	0.619874
0.000371097	0.000878983	0.00104	0.000838767	0.000837993	Me	6	0.736344
0.00037547	0.000990019	0.00104	0.000918094	0.000803348	Me	6	0.75091
0.000371359	0.00104	0.00104	0.000959136	0.000810777	Me	6	0.997083
0.000346056	0.00106	0.00093891	0.000898421	0.000852722	Me	6	0.104281
0.000371131	0.00105	0.00104	0.000965069	0.000820632	Me	6	0.669793
0.000359118	0.00108	0.00098429	0.000959015	0.000893861	Me	6	0.669378
0.000350695	0.00108	0.000966987	0.000917489	0.000882225	Me	6	0.296706
0.000359118	0.00108	0.00098429	0.000959015	0.000893861	Me	6	0.582309
0.000361127	0.00108	0.00098905	0.000961268	0.000897016	Me	6	0.717433
0.000362627	0.00109	0.00101	0.000969696	0.000900528	Me	6	0.448652
0.000375821	0.000957328	0.00104	0.000895255	0.000817218	Me	6	0.910533
0.00034624	0.00106	0.000940826	0.000900489	0.000858717	Me	6	0.322991
0.000366864	0.00109	0.00103	0.000971344	0.000878561	Me	6	0.254092
0.00036523	0.0011	0.00102	0.000969226	0.000901644	Me	6	0.686432
0.000346094	0.00106	0.000947272	0.000905553	0.000869199	Me	6	0.879844
0.000373963	0.000920851	0.00104	0.000871112	0.000832507	Me	6	0.997761
0.00037175	0.000889834	0.00104	0.000847481	0.000838962	Me	6	0.613667
0.000360392	0.00108	0.000987522	0.000960069	0.000896009	Me	6	0.947203
0.000345563	0.00105	0.000937011	0.000896667	0.0008462	Me	6	0.868156
0.000349673	0.00108	0.00096506	0.000915775	0.000880711	Me	6	0.19579
0.000372423	0.00102	0.00104	0.000947345	0.000802661	Me	6	0.598149
0.000375224	0.00099518	0.00104	0.000922304	0.000802888	Me	6	0.353589
0.000372452	0.000900371	0.00104	0.000855603	0.000837711	Me	6	0.165962
0.000366867	0.0011	0.00103	0.000969548	0.000901772	Me	6	0.246855
0.000338833	0.00103	0.000927246	0.000890121	0.000784002	Me	6	0.228379
0.000363209	0.00109	0.001	0.000967183	0.000900311	Me	6	0.844225
0.000367419	0.0011	0.00103	0.000970259	0.000899473	Me	6	0.914133
0.000363412	0.00109	0.00102	0.000969252	0.000901049	Me	6	0.736587
0.000367078	0.00109	0.00103	0.000971198	0.000860485	Me	6	0.375941
0.000371461	0.00106	0.00103	0.000967318	0.000827775	Me	6	0.105271
0.000375761	0.000979023	0.00104	0.000909261	0.000806179	Me	6	0.420587
0.000369711	0.00108	0.00103	0.000970045	0.000844767	Me	6	0.921896
0.000373224	0.00091067	0.00104	0.000863485	0.000835211	Me	6	0.964856
0.000373963	0.000920851	0.00104	0.000871112	0.000832507	Me	6	0.0906554
0.000376201	0.000965203	0.00104	0.000900363	0.000813223	Me	6	0.462282
0.00036223	0.00108	0.000992682	0.000964641	0.000898982	Me	6	0.855092
0.000373955	0.00101	0.00104	0.000934486	0.000800801	Me	6	0.474896
0.00034041	0.00104	0.000929028	0.000890939	0.000796889	Me	6	0.670586
0.000363174	0.00109	0.00101	0.000967977	0.0009011	Me	6	0.789006
0.000343897	0.00105	0.000933516	0.000894074	0.000830557	Me	6	0.638695
0.000373963	0.000920851	0.00104	0.000871112	0.000832507	Me	6	0.426347
0.000374306	0.00101	0.00104	0.000930138	0.000801309	Me	6	0.537962
0.000352701	0.00108	0.000970888	0.000921376	0.000886314	Me	6	0.619126
0.000371933	0.00103	0.00104	0.000951706	0.000805055	Me	6	0.482267
0.000369711	0.00108	0.00103	0.000970045	0.000844767	Me	6	0.11913
0.000344777	0.00105	0.000935109	0.000895255	0.000839088	Me	6	0.411094
0.000366152	0.0011	0.00102	0.000969322	0.000901703	Me	6	0.996395
0.000366152	0.0011	0.00102	0.000969322	0.000901703	Me	6	0.324965
0.000358929	0.00108	0.000982252	0.000958466	0.00089421	Me	6	0.322572
0.000341817	0.00104	0.000930801	0.000891906	0.000808872	Me	6	0.479931
0.000367078	0.00109	0.00103	0.000971198	0.000860485	Me	6	0.245479
0.000366762	0.00109	0.00103	0.000971342	0.00086559	Me	6	0.705968
0.000367636	0.0011	0.00103	0.000970532	0.000895333	Me	6	0.0148142
0.000540509	-7.48729e-06	0.00133	0.00116	0.000953588	Silence	7	0.374393
0.000497547	-1.98795e-06	0.00133	0.00119	0.000968579	Silence	7	0.276311
0.000539378	-7.56822e-06	0.00133	0.00116	0.000953383	Silence	7	0.841184
0.000545851	-1.16414e-05	0.00132	0.00115	0.000954177	Silence	7	0.235765
0.000478528	-4.89568e-06	0.00134	0.00116	0.000965917	Silence	7	0.483841
0.000488848	-3.2726e-06	0.00133	0.00118	0.000969267	Silence	7	0.558753
0.000481729	-6.28764e-06	0.00135	0.00116	0.000961296	Silence	7	0.268146
0.000506211	-4.30626e-06	0.00133	0.00117	0.000957994	Silence	7	0.407139
0.000544766	-1.30886e-05	0.00132	0.00115	0.00095356	Silence	7	0.17008
0.000484076	-7.79981e-06	0.00136	0.00115	0.000954389	Silence	7	0.676668
0.000537589	-1.52648e-05	0.00132	0.00115	0.00095261	Silence	7	0.170968
0.000481023	-3.49258e-06	0.00133	0.00117	0.000970901	Silence	7	0.74227
0.000500608	-1.25705e-06	0.00133	0.00118	0.000961035	Silence	7	0.0577278
0.000509576	-5.03375e-06	0.00133	0.00117	0.000956578	Silence	7	0.437572
0.000499334	-1.56212e-06	0.00133	0.00119	0.000967493	Silence	7	0.0934192
0.000478528	-4.89568e-06	0.00134	0.00116	0.000965917	Silence	7	0.336526
0.000481729	-6.28764e-06	0.00135	0.00116	0.000961296	Silence	7	0.181445
0.000530161	-7.13114e-06	0.00133	0.00116	0.000953418	Silence	7	0.854278
0.000475177	-5.86656e-06	0.00135	0.00115	0.00096147	Silence	7	0.412094
0.000501131	-7.74393e-07	0.00133	0.00118	0.000961142	Silence	7	0.610478
0.000528013	-1.67436e-05	0.00132	0.00114	0.000951321	Silence	7	0.469788
0.000472818	-4.99348e-06	0.00133	0.00117	0.00097055	Silence	7	0.381856
0.000501131	-7.74393e-07	0.00133	0.00118	0.000961142	Silence	7	0.430524
0.000540836	-7.34608e-06	0.00133	0.00116	0.000953764	Silence	7	0.403747
0.000503488	-3.50408e-06	0.00133	0.00117	0.000959291	Silence	7	0.310855
0.000473009	-6.66345e-06	0.00135	0.00115	0.000960513	Silence	7	0.278302
0.000537337	-7.55174e-06	0.00133	0.00116	0.000953076	Silence	7	0.245254
0.000495119	-2.99946e-06	0.00133	0.00118	0.000968789	Silence	7	0.879293
0.00047916	-4.37804e-06	0.00134	0.00116	0.000965653	Silence	7	0.0075336
0.000478794	-6.40742e-06	0.00135	0.00116	0.000961531	Silence	7	0.47612
0.000486074	-7.22173e-06	0.00136	0.00115	0.000955179	Silence	7	0.537174
0.000481729	-6.28764e-06	0.00135	0.00116	0.000961296	Silence	7	0.538659
0.000473009	-6.66345e-06	0.00135	0.00115	0.000960513	Silence	7	0.642942
0.000476021	-4.35959e-06	0.00133	0.00117	0.000971035	Silence	7	0.855848
0.00050055	-3.45336e-07	0.00133	0.00119	0.000961222	Silence	7	0.232209
0.000478672	-3.95359e-06	0.00133	0.00117	0.000970597	Silence	7	0.948695
0.000537337	-7.55174e-06	0.00133	0.00116	0.000953076	Silence	7	0.922115
0.000540509	-7.48729e-06	0.00133	0.00116	0.000953588	Silence	7	0.984301
0.000486075	-3.52215e-06	0.00133	0.00118	0.000969606	Silence	7	0.990319
0.000489665	-6.56153e-06	0.00136	0.00115	0.000956755	Silence	7	0.0415379
0.000476727	-4.1542e-06	0.00133	0.00117	0.000970925	Silence	7	0.0667499
0.000524603	-6.76182e-06	0.00133	0.00116	0.000953986	Silence	7	0.299522
0.000543046	-7.36863e-06	0.00132	0.00116	0.000954792	Silence	7	0.554688
0.000499141	-9.69311e-07	0.00133	0.00119	0.000964962	Silence	7	0.671409
0.000484487	-6.38267e-06	0.00135	0.00116	0.000960706	Silence	7	0.761182
0.000487145	-6.52549e-06	0.00135	0.00116	0.000959535	Silence	7	0.210966
0.000473218	-6.51005e-06	0.00135	0.00115	0.000960382	Silence	7	0.898046
0.000488229	-6.76847e-06	0.00136	0.00115	0.000955898	Silence	7	0.979078
0.000499467	-8.63309e-07	0.00133	0.00119	0.000963374	Silence	7	0.720965
0.000499524	-7.33524e-07	0.00133	0.00119	0.000962555	Silence	7	0.765346
0.000492351	-3.1302e-06	0.00133	0.00118	0.000968948	Silence	7	0.657856
0.000478672	-3.95359e-06	0.00133	0.00117	0.000970597	Silence	7	0.00468329
0.000478811	-4.36905e-06	0.00135	0.00115	0.000965263	Silence	7	0.790611
0.000546031	-1.03305e-05	0.00132	0.00115	0.000954599	Silence	7	0.753335
0.00047916	-4.37804e-06	0.00134	0.00116	0.000965653	Silence	7	0.776324
0.000496664	-2.5709e-06	0.00133	0.00118	0.000968736	Silence	7	0.128877
0.000477781	-4.55202e-06	0.00135	0.00115	0.000963084	Silence	7	0.167154
0.000503488	-3.50408e-06	0.00133	0.00117	0.000959291	Silence	7	0.312119
0.000500599	-1.87024e-06	0.00133	0.00118	0.000960699	Silence	7	0.155339
0.000499301	-1.28615e-06	0.00133	0.00119	0.000965806	Silence	7	0.751776
0.000481023	-3.49258e-06	0.00133	0.00117	0.000970901	Silence	7	0.0566058
0.000513667	-5.70602e-06	0.00133	0.00117	0.000955421	Silence	7	0.980301
0.000504766	-2.01514e-05	0.00131	0.00113	0.0009466	Silence	7	0.918593
0.000476727	-4.1542e-06	0.00133	0.00117	0.000970925	Silence	7	0.310422
0.000493986	-2.27867e-05	0.0013	0.00113	0.000944324	Silence	7	0.0156947
0.000524603	-6.76182e-06	0.00133	0.00116	0.000953986	Silence	7	0.446222
0.000496529	-2.21101e-05	0.0013	0.00113	0.000944992	Silence	7	0.463851
0.000683647	-8e-05	0.000962985	0.000987634	0.000999685	Point	8	0.836818
0.000684707	-7e-05	0.00095264	0.00101	0.00102	Point	8	0.0300577
0.000684707	-8e-05	0.000943001	0.00101	0.000982575	Point	8	0.114687
0.000685508	-6e-05	0.000948998	0.00101	0.00102	Point	8	0.435298
0.000685277	-6e-05	0.000946412	0.00102	0.00102	Point	8	0.362138
0.000686861	-8e-05	0.000958841	0.00098935	0.00101	Point	8	0.936389
0.00068514	-7e-05	0.000953765	0.00101	0.00101	Point	8	0.800917
0.000686572	-3e-05	0.000946134	0.00104	0.00101	Point	8	0.18854
0.000686185	-7e-05	0.000946718	0.00101	0.000997575	Point	8	0.539356
0.000686861	-5e-05	0.000945598	0.00103	0.00102	Point	8	0.859617
0.000685804	-5e-05	0.000945959	0.00103	0.00102	Point	8	0.572123
0.000685569	-7e-05	0.000952622	0.000991347	0.00101	Point	8	0.917957
0.000681412	-7e-05	0.000948666	0.0009992	0.000997575	Point	8	0.312828
0.000685965	-7e-05	0.000951459	0.00102	0.00101	Point	8	0.457804
0.000684889	-7e-05	0.000953643	0.00101	0.00102	Point	8	0.109599
0.000686861	-7e-05	0.000948607	0.00101	0.001	Point	8	0.272121
0.000685053	-8e-05	0.000943596	0.00101	0.000986241	Point	8	0.797037
0.000684707	-6e-05	0.000946565	0.00102	0.00102	Point	8	0.848991
0.000685008	-3e-05	0.000940895	0.00105	0.000995778	Point	8	0.99574
0.000683647	-8e-05	0.000962985	0.000987634	0.000999685	Point	8	0.492069
0.000684707	-4e-05	0.000946374	0.00104	0.00101	Point	8	0.996664
0.000686185	-7e-05	0.000946718	0.00101	0.000997575	Point	8	0.798739
0.000685008	-7e-05	0.000954116	0.00101	0.00102	Point	8	0.756753
0.000684707	-8e-05	0.000943001	0.00101	0.000982575	Point	8	0.685168
0.000685804	-3e-05	0.000946323	0.00104	0.00101	Point	8	0.368349
0.000686846	-8e-05	0.000956037	0.000989424	0.00101	Point	8	0.590548
0.000686861	-7e-05	0.000948607	0.00101	0.001	Point	8	0.6061
0.000686964	-5e-05	0.000945346	0.00103	0.00102	Point	8	0.721705
0.000685277	-7e-05	0.000939814	0.001	0.00101	Point	8	0.0362926
0.000684707	-6e-05	0.000946565	0.00102	0.00102	Point	8	0.774474
0.000686356	-8e-05	0.000953841	0.000989287	0.00101	Point	8	0.0390806
0.000686637	-3e-05	0.000943947	0.00105	0.001	Point	8	0.0542439
0.000685008	-3e-05	0.000940895	0.00105	0.000995778	Point	8	0.684458
0.000686637	-7e-05	0.000942037	0.00101	0.00102	Point	8	0.275008
0.000686637	-7e-05	0.000942037	0.00101	0.00102	Point	8	0.47317
0.000685804	-6e-05	0.000947493	0.00102	0.00102	Point	8	0.680366
0.000686185	-3e-05	0.000946308	0.00104	0.00101	Point	8	0.675194
0.000686637	-8e-05	0.000954877	0.000989084	0.00101	Point	8	0.469459
0.000685508	-3e-05	0.000946566	0.00104	0.00101	Point	8	0.953306
0.000685569	-7e-05	0.000942665	0.00101	0.000975045	Point	8	0.275996
0.000684707	-7e-05	0.000942993	0.001	0.001	Point	8	0.224784
0.000685306	-7e-05	0.000952526	0.000992369	0.00102	Point	8	0.735863
0.000686846	-7e-05	0.000941107	0.00101	0.00102	Point	8	0.624599
0.000686572	-5e-05	0.000945826	0.00103	0.00102	Point	8	0.759979
0.000686846	-7e-05	0.000949882	0.00101	0.00101	Point	8	0.241047
0.000684234	-8e-05	0.00096181	0.000988337	0.001	Point	8	0.0849831
0.000684668	-7e-05	0.000951997	0.000996366	0.000986241	Point	8	0.314844
0.000682326	-8e-05	0.000964597	0.000984992	0.000995173	Point	8	0.475058
0.000685804	-3e-05	0.000946323	0.00104	0.00101	Point	8	0.202521
0.000686185	-3e-05	0.000946308	0.00104	0.00101	Point	8	0.353909
0.000685965	-7e-05	0.000951459	0.00102	0.00101	Point	8	0.469817
0.000685008	-3e-05	0.000940895	0.00105	0.000995778	Point	8	0.216612
0.000686846	-7e-05	0.000949882	0.00101	0.00101	Point	8	0.658903
0.000679394	-9e-05	0.000964001	0.00098149	0.000982575	Point	8	0.203767
0.000685306	-8e-05	0.000942645	0.00101	0.000978755	Point	8	0.358993
0.000685053	-4e-05	0.000945353	0.00103	0.00102	Point	8	0.645382
0.000677199	-7e-05	0.000945069	0.001	0.001	Point	8	0.0824366
0.000685277	-7e-05	0.000939814	0.001	0.00101	Point	8	0.770318
0.000441436	-0.000167526	0.00106	0.000815818	0.0006082	Think	9	0.0831778
0.000444012	-0.000151914	0.00106	0.0008496	0.000624674	Think	9	0.225639
0.000461332	-0.00020415	0.00106	0.000810046	0.000602824	Think	9	0.388554
0.000466326	-0.000204582	0.00105	0.000805446	0.000593083	Think	9	0.426068
0.000481388	-0.000255104	0.000982127	0.000790423	0.000584626	Think	9	0.714883
0.000520211	-0.000240469	0.000878305	0.000727093	0.000569889	Think	9	0.0573809
0.000492927	-0.000261555	0.000957662	0.000789899	0.000586935	Think	9	0.105604
0.000448003	-0.000177185	0.00106	0.000813509	0.000608078	Think	9	0.415395
0.000480811	-0.000257331	0.000979457	0.000790197	0.000584977	Think	9	0.441897
0.000436496	-0.000160243	0.00107	0.000822606	0.000608744	Think	9	0.86638
0.000438782	-0.000144475	0.00104	0.000866649	0.000634405	Think	9	0.0863121
0.000461559	-0.00020412	0.00105	0.000808532	0.000597706	Think	9	0.143732
0.000496466	-0.000259887	0.000953103	0.000789241	0.000586692	Think	9	0.0461492
0.000466326	-0.000204582	0.00105	0.000805446	0.000593083	Think	9	0.839201
0.000484733	-0.000264441	0.000968069	0.000791543	0.000587456	Think	9	0.439351
0.000520211	-0.000240469	0.000891775	0.000734604	0.000573387	Think	9	0.794991
0.00048309	-0.000264093	0.000970564	0.000791641	0.000587102	Think	9	0.0258634
0.000455066	-0.000189355	0.00106	0.00081246	0.000606649	Think	9	0.312783
0.00048382	-0.000250189	0.000988099	0.000791338	0.000586286	Think	9	0.0252659
0.000480811	-0.000257331	0.000979457	0.000790197	0.000584977	Think	9	0.0236414
0.000469332	-0.000205804	0.00104	0.000804292	0.000591636	Think	9	0.760066
0.000449979	-0.000181116	0.00106	0.0008133	0.000607039	Think	9	0.138624
0.000488774	-0.000227998	0.00103	0.000797788	0.000580395	Think	9	0.124888
0.000442892	-0.000154463	0.00107	0.000843627	0.000621291	Think	9	0.332533
0.000485015	-0.000247766	0.000991534	0.000791608	0.000586694	Think	9	0.658304
0.00048199	-0.00026303	0.000972785	0.000791384	0.000586665	Think	9	0.606451
0.000442892	-0.000154463	0.00107	0.000843627	0.000621291	Think	9	0.837967
0.000443477	-0.000151165	0.00106	0.000851983	0.000625829	Think	9	0.523658
0.000440499	-0.000165301	0.00107	0.000817036	0.0006079	Think	9	0.476609
0.000519966	-0.000244363	0.000928901	0.000786143	0.000587657	Think	9	0.0401204
0.000443285	-0.000170246	0.00106	0.000814661	0.000608819	Think	9	0.0132746
0.00045772	-0.00019333	0.00106	0.000811965	0.000606671	Think	9	0.317325
0.000481225	-0.000216235	0.00104	0.000800583	0.000584529	Think	9	0.8031
0.000435909	-0.000159508	0.00107	0.000824065	0.000610803	Think	9	0.824805
0.000510102	-0.000253464	0.000939347	0.000788141	0.000586402	Think	9	0.661083
0.000460136	-0.000205215	0.00105	0.000809293	0.000599434	Think	9	0.866372
0.000469332	-0.000205804	0.00104	0.000804292	0.000591636	Think	9	0.137219
0.000487603	-0.000225264	0.00103	0.000798241	0.000580516	Think	9	0.851711
0.000478358	-0.000213295	0.00104	0.000801475	0.000585998	Think	9	0.0113845
0.000488618	-0.000242096	0.001	0.000792112	0.00058551	Think	9	0.0537588
0.000462196	-0.000201718	0.00106	0.000810428	0.000605623	Think	9	0.496718
0.000436496	-0.000160243	0.00107	0.000822606	0.000608744	Think	9	0.927332
0.00048977	-0.00026296	0.00096173	0.000790602	0.000587161	Think	9	0.930167
0.000435547	-0.000158187	0.00107	0.00082853	0.000614656	Think	9	0.0496803
0.000462715	-0.00020381	0.00105	0.00080773	0.00059631	Think	9	0.722389
0.000443285	-0.000170246	0.00106	0.000814661	0.000608819	Think	9	0.872435
0.000520211	-0.000240469	0.00088281	0.000729254	0.000571513	Think	9	0.44015
0.000462715	-0.00020381	0.00105	0.00080773	0.00059631	Think	9	0.75733
0.000437803	-0.000139644	0.00103	0.000875281	0.000638459	Think	9	0.381791
0.000445772	-0.000173506	0.00106	0.000813871	0.000608901	Think	9	0.825492
0.00044091	-0.00014796	0.00105	0.000859451	0.000631065	Think	9	0.401661
0.000505064	-0.000255848	0.000943507	0.000788595	0.00058607	Think	9	0.794517
0.000480811	-0.000257331	0.000979457	0.000790197	0.000584977	Think	9	0.7682
0.000485015	-0.000247766	0.000991534	0.000791608	0.000586694	Think	9	0.630678
0.000520211	-0.000240469	0.000896637	0.000737102	0.000574838	Think	9	0.6022
0.000481388	-0.000255104	0.000982127	0.000790423	0.000584626	Think	9	0.863265
0.000437803	-0.000139644	0.00103	0.000875281	0.000638459	Think	9	0.514668
0.000489859	-0.000230602	0.00103	0.000797692	0.000580945	Think	9	0.56351
0.00045772	-0.00019333	0.00106	0.000811965	0.000606671	Think	9	0.156889
0.000443991	-0.000153602	0.00107	0.000845502	0.000622558	Think	9	0.324625
0.00044434	-0.000152709	0.00106	0.000847426	0.000623693	Think	9	0.0368537
0.000459944	-0.000196829	0.00106	0.000811491	0.000606533	Think	9	0.392027
0.000490092	-0.000237805	0.00102	0.000795582	0.000582463	Think	9	0.431174
0.000519966	-0.000244363	0.000928901	0.000786143	0.000587657	Think	9	0.237594
0.000460647	-0.000204694	0.00105	0.000809025	0.000598679	Think	9	0.68608
0.000460652	-0.000204761	0.00106	0.000810071	0.000601244	Think	9	0.985164
0.00044434	-0.000152709	0.00106	0.000847426	0.000623693	Think	9	0.757516
0.000440116	-0.000155585	0.00107	0.000839239	0.000619561	Think	9	0.405587
5.69109e-06	3.01258e-06	-2.65925e-06	-1.41083e-05	-8.12407e-06	Please	10	0.145616
7.08677e-06	-8.15711e-06	-1.2629e-05	-5.63426e-06	-1.71305e-05	Please	10	0.273774
4.04043e-06	-4.48909e-06	-9.79644e-06	-8.61988e-06	-1.47874e-05	Please	10	0.491112
4.0087e-06	-4.37761e-06	-9.61222e-06	-8.80295e-06	-1.4924e-05	Please	10	0.998851
4.0087e-06	-4.37761e-06	-9.61222e-06	-8.80295e-06	-1.4924e-05	Please	10	0.238486
6.45337e-06	1.95661e-06	-4.78489e-06	-1.39917e-05	-7.28244e-06	Please	10	0.602331
4.2812e-06	-1.40602e-05	-8.98693e-06	-1.12938e-06	-1.31208e-05	Please	10	0.239144
6.45337e-06	1.95661e-06	-4.78489e-06	-1.39917e-05	-7.28244e-06	Please	10	0.270602
3.20359e-06	-1.49578e-06	-8.86644e-06	-1.17953e-05	-9.67056e-06	Please	10	0.233159
6.43394e-06	-7.42423e-06	-1.20494e-05	-7.08326e-06	-1.45943e-05	Please	10	0.876811
6.13457e-06	2.53462e-06	-3.2868e-06	-1.39649e-05	-7.874e-06	Please	10	0.109488
1.83378e-06	-1.55981e-05	-6.92877e-06	-2.52779e-07	-1.11556e-05	Please	10	0.03387
-8.35086e-06	-1.2551e-05	-3.34048e-06	2.6441e-06	-8.00804e-06	Please	10	0.256148
5.69109e-06	3.01258e-06	-2.65925e-06	-1.41083e-05	-8.12407e-06	Please	10	0.290698
-6.18275e-07	-1.21554e-05	-4.52361e-06	1.16551e-06	-1.20874e-05	Please	10	0.361019
5.59485e-06	1.69543e-06	-7.21904e-06	-1.47221e-05	-7.81286e-06	Please	10	0.15103
4.94472e-06	-5.84959e-06	-1.04426e-05	-8.49502e-06	-1.48186e-05	Please	10	0.867584
1.62263e-06	-1.50615e-05	-6.68131e-06	-1.8446e-07	-1.15618e-05	Please	10	0.00415201
5.34848e-06	1.75004e-06	-7.6303e-06	-1.49381e-05	-8.34143e-06	Please	10	0.234283
5.8999e-06	-7.42112e-06	-1.27503e-05	-4.49559e-06	-1.69873e-05	Please	10	0.949925
3.69546e-06	9.53058e-08	-9.10824e-06	-1.33395e-05	-9.02363e-06	Please	10	0.788279
-7.84711e-06	-1.31803e-05	-2.48724e-06	2.73884e-06	-8.53882e-06	Please	10	0.20917
5.14717e-06	-1.28485e-05	-9.92918e-06	-9.18967e-07	-1.38926e-05	Please	10	0.0587506
-7.84711e-06	-1.31803e-05	-2.48724e-06	2.73884e-06	-8.53882e-06	Please	10	0.592289
3.20359e-06	-1.49578e-06	-8.86644e-06	-1.17953e-05	-9.67056e-06	Please	10	0.67255
-2.81171e-06	-1.17694e-05	-3.18886e-06	1.88018e-06	-1.07902e-05	Please	10	0.712026
6.45337e-06	1.95661e-06	-4.78489e-06	-1.39917e-05	-7.28244e-06	Please	10	0.41135
4.03748e-06	-4.53466e-06	-9.496e-06	-8.98105e-06	-1.51824e-05	Please	10	0.50772
5.34848e-06	1.75004e-06	-7.6303e-06	-1.49381e-05	-8.34143e-06	Please	10	0.0336852
-8.06778e-06	-1.22545e-05	-3.76951e-06	2.23476e-06	-6.82736e-06	Please	10	0.367384
5.23221e-06	-1.17528e-05	-1.03229e-05	-1.44562e-06	-1.42926e-05	Please	10	0.176697
-7.92287e-06	-1.21777e-05	-3.43281e-06	1.80997e-06	-6.47774e-06	Please	10	0.571709
-1.32712e-06	-1.17519e-05	-3.88723e-06	1.44963e-06	-1.18223e-05	Please	10	0.014287
7.08677e-06	-8.15711e-06	-1.2629e-05	-5.63426e-06	-1.71305e-05	Please	10	0.596424
-7.60697e-06	-1.22044e-05	-2.96394e-06	1.47668e-06	-6.16669e-06	Please	10	0.615033
-7.92287e-06	-1.21777e-05	-3.43281e-06	1.80997e-06	-6.47774e-06	Please	10	0.008329
1.83378e-06	-1.55981e-05	-6.92877e-06	-2.52779e-07	-1.11556e-05	Please	10	0.543052
1.9324e-06	-1.60068e-05	-6.98346e-06	-2.378e-07	-1.10007e-05	Please	10	0.0632123
3.4585e-06	-1.48633e-05	-8.51315e-06	-1.48349e-06	-1.27276e-05	Please	10	0.494911
-1.32712e-06	-1.17519e-05	-3.88723e-06	1.44963e-06	-1.18223e-05	Please	10	0.732831
6.00414e-06	-7.09077e-06	-1.17072e-05	-7.42003e-06	-1.45429e-05	Please	10	0.912086
-6.55375e-06	-1.29756e-05	-1.87769e-06	2.79587e-06	-8.9713e-06	Please	10	0.737515
5.64084e-06	-6.53171e-06	-1.14059e-05	-7.87484e-06	-1.45168e-05	Please	10	0.128117
-8.27997e-06	-1.28615e-05	-2.87483e-06	2.62621e-06	-8.33672e-06	Please	10	0.420948
5.8999e-06	-7.42112e-06	-1.27503e-05	-4.49559e-06	-1.69873e-05	Please	10	0.489806
4.42265e-06	9.92132e-07	-8.94182e-06	-1.4587e-05	-8.79982e-06	Please	10	0.0724499
6.7779e-06	-7.48867e-06	-1.23801e-05	-6.96623e-06	-1.48037e-05	Please	10	0.855109
3.13426e-06	-4.28295e-06	-9.69191e-06	-1.00408e-05	-1.25308e-05	Please	10	0.472594
6.11181e-06	1.71406e-06	-5.98107e-06	-1.42169e-05	-7.3605e-06	Please	10	0.235234
-2.04145e-06	-1.16696e-05	-3.4979e-06	1.70605e-06	-1.13229e-05	Please	10	0.831411
5.8999e-06	-7.42112e-06	-1.27503e-05	-4.49559e-06	-1.69873e-05	Please	10	0.73648
9.04302e-07	-1.39064e-05	-5.98022e-06	4.52339e-07	-1.22548e-05	Please	10	0.754148
-8.17665e-06	-1.24144e-05	-3.74456e-06	2.67994e-06	-7.62444e-06	Please	10	0.722186
4.71272e-07	-1.33253e-05	-5.73811e-06	7.17778e-07	-1.22909e-05	Please	10	0.715425
6.35305e-06	1.85881e-06	-5.40176e-06	-1.40878e-05	-7.28405e-06	Please	10	0.0498414
1.31085e-06	-1.44928e-05	-6.28949e-06	9.81978e-08	-1.19994e-05	Please	10	0.632655
-7.22334e-06	-1.32594e-05	-2.15395e-06	2.84934e-06	-8.69767e-06	Please	10	0.0641628
4.71272e-07	-1.33253e-05	-5.73811e-06	7.17778e-07	-1.22909e-05	Please	10	0.904692
5.34848e-06	1.75004e-06	-7.6303e-06	-1.49381e-05	-8.34143e-06	Please	10	0.156134
1.82147e-06	-1.59964e-05	-7.69712e-06	-2.00658e-06	-1.1146e-05	Please	10	0.212003
3.39863e-06	-4.50218e-06	-9.79557e-06	-9.71853e-06	-1.29892e-05	Please	10	0.810281
2.83444e-06	-1.50058e-05	-8.23781e-06	-1.91376e-06	-1.24851e-05	Please	10	0.44625
4.11592e-06	5.285e-07	-9.20826e-06	-1.40422e-05	-8.86164e-06	Please	10	0.643152
-0.000561996	-0.00037994	-0.000373039	-0.000345623	-0.000318777	Heart	11	0.733777
-0.000530314	-0.000385463	-0.00035892	-0.000351516	-0.000314847	Heart	11	0.809272
-0.000486086	-0.000395899	-0.000354875	-0.000348865	-0.000325585	Heart	11	0.464874
-0.000470889	-0.000395552	-0.000359112	-0.000338719	-0.000328539	Heart	11	0.737112
-0.000475424	-0.000394415	-0.000357777	-0.000341432	-0.000328781	Heart	11	0.627712
-0.000486163	-0.000395899	-0.000355716	-0.000347562	-0.000325589	Heart	11	0.0120375
-0.000460733	-0.000396829	-0.000362158	-0.000333748	-0.000329564	Heart	11	0.575867
-0.000492325	-0.000395899	-0.000349954	-0.000359669	-0.00032182	Heart	11	0.863498
-0.000479724	-0.000373781	-0.000367769	-0.000317776	-0.000323677	Heart	11	0.40531
-0.000481954	-0.00039655	-0.000354958	-0.000347515	-0.000321616	Heart	11	0.0202872
-0.000479724	-0.000373781	-0.000367769	-0.000317776	-0.000323677	Heart	11	0.769094
-0.000470889	-0.000395918	-0.000351071	-0.000349541	-0.000330209	Heart	11	0.62062
-0.000479174	-0.000397382	-0.000356373	-0.000343428	-0.000330293	Heart	11	0.562802
-0.00055739	-0.000378599	-0.00037185	-0.000345749	-0.000318029	Heart	11	0.789522
-0.000481954	-0.00039655	-0.000354958	-0.000347515	-0.000321616	Heart	11	0.29833
-0.00052006	-0.00037994	-0.000359197	-0.00035063	-0.000313593	Heart	11	0.203359
-0.000492325	-0.000395899	-0.000349954	-0.000359669	-0.00032182	Heart	11	0.0919826
-0.000479174	-0.000397938	-0.00036244	-0.000325382	-0.000330273	Heart	11	0.677284
-0.00049268	-0.000373169	-0.000364536	-0.000347308	-0.000307021	Heart	11	0.244385
-0.000473555	-0.000394859	-0.000350052	-0.000350916	-0.00032964	Heart	11	0.0176928
-0.000532124	-0.000387815	-0.00035993	-0.000351249	-0.000314215	Heart	11	0.857807
-0.000456857	-0.000377709	-0.000368183	-0.000317717	-0.000324131	Heart	11	0.715391
-0.000567807	-0.000383197	-0.000375268	-0.000345763	-0.000319776	Heart	11	0.946996
-0.000479724	-0.00039748	-0.000363408	-0.000329611	-0.000330096	Heart	11	0.154096
-0.000511209	-0.000377179	-0.000361316	-0.000348981	-0.000310742	Heart	11	0.418974
-0.000467638	-0.000386816	-0.000368313	-0.000317895	-0.000325796	Heart	11	0.209571
-0.000460733	-0.000381034	-0.000368535	-0.000317714	-0.000324328	Heart	11	0.208386
-0.000492325	-0.000395899	-0.000349954	-0.000359669	-0.00032182	Heart	11	0.57377
-0.000535001	-0.000395899	-0.000374533	-0.000350238	-0.000316618	Heart	11	0.476593
-0.000487662	-0.000395899	-0.000353643	-0.000352975	-0.000324903	Heart	11	0.123863
-0.000551765	-0.000394554	-0.000376844	-0.000348209	-0.000317873	Heart	11	0.174495
-0.000467638	-0.000386816	-0.000368313	-0.000317895	-0.000325796	Heart	11	0.621704
-0.000479174	-0.000397938	-0.00036244	-0.000325382	-0.000330273	Heart	11	0.201246
-0.000486042	-0.000396691	-0.000356294	-0.000346593	-0.000324876	Heart	11	0.835204
-0.000456857	-0.00039884	-0.000353579	-0.000344809	-0.00033162	Heart	11	0.453602
-0.000467638	-0.000396677	-0.000351611	-0.000348077	-0.000330743	Heart	11	0.936419
-0.000460733	-0.000398221	-0.00035264	-0.000345799	-0.00033179	Heart	11	0.15461
-0.000467638	-0.000395933	-0.000359927	-0.000337055	-0.000328534	Heart	11	0.859879
-0.000460733	-0.000396829	-0.000362158	-0.000333748	-0.000329564	Heart	11	0.650562
-0.000460733	-0.000381034	-0.000368535	-0.000317714	-0.000324328	Heart	11	0.0623442
-0.000484752	-0.000371732	-0.000365973	-0.000346914	-0.000306371	Heart	11	0.559998
-0.000470889	-0.000389758	-0.000367275	-0.000318374	-0.000326882	Heart	11	0.185471
-0.000566995	-0.000387815	-0.000377498	-0.000345568	-0.000319596	Heart	11	0.829705
-0.000479724	-0.00039748	-0.000363408	-0.000329611	-0.000330096	Heart	11	0.726701
-0.000464216	-0.000383941	-0.000368697	-0.000317727	-0.00032483	Heart	11	0.125903
-0.000475424	-0.000393366	-0.00034885	-0.000351921	-0.000328586	Heart	11	0.803509
-0.000480876	-0.000395135	-0.000353539	-0.000348417	-0.000321308	Heart	11	0.349127
-0.00054678	-0.000375844	-0.000368519	-0.000346372	-0.000315873	Heart	11	0.922312
-0.000535001	-0.000395899	-0.000374533	-0.000350238	-0.000316618	Heart	11	0.587533
-0.000475424	-0.000393366	-0.00034885	-0.000351921	-0.000328586	Heart	11	0.0556106
-0.000511209	-0.000377179	-0.000361316	-0.000348981	-0.000310742	Heart	11	0.240581
-0.000479214	-0.00039794	-0.000362231	-0.000323481	-0.000330087	Heart	11	0.845159
-0.000475424	-0.000394415	-0.000357777	-0.000341432	-0.000328781	Heart	11	0.792211
-0.000490673	-0.000395899	-0.000351331	-0.000357089	-0.000324629	Heart	11	0.593616
-0.00054678	-0.000375844	-0.000368519	-0.000346372	-0.000315873	Heart	11	0.159961
-0.000499513	-0.000395899	-0.00036666	-0.000354333	-0.000314403	Heart	11	0.92405
-0.000467638	-0.000386816	-0.000368313	-0.000317895	-0.000325796	Heart	11	0.452385
-0.00056834	-0.000385463	-0.000376589	-0.000345621	-0.000319901	Heart	11	0.311367
-0.000563567	-0.000390285	-0.000377676	-0.000346011	-0.000319022	Heart	11	0.323963
-0.00051577	-0.000378599	-0.000360165	-0.000349786	-0.000312143	Heart	11	0.326813
-0.000480751	-0.000395899	-0.000356535	-0.000357836	-0.000317302	Heart	11	0.411104
-0.000524163	-0.000381328	-0.0003586	-0.000351228	-0.000314702	Heart	11	0.916447
-0.000488196	-0.000395899	-0.00036249	-0.00035626	-0.000315006	Heart	11	0.60372
-0.000486163	-0.000395899	-0.000355716	-0.000347562	-0.000325589	Heart	11	0.909894
-0.000484752	-0.000371732	-0.000365973	-0.000346914	-0.000306371	Heart	11	0.95825
-0.000515847	-0.000395899	-0.000370543	-0.000352547	-0.000315517	Heart	11	0.370779
-0.00056834	-0.000385463	-0.000376589	-0.000345621	-0.000319901	Heart	11	0.654673
-0.000566995	-0.000387815	-0.000377498	-0.000345568	-0.000319596	Heart	11	0.571585
-0.000492175	-0.000395899	-0.000350416	-0.000358183	-0.00032416	Heart	11	0.155427
-0.000489136	-0.000395899	-0.000352639	-0.000355314	-0.000324834	Heart	11	0.913457
-0.000482295	-0.000395899	-0.000358689	-0.000357594	-0.000316726	Heart	11	0.90491
-0.00055739	-0.000378599	-0.00037185	-0.000345749	-0.000318029	Heart	11	0.485893
-0.000566995	-0.000387815	-0.000377498	-0.000345568	-0.000319596	Heart	11	0.517298
-0.000460733	-0.000398221	-0.00035264	-0.000345799	-0.00033179	Heart	11	0.916629
-0.000188376	-0.000172643	-0.000119461	-9.66863e-05	-5.69108e-05	Hello	12	0.794165
-0.000175265	-0.000168796	-0.000120337	-8.78979e-05	-2.44702e-05	Hello	12	0.052911
-0.000192346	-0.000154236	-0.000115579	-8.59878e-05	-7.66438e-05	Hello	12	0.77325
-0.000193	-0.000154265	-0.000118927	-8.49413e-05	-7.78052e-05	Hello	12	0.0906246
-0.000191327	-0.000151987	-0.000119145	-9.43758e-05	-7.97806e-05	Hello	12	0.183058
-0.00018087	-0.000181125	-0.000122998	-9.75198e-05	-3.55981e-05	Hello	12	0.930772
-0.000186262	-0.000172464	-0.00012081	-9.73652e-05	-4.79009e-05	Hello	12	0.194698
-0.000179346	-0.000177893	-0.000122391	-9.65056e-05	-3.41787e-05	Hello	12	0.997384
-0.000187859	-0.000172945	-0.000119784	-9.68907e-05	-5.44477e-05	Hello	12	0.946774
-0.000191073	-0.000151055	-0.000119327	-9.31648e-05	-7.87769e-05	Hello	12	0.5999
-0.000195534	-0.000154496	-0.000112628	-8.59036e-05	-7.32862e-05	Hello	12	0.714043
-0.000187161	-0.000163827	-0.000117239	-9.45389e-05	-7.51565e-05	Hello	12	0.0506275
-0.000188998	-0.000166165	-0.000116532	-9.53583e-05	-7.11128e-05	Hello	12	0.458593
-0.000177722	-0.000170823	-0.000121183	-9.02502e-05	-2.67848e-05	Hello	12	0.111444
-0.000191073	-0.000154144	-0.000120601	-8.58719e-05	-7.75992e-05	Hello	12	0.409244
-0.000193586	-0.000153224	-0.000113374	-8.91232e-05	-7.50328e-05	Hello	12	0.218396
-0.000192346	-0.000153981	-0.000120408	-8.64639e-05	-7.71409e-05	Hello	12	0.120314
-0.000179281	-0.000172269	-0.00012163	-9.20371e-05	-2.88544e-05	Hello	12	0.309248
-0.000192346	-0.000151532	-0.000119524	-9.11113e-05	-7.69383e-05	Hello	12	0.00247958
-0.000193	-0.000152773	-0.000113605	-8.92539e-05	-7.54012e-05	Hello	12	0.471982
-0.000193	-0.000151653	-0.000119585	-9.03868e-05	-7.64117e-05	Hello	12	0.642927
-0.000193	-0.00015676	-0.000118538	-9.43783e-05	-7.78559e-05	Hello	12	0.0284808
-0.000179346	-0.000177893	-0.000122391	-9.65056e-05	-3.41787e-05	Hello	12	0.906412
-0.000189247	-0.000172487	-0.000118571	-9.62272e-05	-6.18851e-05	Hello	12	0.168222
-0.000191327	-0.000162103	-0.000117993	-9.44543e-05	-7.7458e-05	Hello	12	0.689777
-0.000194523	-0.000153889	-0.000112992	-8.83477e-05	-7.44595e-05	Hello	12	0.530527
-0.000189756	-0.000166784	-0.000116823	-9.58754e-05	-6.87611e-05	Hello	12	0.795326
-0.000187859	-0.000172945	-0.000119784	-9.68907e-05	-5.44477e-05	Hello	12	0.701788
-0.000192346	-0.00014998	-0.000119093	-9.38132e-05	-7.96723e-05	Hello	12	0.67236
-0.00019408	-0.000153616	-0.000113116	-8.87918e-05	-7.47323e-05	Hello	12	0.0764251
-0.0001841	-0.000174791	-0.000121442	-9.83584e-05	-4.11584e-05	Hello	12	0.457895
-0.000188149	-0.000165123	-0.000116997	-9.48456e-05	-7.32609e-05	Hello	12	0.0126339
-0.000193	-0.000154485	-0.000118643	-9.43379e-05	-7.90539e-05	Hello	12	0.199579
-0.000188497	-0.000165711	-0.000116753	-9.51095e-05	-7.2204e-05	Hello	12	0.327681
-0.000191327	-0.000152203	-0.000119806	-8.91959e-05	-7.54749e-05	Hello	12	0.832328
-0.000179976	-0.000179594	-0.000122738	-9.69372e-05	-3.48098e-05	Hello	12	0.619319
-0.000179091	-0.000177239	-0.000122356	-9.64152e-05	-3.37775e-05	Hello	12	0.842341
-0.000192346	-0.000152898	-0.000119494	-8.80028e-05	-7.58917e-05	Hello	12	0.952979
-0.000191745	-0.000154291	-0.000119918	-8.52303e-05	-7.79735e-05	Hello	12	0.686151
-0.000177722	-0.000170823	-0.000121183	-9.02502e-05	-2.67848e-05	Hello	12	0.0155572
-0.000188998	-0.000166165	-0.000116532	-9.53583e-05	-7.11128e-05	Hello	12	0.286247
-0.000192346	-0.00014998	-0.000119093	-9.38132e-05	-7.96723e-05	Hello	12	0.743639
-0.000189468	-0.000166499	-0.000116547	-9.56134e-05	-6.99591e-05	Hello	12	0.782817
-0.000191073	-0.000153189	-0.00011886	-9.44124e-05	-7.95977e-05	Hello	12	0.488485
-0.00019558	-0.000154021	-0.000112725	-8.39714e-05	-7.17246e-05	Hello	12	0.813183
-0.000191073	-0.000154361	-0.000118365	-8.50027e-05	-7.76324e-05	Hello	12	0.52693
-0.000188497	-0.000165711	-0.000116753	-9.51095e-05	-7.2204e-05	Hello	12	0.577146
-0.0001953	-0.000154374	-0.000112881	-8.68716e-05	-7.36916e-05	Hello	12	0.355849
-0.00018525	-0.000173192	-0.000121021	-9.79088e-05	-4.40118e-05	Hello	12	0.326045
-0.000188815	-0.000172444	-0.000119046	-9.64698e-05	-5.94376e-05	Hello	12	0.37432
-0.000181826	-0.000180279	-0.0001224	-9.80107e-05	-3.72958e-05	Hello	12	0.748406
-0.000182231	-0.000178925	-0.00012225	-9.82661e-05	-3.81193e-05	Hello	12	0.0625646
-0.000189756	-0.000166784	-0.000116823	-9.58754e-05	-6.87611e-05	Hello	12	0.439478
-0.000184732	-0.000173841	-0.000121123	-9.81948e-05	-4.24788e-05	Hello	12	0.949203
-0.000191745	-0.00015262	-0.000113912	-8.86941e-05	-7.60757e-05	Hello	12	0.584821
-0.000195601	-0.000154436	-0.000112447	-8.51131e-05	-7.28279e-05	Hello	12	0.371388
-0.000179426	-0.000174463	-0.000121977	-9.44825e-05	-3.16802e-05	Hello	12	0.794564
-0.000191073	-0.000153403	-0.00011989	-8.73683e-05	-7.62944e-05	Hello	12	0.922473
-0.000185357	-0.0001628	-0.000117716	-9.48801e-05	-7.65388e-05	Hello	12	0.564554
-0.000192346	-0.000155741	-0.000118605	-9.43319e-05	-7.83252e-05	Hello	12	0.0924742
-0.000192346	-0.000155741	-0.000118605	-9.43319e-05	-7.83252e-05	Hello	12	0.416494
-0.000189871	-0.000167017	-0.000117217	-9.60639e-05	-6.74824e-05	Hello	12	0.455003
-0.000191745	-0.000151357	-0.000119596	-9.19174e-05	-7.74079e-05	Hello	12	0.647204
-0.000179346	-0.000177893	-0.000122391	-9.65056e-05	-3.41787e-05	Hello	12	0.902223
-0.000191745	-0.000150902	-0.000119206	-9.41541e-05	-7.97749e-05	Hello	12	0.15073
-0.000179255	-0.000175542	-0.000122101	-9.51771e-05	-3.27998e-05	Hello	12	0.544601
-0.000179426	-0.000174463	-0.000121977	-9.44825e-05	-3.16802e-05	Hello	12	0.45081
-0.000175265	-0.000168796	-0.000120337	-8.78979e-05	-2.44702e-05	Hello	12	0.299327
-0.000178577	-0.000171524	-0.000121506	-9.12916e-05	-2.78269e-05	Hello	12	0.0319708
-0.000189247	-0.000172487	-0.000118571	-9.62272e-05	-6.18851e-05	Hello	12	0.418232
-0.000179335	-0.000175028	-0.000122145	-9.48219e-05	-3.21902e-05	Hello	12	0.324028
-0.000192346	-0.000154246	-0.00011941	-8.49745e-05	-7.79163e-05	Hello	12	0.30954
-0.000179601	-0.000173921	-0.000121601	-9.39316e-05	-3.12736e-05	Hello	12	0.335414
-0.000181826	-0.000180279	-0.0001224	-9.80107e-05	-3.72958e-05	Hello	12	0.0161239
0.000508215	0.00132	0.00133	0.00139	0.00137	No-like	5	0.812124
0.000212479	0.000374615	-1.14991e-05	1.20808e-05	-1.99764e-05	OK	2	0.982146
-0.00016907	0.000943007	0.000657497	0.000648945	-0.000130594	Phone	3	0.0788129
0.000713643	-0.000121512	-0.000134108	0.000902905	0.000954389	Victory	1	0.960022
0.000444012	-0.000151914	0.00106	0.0008496	0.000624674	Think	9	0.774197
-0.000456857	-0.000397238	-0.00036311	-0.000331756	-0.00032998	Heart	11	0.454574
0.000216539	0.000376824	-1.19413e-05	1.20018e-05	-2.02126e-05	OK	2	0.982156
0.000678016	-9e-05	0.000962487	0.000979069	0.000971484	Point	8	0.748296
0.000410019	0.00134	0.00134	0.00139	0.00137	No-like	5	0.220659
0.000686572	-3e-05	0.000946134	0.00104	0.00101	Point	8	0.424677
0.00025055	0.000378649	-3.19637e-05	1.14516e-05	-1.98718e-05	OK	2	0.846344
0.000686964	-8e-05	0.000957373	0.000989601	0.00101	Point	8	0.382724
4.11592e-06	5.285e-07	-9.20826e-06	-1.40422e-05	-8.86164e-06	Please	10	0.468228
0.00048289	-3.54632e-06	0.00133	0.00118	0.000970531	Silence	7	0.109238
0.000514781	-0.000250771	0.00093563	0.000787576	0.000587179	Think	9	0.508314
-0.00013171	0.000871401	0.000681615	0.000642378	-0.000143563	Phone	3	0.793681
0.000448003	-0.000177185	0.00106	0.000813509	0.000608078	Think	9	0.0195225
0.0003633	0.00109	0.000996367	0.000966316	0.00090124	Me	6	0.629434
-0.000154206	0.000954788	0.000643001	0.000673448	-0.000119741	Phone	3	0.733571
4.95018e-06	-8.4816e-06	-1.23319e-05	-3.37923e-06	-1.60762e-05	Please	10	0.426154
-0.000478447	-0.000390823	-0.00034803	-0.000352361	-0.00032563	Heart	11	0.948428
0.000684889	-7e-05	0.000952179	0.000995455	0.000978755	Point	8	0.0510307
-7.42666e-06	-1.22608e-05	-2.44354e-06	1.22291e-06	-5.77621e-06	Please	10	0.416899
0.000444012	-0.000151914	0.00106	0.0008496	0.000624674	Think	9	0.23006
0.000224141	0.000314792	-2.10655e-05	1.48816e-05	-2.5041e-05	OK	2	0.15613
-0.00032879	0.000626402	0.000506084	0.000685861	0.000710898	Like	4	0.498766
-0.000157981	0.000956907	0.000638083	0.000669632	-0.000117582	Phone	3	0.516356
0.000492801	0.00127	0.00127	0.00139	0.00137	No-like	5	0.765208
0.00037477	0.001	0.00104	0.000926162	0.000802186	Me	6	0.434299
0.000520211	-0.000240469	0.000887163	0.000731909	0.000572522	Think	9	0.690767
3.58691e-06	-4.53386e-06	-9.84768e-06	-9.40846e-06	-1.36251e-05	Please	10	0.245117
0.000534388	-7.41053e-06	0.00133	0.00116	0.000953072	Silence	7	0.295811
-0.000154792	0.000954824	0.000642288	0.000673734	-0.00011915	Phone	3	0.129346
0.000525505	0.0013	0.0013	0.00139	0.00137	No-like	5	0.24296
0.000439685	-0.000163477	0.00107	0.000818328	0.000607854	Think	9	0.229517
-0.000467638	-0.000395933	-0.000359927	-0.000337055	-0.000328534	Heart	11	0.269758
0.000448003	-0.000177185	0.00106	0.000813509	0.000608078	Think	9	0.273635
0.000366762	0.00109	0.00103	0.000971342	0.00086559	Me	6	0.773767
-0.000357609	0.000626402	0.000437946	0.000685861	0.000699683	Like	4	0.118856
-0.000191073	-0.000154438	-0.000117635	-8.50354e-05	-7.73664e-05	Hello	12	0.989518
0.000685569	-3e-05	0.000941563	0.00105	0.000998862	Point	8	0.201628
4.71674e-06	1.43166e-06	-8.41515e-06	-1.48816e-05	-8.8516e-06	Please	10	0.951042
0.000425104	0.0013	0.00117	0.00139	0.00137	No-like	5	0.227749
0.000705301	-0.000139051	-0.000134604	0.000877631	0.000923727	Victory	1	0.359944
-3.74005e-06	-1.18741e-05	-2.75458e-06	2.02152e-06	-1.03485e-05	Please	10	0.214592
0.000712596	-0.000151411	-0.000134894	0.000889239	0.000891246	Victory	1	0.357193
0.000684707	-4e-05	0.000946374	0.00104	0.00101	Point	8	0.527152
-0.000192346	-0.000151532	-0.000119524	-9.11113e-05	-7.69383e-05	Hello	12	0.64886
-0.000479174	-0.000397938	-0.00036244	-0.000325382	-0.000330273	Heart	11	0.518647
-0.000401501	0.000606055	0.000334632	0.000685861	0.000684982	Like	4	0.186832
0.000489143	-0.000240687	0.00101	0.000792864	0.000585094	Think	9	0.809533
0.000206899	0.000372606	-1.27881e-05	1.30956e-05	-1.97566e-05	OK	2	0.675779
-0.000193	-0.000152773	-0.000113605	-8.92539e-05	-7.54012e-05	Hello	12	0.82879
-8.35086e-06	-1.2551e-05	-3.34048e-06	2.6441e-06	-8.00804e-06	Please	10	0.489055
0.000197429	0.000371512	-1.58999e-05	1.72356e-05	-2.08167e-05	OK	2	0.350555
-0.00018525	-0.000173192	-0.000121021	-9.79088e-05	-4.40118e-05	Hello	12	0.980444
0.000369711	0.00108	0.00103	0.000970045	0.000844767	Me	6	0.395355
-0.000357848	0.000626402	0.000419081	0.000685861	0.000697099	Like	4	0.0846247
0.000427187	0.00133	0.00133	0.00139	0.00137	No-like	5	0.310491
0.000486074	-7.22173e-06	0.00136	0.00115	0.000955179	Silence	7	0.198026
0.000464166	-0.000203955	0.00105	0.000806671	0.000594612	Think	9	0.376689
0.000363121	0.00109	0.001	0.000967575	0.000900553	Me	6	0.557719
-0.000158511	0.00094662	0.000654741	0.000667272	-0.000124983	Phone	3	0.350519
-0.000467638	-0.000396677	-0.000351611	-0.000348077	-0.000330743	Heart	11	0.950747
0.000213539	0.000321466	-1.90002e-05	1.40878e-05	-2.6384e-05	OK	2	0.135207
0.000520572	0.00128	0.00129	0.00139	0.00137	No-like	5	0.387558
-0.000158764	0.000945077	0.000656498	0.000666886	-0.000125057	Phone	3	0.292906
0.000512497	-1.85536e-05	0.00131	0.00114	0.000948758	Silence	7	0.0534717
0.000441464	-0.000155099	0.00107	0.000841495	0.000620233	Think	9	0.792445
0.000469332	-0.000205804	0.00104	0.000804292	0.000591636	Think	9	0.208335
0.000213539	0.000321466	-1.90002e-05	1.40878e-05	-2.6384e-05	OK	2	0.811264
-0.000191745	-0.000154389	-0.000116111	-8.54103e-05	-7.67996e-05	Hello	12	0.289216
-0.000168415	0.000942148	0.00065799	0.000649308	-0.00013129	Phone	3	0.641548
0.000438442	-0.000162085	0.00107	0.000819797	0.000607605	Think	9	0.904364
0.000707647	-0.000125853	-0.000136943	0.000906728	0.000959535	Victory	1	0.512956
0.000398126	0.00134	0.00134	0.00139	0.00137	No-like	5	0.535558
-0.000189637	-0.000172618	-0.000118103	-9.60758e-05	-6.41198e-05	Hello	12	0.352814
0.000204891	0.000342152	-1.72806e-05	1.44418e-05	-2.43109e-05	OK	2	0.946982
0.000438782	-0.000144475	0.00104	0.000866649	0.000634405	Think	9	0.199841
0.000437266	-0.000161057	0.00107	0.000821231	0.00060761	Think	9	0.481757
-0.000507142	-0.000395899	-0.000368614	-0.000353468	-0.000314906	Heart	11	0.242865
0.000476021	-4.35959e-06	0.00133	0.00117	0.000971035	Silence	7	0.145044
-0.000356723	0.000626402	0.000412916	0.000685861	0.000696193	Like	4	0.570184
-0.000363796	0.000625309	0.000461244	0.000685861	0.000713176	Like	4	0.308507
0.000440116	-0.000155585	0.00107	0.000839239	0.000619561	Think	9	0.48489
0.000478573	-4.33117e-06	0.00135	0.00115	0.000964286	Silence	7	0.559714
0.000521664	0.00132	0.00132	0.00139	0.00137	No-like	5	0.383029
0.000492937	0.00133	0.00133	0.00139	0.00137	No-like	5	0.11351
0.000509576	-5.03375e-06	0.00133	0.00117	0.000956578	Silence	7	0.37559
-0.000395747	0.000621359	0.000337637	0.000685861	0.000688104	Like	4	0.992891
0.000462196	-0.000201718	0.00106	0.000810428	0.000605623	Think	9	0.667042
-0.000391206	0.000625037	0.000336929	0.000685861	0.000690278	Like	4	0.668333
-0.000524163	-0.000381328	-0.0003586	-0.000351228	-0.000314702	Heart	11	0.0290045
0.000205246	0.000372451	-1.33006e-05	1.33401e-05	-1.96482e-05	OK	2	0.571998
0.000520211	-0.000240469	0.000909995	0.000744801	0.000580208	Think	9	0.74614
0.000686637	-7e-05	0.000950533	0.00101	0.00101	Point	8	0.999571
0.000374837	0.000940097	0.00104	0.000884087	0.00082584	Me	6	0.285227
-0.000358476	0.000626402	0.000422365	0.000685861	0.000697441	Like	4	0.598444
-6.18275e-07	-1.21554e-05	-4.52361e-06	1.16551e-06	-1.20874e-05	Please	10	0.223366
0.000179855	0.000355002	-1.68982e-05	7.99428e-06	-1.27108e-05	OK	2	0.689468
0.000686356	-7e-05	0.000942668	0.00101	0.00102	Point	8	0.420777
-0.000165863	0.000954133	0.000626394	0.000669586	-0.000118214	Phone	3	0.971416
0.000681599	-8e-05	0.00096485	0.000983823	0.000992506	Point	8	0.990171
0.000370795	0.00107	0.00103	0.000969011	0.00083664	Me	6	0.319246
-0.000479724	-0.000393488	-0.000351633	-0.00034944	-0.000321164	Heart	11	0.600314
-0.00035612	0.000626402	0.000404272	0.000685861	0.000696736	Like	4	0.193126
-0.000192346	-0.000154246	-0.00011941	-8.49745e-05	-7.79163e-05	Hello	12	0.248057
0.000685804	-7e-05	0.000937867	0.00101	0.00101	Point	8	0.974135
0.000475917	-6.65793e-06	0.00135	0.00116	0.000961568	Silence	7	0.232673
-0.000456857	-0.000397238	-0.00036311	-0.000331756	-0.00032998	Heart	11	0.410867
0.000712899	-0.000151096	-0.000134544	0.000889058	0.000892271	Victory	1	0.986753
-0.000153719	0.000954746	0.00064392	0.000673069	-0.000120235	Phone	3	0.32477
-0.000185357	-0.0001628	-0.000117716	-9.48801e-05	-7.65388e-05	Hello	12	0.561875
0.000685804	-4e-05	0.000945612	0.00104	0.00101	Point	8	0.497177
0.000227336	0.000311845	-2.10666e-05	1.33395e-05	-2.46716e-05	OK	2	0.218003
-0.000339917	0.000626402	0.000505298	0.000685861	0.000706953	Like	4	0.288644
-0.000376724	0.000626402	0.000361589	0.000685861	0.000692199	Like	4	0.390278
0.000694161	-0.000129122	-0.000141552	0.000897989	0.000965988	Victory	1	0.200492
0.000203612	0.000372476	-1.38365e-05	1.3676e-05	-1.96222e-05	OK	2	0.787284
-0.000166936	0.000954779	0.000627499	0.00066878	-0.000118094	Phone	3	0.0599119
0.00037547	0.000990019	0.00104	0.000918094	0.000803348	Me	6	0.585333
-0.00016907	0.000943007	0.000657497	0.000648945	-0.000130594	Phone	3	0.681918
-0.000154792	0.000954824	0.000642288	0.000673734	-0.00011915	Phone	3	0.401688
0.00068514	-7e-05	0.000953765	0.00101	0.00101	Point	8	0.664411
0.000525505	0.0013	0.0013	0.00139	0.00137	No-like	5	0.377545
-0.000191073	-0.000151855	-0.000119759	-8.97879e-05	-7.58225e-05	Hello	12	0.363703
0.000680049	-9e-05	0.000964218	0.000982472	0.000986241	Point	8	0.813417
0.000434371	0.00131	0.00123	0.00139	0.00137	No-like	5	0.469214
4.55983e-06	-5.53816e-06	-9.88435e-06	-8.76842e-06	-1.51653e-05	Please	10	0.863323
0.000683005	-8e-05	0.000963913	0.000986461	0.000997575	Point	8	0.749316
0.000685965	-7e-05	0.000951459	0.00102	0.00101	Point	8	0.940413
0.00034296	0.00105	0.000932215	0.000892965	0.000820276	Me	6	0.155342
0.000461559	-0.00020412	0.00105	0.000808532	0.000597706	Think	9	0.0267524
-0.000477022	-0.000394279	-0.000357581	-0.00034216	-0.000328915	Heart	11	0.158946
0.000372423	0.00102	0.00104	0.000947345	0.000802661	Me	6	0.298776
0.000362883	0.00109	0.00102	0.00096964	0.000900676	Me	6	0.0329682
0.000367233	0.0011	0.00103	0.000969926	0.000901433	Me	6	0.910605
0.000695688	-0.00012977	-0.000141594	0.000893278	0.000949519	Victory	1	0.651249
0.000462016	-0.000203201	0.00106	0.000810112	0.000604494	Think	9	0.527683
0.000478811	-4.36905e-06	0.00135	0.00115	0.000965263	Silence	7	0.275211
0.000711309	-0.000134462	-0.000136422	0.000883573	0.000927061	Victory	1	0.729104
-0.000192346	-0.000152527	-0.000113755	-8.90877e-05	-7.57804e-05	Hello	12	0.583729
0.000477635	-4.00632e-06	0.00133	0.00117	0.000970801	Silence	7	0.017475
0.000693376	-0.000129137	-0.000141683	0.000899091	0.000965917	Victory	1	0.751603
-0.000171325	0.000946073	0.000656161	0.000649951	-0.000127227	Phone	3	0.934764
0.000699425	-0.000131372	-0.000140614	0.000885326	0.000933401	Victory	1	0.409373
0.000520211	-0.000240469	0.00090133	0.000739475	0.000576796	Think	9	0.505042
0.000504766	-2.01514e-05	0.00131	0.00113	0.0009466	Silence	7	0.329412
-7.92287e-06	-1.21777e-05	-3.43281e-06	1.80997e-06	-6.47774e-06	Please	10	0.461286
-0.000505939	-0.000375844	-0.000362435	-0.00034835	-0.000309375	Heart	11	0.409045
0.000500347	-2.11861e-05	0.00131	0.00113	0.000945615	Silence	7	0.483803
0.000366601	0.00109	0.00103	0.000971392	0.000872002	Me	6	0.467655
0.000345634	0.00107	0.000952947	0.000908795	0.000874573	Me	6	0.0606698
0.000520211	-0.000240469	0.000914249	0.000747182	0.000581825	Think	9	0.348907
-0.000525349	-0.000395899	-0.000372603	-0.000351423	-0.000316039	Heart	11	0.870162
-0.000143628	0.000892257	0.000675308	0.000641677	-0.000145419	Phone	3	0.8994
-0.000344005	0.000626402	0.000500186	0.000685861	0.000706171	Like	4	0.219116
0.000546031	-1.03305e-05	0.00132	0.00115	0.000954599	Silence	7	0.0914024
-8.17665e-06	-1.24144e-05	-3.74456e-06	2.67994e-06	-7.62444e-06	Please	10	0.78475
-0.000493091	-0.000395899	-0.000364561	-0.00035525	-0.000314377	Heart	11	0.219235
-0.000563567	-0.000390285	-0.000377676	-0.000346011	-0.000319022	Heart	11	0.75486
0.000488848	-3.2726e-06	0.00133	0.00118	0.000969267	Silence	7	0.925622
0.000704792	-0.000126455	-0.000137372	0.000907373	0.000960706	Victory	1	0.692453
0.000367636	0.0011	0.00103	0.000970532	0.000895333	Me	6	0.221895
0.000520211	-0.000240469	0.000925524	0.000785227	0.000586899	Think	9	0.145085
0.000460198	-0.000205177	0.00106	0.000809889	0.000600402	Think	9	0.30914
-0.000507142	-0.000395899	-0.000368614	-0.000353468	-0.000314906	Heart	11	0.489174
0.00048309	-0.000264093	0.000970564	0.000791641	0.000587102	Think	9	0.537718
-0.000326289	0.000626402	0.000514656	0.000685861	0.000709188	Like	4	0.435874
0.000471569	-5.30994e-06	0.00133	0.00117	0.000969745	Silence	7	0.684077
0.00037477	0.001	0.00104	0.000926162	0.000802186	Me	6	0.50337
0.000686356	-7e-05	0.000942668	0.00101	0.00102	Point	8	0.78271
0.000370388	0.000868057	0.000963115	0.000829201	0.000835475	Me	6	0.875084
-0.000174608	0.000948549	0.000644235	0.000664152	-0.000123939	Phone	3	0.575787
-0.000396713	0.000620175	0.000337478	0.000685861	0.000687549	Like	4	0.0979144
0.000689263	-0.000129575	-0.000141259	0.000901955	0.000962128	Victory	1	0.54922
-0.000486042	-0.000396691	-0.000356294	-0.000346593	-0.000324876	Heart	11	0.394048
-0.000193	-0.000153892	-0.000115092	-8.67573e-05	-7.65536e-05	Hello	12	0.00134422
0.000435483	-0.000158825	0.00107	0.000826011	0.000612948	Think	9	0.641622
0.000686964	-3e-05	0.000944597	0.00105	0.00101	Point	8	0.500836
0.000203312	0.000350767	-1.66682e-05	1.52628e-05	-2.35491e-05	OK	2	0.217651
2.82864e-06	-3.84579e-06	-9.50443e-06	-1.04198e-05	-1.21295e-05	Please	10	0.362058
0.000717389	-0.000151181	-0.000133914	0.000870291	0.00087365	Victory	1	0.429324
-0.000552088	-0.000377179	-0.00037028	-0.000346046	-0.000317052	Heart	11	0.000782584
0.000686964	-7e-05	0.000949254	0.00101	0.001	Point	8	0.374058
0.0006826	-7e-05	0.000949909	0.000998652	0.000995173	Point	8	0.45225
0.000474083	-6.31535e-06	0.00135	0.00115	0.000960843	Silence	7	0.516423
0.00037477	0.001	0.00104	0.000926162	0.000802186	Me	6	0.57465
3.13426e-06	-4.28295e-06	-9.69191e-06	-1.00408e-05	-1.25308e-05	Please	10	0.223356
-7.40547e-06	-1.2304e-05	-3.13645e-07	1.11886e-06	-3.28665e-06	Please	10	0.604983
0.000691122	-0.000128697	-0.000139336	0.000904619	0.000960382	Victory	1	0.753622
0.000197429	0.000371512	-1.58999e-05	1.72356e-05	-2.08167e-05	OK	2	0.279762
0.000410019	0.00134	0.00134	0.00139	0.00137	No-like	5	0.413158
-0.000191073	-0.000153189	-0.00011886	-9.44124e-05	-7.95977e-05	Hello	12	0.355361
-0.000189871	-0.000167017	-0.000117217	-9.60639e-05	-6.74824e-05	Hello	12	0.843834
0.000478746	-8.72188e-06	0.00136	0.00115	0.000952695	Silence	7	0.478086
-0.000191327	-0.000152961	-0.000114194	-8.8145e-05	-7.62989e-05	Hello	12	0.194456
-0.00017077	0.000955624	0.000636254	0.00066844	-0.000118413	Phone	3	0.344303
1.78938e-06	-1.59806e-05	-7.60601e-06	-1.63372e-06	-1.09943e-05	Please	10	0.371132
-0.000357955	0.000626402	0.000433379	0.000685861	0.000699176	Like	4	0.903287
0.000486998	-0.000263995	0.000965167	0.000791142	0.000587389	Think	9	0.395476
0.000345508	0.00107	0.000950828	0.000907805	0.000873213	Me	6	0.977258
-0.000191327	-0.00015444	-0.000116822	-8.5113e-05	-7.70656e-05	Hello	12	0.848265
0.000345781	0.00107	0.000948988	0.000906697	0.000871347	Me	6	0.255434
-0.000192346	-0.00014998	-0.000119093	-9.38132e-05	-7.96723e-05	Hello	12	0.0387215
0.000487552	-0.000243728	0.000999717	0.000791804	0.00058578	Think	9	0.729656
0.000371009	0.00105	0.00104	0.000963488	0.000816991	Me	6	0.709167
0.000455662	0.00125	0.00125	0.00139	0.00137	No-like	5	0.133544
-8.07412e-06	-1.23644e-05	-3.90012e-06	2.57323e-06	-7.22185e-06	Please	10	0.621133
0.000725509	-0.000152538	-0.000135015	0.000886233	0.000878841	Victory	1	0.595719
0.000518702	-6.29362e-06	0.00133	0.00117	0.000954634	Silence	7	0.378363
-0.000167191	0.000940459	0.000658141	0.000649746	-0.000132668	Phone	3	0.715113
-0.000179132	-0.000176049	-0.00012208	-9.56518e-05	-3.32633e-05	Hello	12	0.169796
-0.000171839	0.000946979	0.000654393	0.000651536	-0.000125846	Phone	3	0.328065
4.51129e-06	-1.35542e-05	-9.26734e-06	-1.00851e-06	-1.33959e-05	Please	10	0.446407
7.02837e-06	-7.66917e-06	-1.23316e-05	-6.59579e-06	-1.61134e-05	Please	10	0.751969
0.000367397	0.0011	0.00103	0.000971154	0.000884446	Me	6	0.355186
-0.000195534	-0.000154496	-0.000112628	-8.59036e-05	-7.32862e-05	Hello	12	0.558278
-0.00015884	0.000943379	0.000658539	0.000666248	-0.000125043	Phone	3	0.8201
-0.00049268	-0.000373169	-0.000364536	-0.000347308	-0.000307021	Heart	11	0.219528
0.000363946	0.00109	0.00102	0.000969025	0.000901242	Me	6	0.4316
0.00051716	-1.80068e-05	0.00131	0.00114	0.000949519	Silence	7	0.578924
5.12708e-06	-1.07203e-05	-1.16463e-05	-2.02427e-06	-1.50668e-05	Please	10	0.306068
5.82531e-06	1.64731e-06	-6.61845e-06	-1.443e-05	-7.47361e-06	Please	10	0.403096
0.000473897	-6.77219e-06	0.00135	0.00115	0.000961156	Silence	7	0.310443
5.03952e-06	1.6872e-06	-7.94867e-06	-1.50015e-05	-8.76133e-06	Please	10	0.879228
0.000226672	0.000313044	-2.10999e-05	1.40422e-05	-2.482e-05	OK	2	0.96345
0.000686861	-7e-05	0.000939083	0.00101	0.00101	Point	8	0.202909
-0.000401551	0.00060402	0.00033524	0.000685861	0.000684437	Like	4	0.715729
0.000344777	0.00105	0.000935109	0.000895255	0.000839088	Me	6	0.924563
5.2889e-06	-1.13149e-05	-1.06744e-05	-1.72913e-06	-1.45484e-05	Please	10	0.509614
-0.000158764	0.000945077	0.000656498	0.000666886	-0.000125057	Phone	3	0.725156
0.000375224	0.00099518	0.00104	0.000922304	0.000802888	Me	6	0.822286
0.000371131	0.00105	0.00104	0.000965069	0.000820632	Me	6	0.407432
0.000686572	-8e-05	0.000960335	0.000988823	0.001	Point	8	0.776773
0.000685277	-7e-05	0.000939814	0.001	0.00101	Point	8	0.376991
-0.000535649	-0.000392644	-0.000363284	-0.000349229	-0.000313291	Heart	11	0.779951
0.000250639	0.000377976	-3.16575e-05	1.11865e-05	-1.98962e-05	OK	2	0.413698
0.000226672	0.000313044	-2.10999e-05	1.40422e-05	-2.482e-05	OK	2	0.256445
-0.000357955	0.000626402	0.000433379	0.000685861	0.000699176	Like	4	0.549986
0.000512497	-1.85536e-05	0.00131	0.00114	0.000948758	Silence	7	0.938651
-0.000488196	-0.000395899	-0.00036249	-0.00035626	-0.000315006	Heart	11	0.600592
1.87702e-06	-1.60012e-05	-7.67256e-06	-2.21682e-06	-1.14986e-05	Please	10	0.536954
0.000357565	0.00108	0.00097719	0.000957824	0.000893029	Me	6	0.77989
0.000363094	0.00109	0.00101	0.000968528	0.000901274	Me	6	0.225031
0.000438219	-0.000142104	0.00103	0.000870683	0.000636369	Think	9	0.949476
0.0003461	0.00107	0.000955125	0.000909612	0.000875241	Me	6	0.457785
0.000524241	0.00131	0.00131	0.00139	0.00137	No-like	5	0.591909
0.000486998	-0.000263995	0.000965167	0.000791142	0.000587389	Think	9	0.341738
-0.000365759	0.000625275	0.000459138	0.000685861	0.000712577	Like	4	0.188565
0.000685008	-7e-05	0.000952359	0.000994462	0.000975045	Point	8	0.400456
0.000370302	0.00108	0.00103	0.000969675	0.000840776	Me	6	0.400956
-0.000129946	0.000869081	0.000682211	0.000643225	-0.000142795	Phone	3	0.356068
-0.000185357	-0.0001628	-0.000117716	-9.48801e-05	-7.65388e-05	Hello	12	0.856654
-0.000188376	-0.000172643	-0.000119461	-9.66863e-05	-5.69108e-05	Hello	12	0.121888
0.00068514	-7e-05	0.000952495	0.000993308	0.000971484	Point	8	0.711505
0.000484464	-3.62831e-06	0.00133	0.00118	0.000970008	Silence	7	0.788078
0.000412087	0.00134	0.00134	0.00139	0.00137	No-like	5	0.707932
0.000474821	-5.43008e-06	0.00134	0.00116	0.000965823	Silence	7	0.642647
-0.000194523	-0.000153889	-0.000112992	-8.83477e-05	-7.44595e-05	Hello	12	0.323461
0.000419376	0.00134	0.00134	0.00139	0.00137	No-like	5	0.0941521
0.000397154	0.00134	0.00134	0.00139	0.00137	No-like	5	0.143708
0.000696375	-0.000129863	-0.000141727	0.000891735	0.00094776	Victory	1	0.342679
0.000725143	-0.000152666	-0.000135215	0.000887118	0.000879744	Victory	1	0.250913
0.000719999	-0.000151472	-0.000134032	0.000875071	0.000874734	Victory	1	0.0215537
-0.000527694	-0.000383197	-0.000358481	-0.000351499	-0.000315121	Heart	11	0.570265
0.000466326	-0.000204582	0.00105	0.000805446	0.000593083	Think	9	0.244453
-0.000179255	-0.000175542	-0.000122101	-9.51771e-05	-3.27998e-05	Hello	12	0.344284
-0.000187282	-0.000172535	-0.000120115	-9.70684e-05	-5.21616e-05	Hello	12	0.249088
0.000473218	-6.51005e-06	0.00135	0.00115	0.000960382	Silence	7	0.668394
0.00069644	-0.000129952	-0.000142057	0.000889991	0.000945615	Victory	1	0.401356
0.000545921	-8.56294e-06	0.00132	0.00116	0.000954652	Silence	7	0.347013
0.000246684	0.000382575	-3.13232e-05	1.27332e-05	-1.87363e-05	OK	2	0.891538
0.000221478	0.000380385	-1.37872e-05	1.1122e-05	-1.99985e-05	OK	2	0.135271
0.000486212	-0.000245603	0.000995483	0.00079172	0.000586309	Think	9	0.565251
0.000362833	0.00109	0.000994419	0.000965685	0.000900506	Me	6	0.484343
0.000478794	-6.40742e-06	0.00135	0.00116	0.000961531	Silence	7	0.353252
0.00024738	0.000374945	-2.91393e-05	9.76916e-06	-1.81253e-05	OK	2	0.566707
6.13457e-06	2.53462e-06	-3.2868e-06	-1.39649e-05	-7.874e-06	Please	10	0.17413
0.000685569	-7e-05	0.000942665	0.00101	0.000975045	Point	8	0.951929
0.000517887	0.00132	0.00132	0.00139	0.00137	No-like	5	0.862205
0.000713672	-0.000119458	-0.000133018	0.000902328	0.000952695	Victory	1	0.0319203
2.7103e-06	-3.27622e-06	-9.25363e-06	-1.07872e-05	-1.15975e-05	Please	10	0.848493
-0.000157533	0.000917842	0.000663532	0.000652474	-0.000139493	Phone	3	0.498733
0.000363094	0.00109	0.00101	0.000968528	0.000901274	Me	6	0.3118
0.000513667	-5.70602e-06	0.00133	0.00117	0.000955421	Silence	7	0.149793
0.000442856	-0.00015029	0.00106	0.000854347	0.000627477	Think	9	0.565787
-0.000155078	0.000951663	0.000649177	0.000670565	-0.000123893	Phone	3	0.171244
0.000349673	0.00108	0.00096506	0.000915775	0.000880711	Me	6	0.253574
0.000714375	-0.000150964	-0.00013382	0.000864815	0.000872595	Victory	1	0.515829
-0.000489136	-0.000395899	-0.000352639	-0.000355314	-0.000324834	Heart	11	0.131723
-0.000479214	-0.000390678	-0.000348314	-0.000352038	-0.000324143	Heart	11	0.912534
0.000541485	-7.18878e-06	0.00132	0.00116	0.000954566	Silence	7	0.225203
0.00048309	-0.000264093	0.000970564	0.000791641	0.000587102	Think	9	0.5158
0.00040019	0.00134	0.00134	0.00139	0.00137	No-like	5	0.638114
0.0004846	0.00133	0.00133	0.00139	0.00137	No-like	5	0.993262
4.71272e-07	-1.33253e-05	-5.73811e-06	7.17778e-07	-1.22909e-05	Please	10	0.738249
5.6665e-06	-7.48955e-06	-1.2841e-05	-4.20077e-06	-1.65609e-05	Please	10	0.325439
0.000708462	-0.00013329	-0.00013774	0.000881932	0.000929077	Victory	1	0.157197
0.000473409	-5.48465e-06	0.00133	0.00116	0.000967102	Silence	7	0.276905
-0.00018525	-0.000173192	-0.000121021	-9.79088e-05	-4.40118e-05	Hello	12	0.913585
0.000503488	-3.50408e-06	0.00133	0.00117	0.000959291	Silence	7	0.737924
4.71674e-06	1.43166e-06	-8.41515e-06	-1.48816e-05	-8.8516e-06	Please	10	0.498041
-0.000470889	-0.000395552	-0.000359112	-0.000338719	-0.000328539	Heart	11	0.11843
0.0006826	-7e-05	0.000949909	0.000998652	0.000995173	Point	8	0.919355
-0.00032714	0.000626402	0.000508402	0.000685861	0.000710606	Like	4	0.311835
0.000690539	-0.00012997	-0.000142251	0.000900642	0.000965263	Victory	1	0.961055
0.000685053	-7e-05	0.000941203	0.001	0.00101	Point	8	0.307436
-0.000358676	0.000625052	0.000466322	0.000685861	0.000713886	Like	4	0.66212
0.000408053	0.00134	0.00134	0.00139	0.00137	No-like	5	0.719561
0.000193252	0.000359837	-1.97339e-05	9.52342e-06	-1.47296e-05	OK	2	0.546639
0.000230386	0.000386577	-1.81432e-05	9.07058e-06	-1.9891e-05	OK	2	0.369342
6.21724e-06	-7.56539e-06	-1.27524e-05	-4.76369e-06	-1.73624e-05	Please	10	0.328311
0.000368978	0.00108	0.00103	0.000970279	0.000849112	Me	6	0.795539
0.000466296	0.00133	0.00134	0.00139	0.00137	No-like	5	0.13271
0.00046003	-0.000205384	0.00105	0.000809558	0.000599977	Think	9	0.703807
5.14717e-06	-1.28485e-05	-9.92918e-06	-9.18967e-07	-1.38926e-05	Please	10	0.175464
-7.84711e-06	-1.31803e-05	-2.48724e-06	2.73884e-06	-8.53882e-06	Please	10	0.831333
-0.000154136	0.000911103	0.000666987	0.000649	-0.000141766	Phone	3	0.56194
0.000686861	-8e-05	0.000958841	0.00098935	0.00101	Point	8	0.124832
0.000520569	0.00132	0.00132	0.00139	0.00137	No-like	5	0.314592
0.000477693	-5.20158e-06	0.00134	0.00116	0.000965988	Silence	7	0.107132
0.000684889	-7e-05	0.000953643	0.00101	0.00102	Point	8	0.594057
0.000685569	-3e-05	0.000941563	0.00105	0.000998862	Point	8	0.14998
-0.00038765	0.000627308	0.000338623	0.000685861	0.000691461	Like	4	0.105965
0.000518183	-0.000247753	0.000932214	0.000786952	0.000587737	Think	9	0.856598
0.000473218	-6.51005e-06	0.00135	0.00115	0.000960382	Silence	7	0.690611
0.000523607	0.00131	0.00131	0.00139	0.00137	No-like	5	0.293284
-0.00035612	0.000626402	0.000404272	0.000685861	0.000696736	Like	4	0.341934
0.0004364	0.00133	0.0013	0.00139	0.00137	No-like	5	0.241946
-0.000475424	-0.000394415	-0.000357777	-0.000341432	-0.000328781	Heart	11	0.82209
-0.000484721	-0.000395899	-0.000360586	-0.000357096	-0.000315917	Heart	11	0.0335932
0.000711309	-0.000134462	-0.000136422	0.000883573	0.000927061	Victory	1	0.806611
0.000477635	-4.00632e-06	0.00133	0.00117	0.000970801	Silence	7	0.34252
0.000240164	0.00038742	-2.82008e-05	1.0923e-05	-1.70409e-05	OK	2	0.744444
0.000412241	0.00134	0.00134	0.00139	0.00137	No-like	5	0.941873
0.000478573	-4.33117e-06	0.00135	0.00115	0.000964286	Silence	7	0.0243173
0.000703541	-0.000142711	-0.000132784	0.000877086	0.000913572	Victory	1	0.292814
0.00024738	0.000374945	-2.91393e-05	9.76916e-06	-1.81253e-05	OK	2	0.26508
-0.000186759	-0.000172359	-0.00012048	-9.72164e-05	-5.00034e-05	Hello	12	0.821652
0.000202547	0.000354966	-1.63547e-05	1.57176e-05	-2.33326e-05	OK	2	0.315604
-0.000358092	0.000626402	0.000394805	0.000685861	0.000698077	Like	4	0.951144
3.69546e-06	9.53058e-08	-9.10824e-06	-1.33395e-05	-9.02363e-06	Please	10	0.976329
-0.000138531	0.000882013	0.000679024	0.000640657	-0.000145374	Phone	3	0.419765
0.000696703	-0.000129909	-0.00014196	0.000889547	0.000944992	Victory	1	0.526764
0.00071256	-0.000151734	-0.00013525	0.000889277	0.00089038	Victory	1	0.256502
0.000367636	0.0011	0.00103	0.000970532	0.000895333	Me	6	0.242738
0.000692219	-0.000129264	-0.000141827	0.000900083	0.000965716	Victory	1	0.464939
0.000713672	-0.000119458	-0.000133018	0.000902328	0.000952695	Victory	1	0.665641
0.000439685	-0.000163477	0.00107	0.000818328	0.000607854	Think	9	0.456999
0.000685965	-3e-05	0.00094234	0.00105	0.001	Point	8	0.245271
0.00068482	-7e-05	0.000952116	0.000996036	0.000982575	Point	8	0.170432
0.000684707	-6e-05	0.000946565	0.00102	0.00102	Point	8	0.025152
0.000489521	-0.000239355	0.00101	0.000794097	0.000583888	Think	9	0.102415
0.000205246	0.000372451	-1.33006e-05	1.33401e-05	-1.96482e-05	OK	2	0.180594
-0.000153438	0.000954357	0.00064686	0.000671599	-0.000122401	Phone	3	0.544136
3.4585e-06	-1.48633e-05	-8.51315e-06	-1.48349e-06	-1.27276e-05	Please	10	0.371171
0.000227481	0.000310704	-2.09661e-05	1.26951e-05	-2.45076e-05	OK	2	0.965985
-0.000392226	0.000624234	0.000337293	0.000685861	0.000689761	Like	4	0.854033
-0.000173213	0.000950212	0.000641509	0.000667519	-0.000120792	Phone	3	0.0812493
-0.000401501	0.000606055	0.000334632	0.000685861	0.000684982	Like	4	0.468007
0.000520211	-0.000240469	0.000909995	0.000744801	0.000580208	Think	9	0.671135
0.000484464	-3.62831e-06	0.00133	0.00118	0.000970008	Silence	7	0.717377
0.000685804	-6e-05	0.000947493	0.00102	0.00102	Point	8	0.26418
6.38985e-06	2.12116e-06	-4.05511e-06	-1.39451e-05	-7.48331e-06	Please	10	0.870416
0.000686356	-3e-05	0.000943347	0.00105	0.001	Point	8	0.748171
0.000712221	-0.000123437	-0.000135308	0.000904709	0.000955898	Victory	1	0.352049
-0.000488056	-0.000395899	-0.000350747	-0.00035928	-0.000319941	Heart	11	0.937801
0.000685965	-7e-05	0.000942843	0.00101	0.000971484	Point	8	0.906269
4.11592e-06	5.285e-07	-9.20826e-06	-1.40422e-05	-8.86164e-06	Please	10	0.111251
0.000695166	-0.000129578	-0.000141548	0.000894373	0.000950363	Victory	1	0.0595243
-0.000174402	0.000947084	0.000646802	0.000660167	-0.000124743	Phone	3	0.16158
-0.000179021	-0.000176628	-0.000122217	-9.61392e-05	-3.35231e-05	Hello	12	0.496924
0.000375761	0.000979023	0.00104	0.000909261	0.000806179	Me	6	0.273477
-0.000170188	0.000945012	0.000657274	0.000649472	-0.00012923	Phone	3	0.803092
0.000716717	-0.000152632	-0.000135915	0.000889324	0.000885794	Victory	1	0.817675
0.000220659	0.000316894	-2.04324e-05	1.49381e-05	-2.55536e-05	OK	2	0.359929
0.000678892	-9e-05	0.000963732	0.000980529	0.000978755	Point	8	0.830929
-0.000164928	0.000953887	0.000625977	0.000670162	-0.000118294	Phone	3	0.126915
0.00054485	-7.85199e-06	0.00132	0.00116	0.000954698	Silence	7	0.559208
-0.000401551	0.00060402	0.00033524	0.000685861	0.000684437	Like	4	0.354235
4.21467e-06	-5.01038e-06	-9.5581e-06	-8.96996e-06	-1.53366e-05	Please	10	0.932484
-8.07412e-06	-1.23644e-05	-3.90012e-06	2.57323e-06	-7.22185e-06	Please	10	0.0747149
0.000367233	0.0011	0.00103	0.000969926	0.000901433	Me	6	0.158552
-0.000191327	-0.000154262	-0.000120364	-8.55669e-05	-7.78552e-05	Hello	12	0.451435
0.00050055	-3.45336e-07	0.00133	0.00119	0.000961222	Silence	7	0.755446
-0.000173669	-0.000167272	-0.000119674	-8.65916e-05	-2.33409e-05	Hello	12	0.382661
0.000462016	-0.000203201	0.00106	0.000810112	0.000604494	Think	9	0.856509
-0.000155332	0.00095491	0.000641843	0.000673564	-0.000118489	Phone	3	0.38357
0.000683547	-7e-05	0.000950888	0.000997885	0.000992506	Point	8	0.0943539
-0.000358639	0.000626402	0.000391747	0.000685861	0.000698392	Like	4	0.0557381
0.000204891	0.000342152	-1.72806e-05	1.44418e-05	-2.43109e-05	OK	2	0.230983
-0.000538455	-0.000394554	-0.000365107	-0.000347882	-0.000313667	Heart	11	0.887821
-0.00019408	-0.000153616	-0.000113116	-8.87918e-05	-7.47323e-05	Hello	12	0.0509977
0.000443991	-0.000153602	0.00107	0.000845502	0.000622558	Think	9	0.599286
-0.000191327	-0.000152961	-0.000114194	-8.8145e-05	-7.62989e-05	Hello	12	0.358564
0.000519385	0.00132	0.00132	0.00139	0.00137	No-like	5	0.959406
0.000227704	0.000384654	-1.62343e-05	9.53862e-06	-1.97038e-05	OK	2	0.990153
0.000708893	-0.000147069	-0.000132453	0.000879789	0.000903515	Victory	1	0.860962
1.82284e-06	-1.61103e-05	-7.33489e-06	-1.05502e-06	-1.10142e-05	Please	10	0.688406
0.000484487	-6.38267e-06	0.00135	0.00116	0.000960706	Silence	7	0.633506
5.82531e-06	1.64731e-06	-6.61845e-06	-1.443e-05	-7.47361e-06	Please	10	0.203031
0.000690539	-0.00012997	-0.000142251	0.000900642	0.000965263	Victory	1	0.907499
-0.000155802	0.000955012	0.000641478	0.000673006	-0.000117968	Phone	3	0.559825
-0.000357609	0.000626402	0.000437946	0.000685861	0.000699683	Like	4	0.484786
3.20359e-06	-1.49578e-06	-8.86644e-06	-1.17953e-05	-9.67056e-06	Please	10	0.733011
0.000363389	0.00109	0.000998823	0.000966791	0.000900822	Me	6	0.718102
0.000360392	0.00108	0.000987522	0.000960069	0.000896009	Me	6	0.00278533
7.08677e-06	-8.15711e-06	-1.2629e-05	-5.63426e-06	-1.71305e-05	Please	10	0.218843
0.000696758	-0.000127942	-0.000138049	0.000906932	0.000961568	Victory	1	0.130738
0.000537589	-1.52648e-05	0.00132	0.00115	0.00095261	Silence	7	0.333635
0.000232641	0.000387965	-2.05705e-05	8.6637e-06	-1.95866e-05	OK	2	0.0759929
0.000508646	-1.92431e-05	0.00131	0.00113	0.00094776	Silence	7	0.306574
0.000399139	0.00134	0.00134	0.00139	0.00137	No-like	5	0.207
-0.000153449	0.000954757	0.00064465	0.000672839	-0.000120777	Phone	3	0.625326
0.000367509	0.00109	0.00103	0.000970973	0.000856837	Me	6	0.531087
0.0003461	0.00107	0.000955125	0.000909612	0.000875241	Me	6	0.235102
-0.000160299	0.000956561	0.000632415	0.000669372	-0.000118421	Phone	3	0.88889
0.000373955	0.00101	0.00104	0.000934486	0.000800801	Me	6	0.238994
0.000686964	-8e-05	0.000957373	0.000989601	0.00101	Point	8	0.459001
0.000486799	0.00127	0.00127	0.00139	0.00136	No-like	5	0.928284
0.000243422	0.000373266	-2.75293e-05	8.50597e-06	-1.69502e-05	OK	2	0.483966
0.000363946	0.00109	0.00102	0.000969025	0.000901242	Me	6	0.452116
3.97496e-06	-4.55049e-06	-9.90547e-06	-8.68177e-06	-1.46518e-05	Please	10	0.831308
2.31117e-06	-1.53186e-05	-7.93225e-06	-2.25851e-06	-1.22109e-05	Please	10	0.00127348
0.000523842	0.00129	0.00129	0.00139	0.00137	No-like	5	0.157493
0.000366867	0.0011	0.00103	0.000969548	0.000901772	Me	6	0.0403359
-0.000481954	-0.00039655	-0.000354958	-0.000347515	-0.000321616	Heart	11	0.734264
-0.000170037	0.000956087	0.000634844	0.000668486	-0.000118327	Phone	3	0.743389
-0.000479724	-0.000399074	-0.000354475	-0.000344014	-0.000331181	Heart	11	0.576613
0.000710388	-0.000147696	-0.00013251	0.000880508	0.000901673	Victory	1	0.824221
-0.000157981	0.000956907	0.000638083	0.000669632	-0.000117582	Phone	3	0.757834
0.000462196	-0.000201718	0.00106	0.000810428	0.000605623	Think	9	0.911987
0.000489521	-0.000239355	0.00101	0.000794097	0.000583888	Think	9	0.309634
0.000725143	-0.000152666	-0.000135215	0.000887118	0.000879744	Victory	1	0.806341
-0.000349988	0.000626402	0.000490059	0.000685861	0.00070371	Like	4	0.203415
0.000701033	-0.000131665	-0.000140259	0.000884283	0.000932023	Victory	1	0.999791
0.000499301	-1.28615e-06	0.00133	0.00119	0.000965806	Silence	7	0.972086
0.000697099	-0.00013016	-0.000141349	0.000888241	0.00094039	Victory	1	0.846624
-8.06778e-06	-1.22545e-05	-3.76951e-06	2.23476e-06	-6.82736e-06	Please	10	0.312329
-0.000388539	0.000626903	0.000337896	0.000685861	0.00069146	Like	4	0.57852
-0.000191073	-0.000154438	-0.000117635	-8.50354e-05	-7.73664e-05	Hello	12	0.886155
-0.000339917	0.000626402	0.000505298	0.000685861	0.000706953	Like	4	0.0236336
0.000375556	0.000984752	0.00104	0.000913651	0.000804194	Me	6	0.180252
0.000685965	-7e-05	0.000942843	0.00101	0.000971484	Point	8	0.201404
0.000710859	-0.000134063	-0.000136844	0.000883038	0.000927557	Victory	1	0.230316
4.8066e-06	-1.01541e-05	-1.18708e-05	-2.35655e-06	-1.54222e-05	Please	10	0.604781
0.000710168	-0.000136132	-0.000135332	0.000882877	0.0009269	Victory	1	0.359344
0.000684707	-4e-05	0.000946374	0.00104	0.00101	Point	8	0.2052
0.00071385	-0.000120477	-0.000133537	0.000902461	0.000953527	Victory	1	0.458265
-0.000156348	0.000915387	0.000664666	0.000651497	-0.000140221	Phone	3	0.767984
0.000713029	-0.000122497	-0.000134726	0.00090371	0.000955179	Victory	1	0.019124
0.000408053	0.00134	0.00134	0.00139	0.00137	No-like	5	0.687624
-0.000149351	0.000902694	0.000671001	0.000644485	-0.000144098	Phone	3	0.353073
0.000711654	-0.00013516	-0.000135793	0.00088391	0.000927025	Victory	1	0.0647912
0.000490644	-0.000235756	0.00102	0.000796869	0.000581695	Think	9	0.394307
0.000525505	0.0013	0.0013	0.00139	0.00137	No-like	5	0.127114
-0.000398652	0.000616326	0.000336069	0.000685861	0.000686379	Like	4	0.408076
5.24722e-06	-1.23548e-05	-1.0149e-05	-1.12288e-06	-1.40614e-05	Please	10	0.469673
0.000435909	-0.000159508	0.00107	0.000824065	0.000610803	Think	9	0.251401
0.000481225	-0.000216235	0.00104	0.000800583	0.000584529	Think	9	0.868453
5.36217e-06	-7.82808e-06	-1.27096e-05	-3.84213e-06	-1.62748e-05	Please	10	0.227172
-0.000356099	0.000626402	0.000407296	0.000685861	0.000696246	Like	4	0.360485
0.000235234	0.000370767	-2.49973e-05	8.25629e-06	-1.56273e-05	OK	2	0.368586
4.8066e-06	-1.01541e-05	-1.18708e-05	-2.35655e-06	-1.54222e-05	Please	10	0.591249
0.000371097	0.000878983	0.00104	0.000838767	0.000837993	Me	6	0.574291
0.00046003	-0.000205384	0.00105	0.000809558	0.000599977	Think	9	0.0261166
0.00047561	-0.000210424	0.00104	0.00080241	0.000587895	Think	9	0.987899
-7.60697e-06	-1.22044e-05	-2.96394e-06	1.47668e-06	-6.16669e-06	Please	10	0.312003
0.000461971	0.00126	0.00126	0.00139	0.00137	No-like	5	0.609501
0.000478358	-0.000213295	0.00104	0.000801475	0.000585998	Think	9	0.326478
4.73016e-06	3.20288e-06	-2.06124e-06	-1.43626e-05	-7.6546e-06	Please	10	0.221944
0.000685508	-7e-05	0.000944983	0.00101	0.000992506	Point	8	0.0925444
-0.000385095	0.000627821	0.000340968	0.000685861	0.000690849	Like	4	0.0319983
5.2889e-06	-1.13149e-05	-1.06744e-05	-1.72913e-06	-1.45484e-05	Please	10	0.872153
0.000685965	-7e-05	0.000942843	0.00101	0.000971484	Point	8	0.706581
-0.000191073	-0.000154361	-0.000118365	-8.50027e-05	-7.76324e-05	Hello	12	0.849882
1.31085e-06	-1.44928e-05	-6.28949e-06	9.81978e-08	-1.19994e-05	Please	10	0.546405
-0.000493504	-0.000395899	-0.000350026	-0.000359329	-0.000322827	Heart	11	0.966293
4.2812e-06	-1.40602e-05	-8.98693e-06	-1.12938e-06	-1.31208e-05	Please	10	0.226368
-0.00018575	-0.000172756	-0.00012098	-9.76021e-05	-4.58403e-05	Hello	12	0.434507
4.68745e-06	-9.35209e-06	-1.20099e-05	-2.85559e-06	-1.57962e-05	Please	10	0.699482
0.000371138	0.00104	0.00104	0.000961584	0.000813591	Me	6	0.153169
6.6165e-06	-7.83499e-06	-1.28979e-05	-5.0306e-06	-1.74745e-05	Please	10	0.868714
-0.000479174	-0.000397382	-0.000356373	-0.000343428	-0.000330293	Heart	11	0.147483
0.000223418	0.000367617	-2.32845e-05	8.25977e-06	-1.54377e-05	OK	2	0.524237
0.000223418	0.000367617	-2.32845e-05	8.25977e-06	-1.54377e-05	OK	2	0.595761
0.000398179	0.00134	0.00135	0.00139	0.00137	No-like	5	0.468721
5.6665e-06	-7.48955e-06	-1.2841e-05	-4.20077e-06	-1.65609e-05	Please	10	0.659435
-0.000490314	-0.000395899	-0.000350167	-0.00035967	-0.000320715	Heart	11	0.517007
0.000706314	-0.000151001	-0.000133469	0.000852004	0.000870429	Victory	1	0.412096
-0.000189637	-0.000172618	-0.000118103	-9.60758e-05	-6.41198e-05	Hello	12	0.127032
-0.000193	-0.000152773	-0.000113605	-8.92539e-05	-7.54012e-05	Hello	12	0.981958
0.000362796	0.00109	0.00101	0.00096921	0.000900861	Me	6	0.474941
-0.000478447	-0.000397429	-0.000362581	-0.000321864	-0.000329414	Heart	11	0.268424
0.000474093	-5.48025e-06	0.00134	0.00116	0.000966414	Silence	7	0.0810934
0.000703894	-0.000140957	-0.00013354	0.000876531	0.000918304	Victory	1	0.586244
-0.000157831	0.000947915	0.000653265	0.000667632	-0.000124797	Phone	3	0.704342
0.000346243	0.00106	0.00094528	0.000904301	0.000866702	Me	6	0.875161
0.000488774	-0.000227998	0.00103	0.000797788	0.000580395	Think	9	0.229825
0.000545851	-1.16414e-05	0.00132	0.00115	0.000954177	Silence	7	0.191478
0.000486189	-0.000222319	0.00104	0.000798985	0.000581682	Think	9	0.964346
0.000235909	0.000388221	-2.43986e-05	9.33601e-06	-1.84242e-05	OK	2	0.8575
0.000546084	-9.36317e-06	0.00132	0.00115	0.000954714	Silence	7	0.547133
1.9098e-06	-1.61862e-05	-7.05963e-06	-4.85635e-07	-1.10196e-05	Please	10	0.995173
-0.000358092	0.000626402	0.000394805	0.000685861	0.000698077	Like	4	0.796882
0.000472608	-0.000207795	0.00104	0.000803318	0.000589944	Think	9	0.359141
0.000370388	0.000868057	0.000963115	0.000829201	0.000835475	Me	6	0.0950023
-0.00018779	-0.000164454	-0.00011713	-9.45833e-05	-7.42405e-05	Hello	12	0.489385
-0.000532124	-0.000387815	-0.00035993	-0.000351249	-0.000314215	Heart	11	0.905839
0.000520211	-0.000240469	0.00088281	0.000729254	0.000571513	Think	9	0.682144
0.000401455	0.00134	0.00134	0.00139	0.00137	No-like	5	0.721856
0.000680814	-9e-05	0.000964588	0.000983185	0.000989531	Point	8	0.742589
0.000520211	-0.000240469	0.000918264	0.000749353	0.000583706	Think	9	0.110094
5.64084e-06	-6.53171e-06	-1.14059e-05	-7.87484e-06	-1.45168e-05	Please	10	0.881821
3.79102e-06	-4.52643e-06	-9.89751e-06	-9.01786e-06	-1.4256e-05	Please	10	0.621792
0.000499334	-1.56212e-06	0.00133	0.00119	0.000967493	Silence	7	0.83396
0.000471037	0.00133	0.00133	0.00139	0.00137	No-like	5	0.106386
0.000412087	0.00134	0.00134	0.00139	0.00137	No-like	5	0.639613
-0.000533697	-0.000390285	-0.000361444	-0.000350493	-0.000313539	Heart	11	0.661301
0.000701305	-0.00015106	-0.000133283	0.000845424	0.000869526	Victory	1	0.133741
0.000355427	0.00108	0.000974048	0.000924163	0.00089084	Me	6	0.510353
-0.000344926	0.000624627	0.000484212	0.000685861	0.000712726	Like	4	0.713918
-0.000168415	0.000942148	0.00065799	0.000649308	-0.00013129	Phone	3	0.283567
0.000223418	0.000367617	-2.32845e-05	8.25977e-06	-1.54377e-05	OK	2	0.368767
-0.000353022	0.000624879	0.000472885	0.000685861	0.000713958	Like	4	0.321384
0.000685053	-6e-05	0.000946398	0.00102	0.00102	Point	8	0.360934
0.000506211	-4.30626e-06	0.00133	0.00117	0.000957994	Silence	7	0.638008
0.000231581	0.00038748	-1.92879e-05	8.88717e-06	-1.98135e-05	OK	2	0.155589
0.000686572	-5e-05	0.000945826	0.00103	0.00102	Point	8	0.943716
0.000499796	-4.92939e-07	0.00133	0.00119	0.000961767	Silence	7	0.471501
0.000361127	0.00108	0.00098905	0.000961268	0.000897016	Me	6	0.205404
0.000475917	-6.65793e-06	0.00135	0.00116	0.000961568	Silence	7	0.664355
-0.000477022	-0.000396351	-0.000363305	-0.000320684	-0.000328577	Heart	11	0.389235
5.31358e-06	-1.10621e-05	-1.11879e-05	-1.87865e-06	-1.47994e-05	Please	10	0.640763
0.000697918	-0.000130589	-0.000141078	0.000887166	0.000937031	Victory	1	0.336853
-0.00018087	-0.000181125	-0.000122998	-9.75198e-05	-3.55981e-05	Hello	12	0.0750772
0.000400102	0.00134	0.00135	0.00139	0.00137	No-like	5	0.00575028
-0.000160851	0.000926089	0.000661257	0.000653323	-0.000137726	Phone	3	0.373657
-0.000535001	-0.000395899	-0.000374533	-0.000350238	-0.000316618	Heart	11	0.976965
0.000345634	0.00107	0.000952947	0.000908795	0.000874573	Me	6	0.115021
0.000363174	0.00109	0.00101	0.000967977	0.0009011	Me	6	0.629746
0.000205692	0.000338023	-1.75258e-05	1.43626e-05	-2.49362e-05	OK	2	0.137916
0.000524887	0.0013	0.0013	0.00139	0.00137	No-like	5	0.446198
1.9324e-06	-1.60068e-05	-6.98346e-06	-2.378e-07	-1.10007e-05	Please	10	0.670688
0.000242429	0.000386306	-2.98983e-05	1.20958e-05	-1.74448e-05	OK	2	0.644437
-0.000361378	0.000625197	0.000463562	0.000685861	0.000713628	Like	4	0.218921
-0.000356723	0.000626402	0.000412916	0.000685861	0.000696193	Like	4	0.0566865
0.000347081	0.00108	0.000959141	0.000911626	0.000876244	Me	6	0.210975
0.000347081	0.00108	0.000959141	0.000911626	0.000876244	Me	6	0.218857
-0.000400472	0.000609965	0.000334138	0.000685861	0.00068604	Like	4	0.900159
0.00048199	-0.00026303	0.000972785	0.000791384	0.000586665	Think	9	0.0630157
-0.000398035	0.000617695	0.000336732	0.000685861	0.000686687	Like	4	0.0902293
0.000367419	0.0011	0.00103	0.000970259	0.000899473	Me	6	0.184845
0.000245372	0.000383888	-3.0987e-05	1.29999e-05	-1.83027e-05	OK	2	0.663242
-0.000479724	-0.00039748	-0.000363408	-0.000329611	-0.000330096	Heart	11	0.830634
-0.000174402	0.000947084	0.000646802	0.000660167	-0.000124743	Phone	3	0.255713
0.000248797	0.00037578	-3.00164e-05	1.02798e-05	-1.85794e-05	OK	2	0.499848
0.000696905	-0.000129854	-0.000141735	0.000889337	0.000944324	Victory	1	0.906967
0.000222517	0.000315763	-2.08237e-05	1.50015e-05	-2.53108e-05	OK	2	0.404984
-0.000193586	-0.000153224	-0.000113374	-8.91232e-05	-7.50328e-05	Hello	12	0.539523
-6.8781e-09	-1.27383e-05	-5.25631e-06	9.30787e-07	-1.22077e-05	Please	10	0.448163
4.2812e-06	-1.40602e-05	-8.98693e-06	-1.12938e-06	-1.31208e-05	Please	10	0.543747
1.78938e-06	-1.59806e-05	-7.60601e-06	-1.63372e-06	-1.09943e-05	Please	10	0.56154
0.000250307	0.000377336	-3.12753e-05	1.08698e-05	-1.9545e-05	OK	2	0.641861
0.000455662	0.00125	0.00125	0.00139	0.00137	No-like	5	0.396569
-0.000191327	-0.000151141	-0.000119561	-9.26467e-05	-7.80229e-05	Hello	12	0.84789
-0.000191745	-0.000161997	-0.000118109	-9.43681e-05	-7.76897e-05	Hello	12	0.292535
-8.27997e-06	-1.28615e-05	-2.87483e-06	2.62621e-06	-8.33672e-06	Please	10	0.138422
-0.000186759	-0.000172359	-0.00012048	-9.72164e-05	-5.00034e-05	Hello	12	0.756335
0.000371224	0.00107	0.00103	0.000968158	0.000832141	Me	6	0.841225
-0.000479214	-0.00039794	-0.000362231	-0.000323481	-0.000330087	Heart	11	0.906647
-0.000193586	-0.000153224	-0.000113374	-8.91232e-05	-7.50328e-05	Hello	12	0.943317
-0.000157109	0.000955765	0.00063994	0.000671163	-0.000117478	Phone	3	0.00810376
0.000686356	-3e-05	0.000943347	0.00105	0.001	Point	8	0.0943458
0.000244022	0.000384905	-3.06761e-05	1.29413e-05	-1.79055e-05	OK	2	0.815459
0.00037175	0.000889834	0.00104	0.000847481	0.000838962	Me	6	0.630002
0.000520211	-0.000240469	0.000914249	0.000747182	0.000581825	Think	9	0.659316
0.000437128	-0.000134846	0.00101	0.000885908	0.000642075	Think	9	0.46908
0.000433975	0.00134	0.00134	0.00139	0.00137	No-like	5	0.480056
0.000685306	-8e-05	0.000942645	0.00101	0.000978755	Point	8	0.506679
5.69109e-06	3.01258e-06	-2.65925e-06	-1.41083e-05	-8.12407e-06	Please	10	0.373002
-0.000485189	-0.000397018	-0.000356352	-0.000345985	-0.000323707	Heart	11	0.409157
0.000685965	-8e-05	0.000953026	0.000990167	0.00101	Point	8	0.178036
-0.000173669	-0.000167272	-0.000119674	-8.65916e-05	-2.33409e-05	Hello	12	0.497756
0.000686861	-5e-05	0.000945598	0.00103	0.00102	Point	8	0.0939748
0.000492801	0.00127	0.00127	0.00139	0.00137	No-like	5	0.200512
0.000698443	-0.000130971	-0.00014088	0.000886382	0.000935133	Victory	1	0.142463
0.000545921	-8.56294e-06	0.00132	0.00116	0.000954652	Silence	7	0.813191
0.000224696	0.000382919	-1.47401e-05	1.05651e-05	-1.98952e-05	OK	2	0.418427
-0.000161805	0.000955229	0.000628641	0.000670104	-0.000118643	Phone	3	0.332887
0.000242429	0.000386306	-2.98983e-05	1.20958e-05	-1.74448e-05	OK	2	0.428149
0.000686964	-7e-05	0.000949254	0.00101	0.001	Point	8	0.439063
-0.000400054	0.000611715	0.000334268	0.000685861	0.000686202	Like	4	0.373459
0.000683005	-8e-05	0.000963913	0.000986461	0.000997575	Point	8	0.0424698
0.000692219	-0.000129264	-0.000141827	0.000900083	0.000965716	Victory	1	0.800726
0.000405417	0.00134	0.00134	0.00139	0.00137	No-like	5	0.310972
-0.000344926	0.000624627	0.000484212	0.000685861	0.000712726	Like	4	0.343691
0.000522201	0.00129	0.00129	0.00139	0.00137	No-like	5	0.358412
-0.00018575	-0.000172756	-0.00012098	-9.76021e-05	-4.58403e-05	Hello	12	0.330955
0.00022624	0.000383897	-1.54054e-05	1.00763e-05	-1.97579e-05	OK	2	0.0236538
0.000354035	0.00108	0.000972489	0.000922826	0.000888898	Me	6	0.923914
0.000237209	0.000387979	-2.55071e-05	9.64074e-06	-1.79007e-05	OK	2	0.890196
0.000356598	0.00108	0.000975662	0.000931866	0.000892	Me	6	0.487671
0.000515949	0.00132	0.00132	0.00139	0.00137	No-like	5	0.704048
-7.22334e-06	-1.32594e-05	-2.15395e-06	2.84934e-06	-8.69767e-06	Please	10	0.705593
0.00044091	-0.00014796	0.00105	0.000859451	0.000631065	Think	9	0.229522
6.35305e-06	1.85881e-06	-5.40176e-06	-1.40878e-05	-7.28405e-06	Please	10	0.560828
0.000508026	0.00128	0.00128	0.00139	0.00137	No-like	5	0.961488
0.000486998	-0.000263995	0.000965167	0.000791142	0.000587389	Think	9	0.812161
-0.000375666	0.000626402	0.000363517	0.000685861	0.000692882	Like	4	0.20577
-0.00051577	-0.000378599	-0.000360165	-0.000349786	-0.000312143	Heart	11	0.758572
0.000704114	-0.000132159	-0.000139295	0.000882634	0.000930321	Victory	1	0.511085
-0.000530314	-0.000385463	-0.00035892	-0.000351516	-0.000314847	Heart	11	0.0437963
0.000197429	0.000371512	-1.58999e-05	1.72356e-05	-2.08167e-05	OK	2	0.614847
-0.000188815	-0.000172444	-0.000119046	-9.64698e-05	-5.94376e-05	Hello	12	0.104165
0.000685277	-6e-05	0.000946412	0.00102	0.00102	Point	8	0.60566
-0.000172557	0.000947237	0.000651492	0.000653402	-0.000124996	Phone	3	0.210153
3.98815e-06	-1.45875e-05	-8.74728e-06	-1.22467e-06	-1.29185e-05	Please	10	0.0822021
4.21467e-06	-5.01038e-06	-9.5581e-06	-8.96996e-06	-1.53366e-05	Please	10	0.863936
-0.000371433	0.000626402	0.000371283	0.000685861	0.000696058	Like	4	0.407406
0.000360392	0.00108	0.000987522	0.000960069	0.000896009	Me	6	0.562541
-0.000369712	0.000626402	0.000373412	0.000685861	0.000696558	Like	4	0.424169
0.000203312	0.000350767	-1.66682e-05	1.52628e-05	-2.35491e-05	OK	2	0.688712
-0.000189756	-0.000166784	-0.000116823	-9.58754e-05	-6.87611e-05	Hello	12	0.195096
0.000684707	-4e-05	0.000945318	0.00103	0.00102	Point	8	0.252546
0.000239324	0.00038738	-2.74235e-05	1.03348e-05	-1.71491e-05	OK	2	0.983342
0.000474387	0.00126	0.00126	0.00139	0.00136	No-like	5	0.088658
0.000707928	-0.000137211	-0.000135195	0.000881001	0.000926886	Victory	1	0.230982
0.000437266	-0.000161057	0.00107	0.000821231	0.00060761	Think	9	0.903864
0.000479081	-3.9574e-06	0.00133	0.00117	0.000970407	Silence	7	0.18923
0.000406359	0.00134	0.00134	0.00139	0.00137	No-like	5	0.628941
0.000506211	-4.30626e-06	0.00133	0.00117	0.000957994	Silence	7	0.630225
-0.000330032	0.000626402	0.000514473	0.000685861	0.000708438	Like	4	0.574825
-0.000394557	0.000622456	0.000337691	0.000685861	0.000688664	Like	4	0.606005
0.000237209	0.000387979	-2.55071e-05	9.64074e-06	-1.79007e-05	OK	2	0.555957
-0.000326252	0.000626402	0.000510446	0.000685861	0.000710166	Like	4	0.856364
0.00068514	-3e-05	0.000940972	0.00105	0.000996594	Point	8	0.571144
-0.000351458	0.000626402	0.000485963	0.000685861	0.00070276	Like	4	0.932252
0.00070185	-0.000127037	-0.000137655	0.000907648	0.000961296	Victory	1	0.333663
0.000510102	-0.000253464	0.000939347	0.000788141	0.000586402	Think	9	0.180888
0.000706081	-0.00014554	-0.000132577	0.000878324	0.000907263	Victory	1	0.167711
0.000690278	-0.000129017	-0.000139995	0.000903451	0.000960843	Victory	1	0.79833
0.000367397	0.0011	0.00103	0.000971154	0.000884446	Me	6	0.272503
0.000363412	0.00109	0.00102	0.000969252	0.000901049	Me	6	0.281997
0.000346056	0.00106	0.00093891	0.000898421	0.000852722	Me	6	0.0450246
0.000229085	0.000385519	-1.71405e-05	9.20065e-06	-1.97991e-05	OK	2	0.0116457
-0.00018779	-0.000164454	-0.00011713	-9.45833e-05	-7.42405e-05	Hello	12	0.19893
-0.000172169	0.000947139	0.000653053	0.000652417	-0.000125336	Phone	3	0.23268
0.00037547	0.000990019	0.00104	0.000918094	0.000803348	Me	6	0.323923
0.000685277	-7e-05	0.000944292	0.00101	0.000989531	Point	8	0.126293
-0.000477022	-0.000394279	-0.000357581	-0.00034216	-0.000328915	Heart	11	0.936628
0.000248844	0.000380212	-3.20172e-05	1.19848e-05	-1.93595e-05	OK	2	0.251931
0.000473409	-5.48465e-06	0.00133	0.00116	0.000967102	Silence	7	0.586715
0.000435483	-0.000158825	0.00107	0.000826011	0.000612948	Think	9	0.973091
-0.000493504	-0.000395899	-0.000350026	-0.000359329	-0.000322827	Heart	11	0.274324
-0.000400054	0.000611715	0.000334268	0.000685861	0.000686202	Like	4	0.774054
-0.000401044	0.000608069	0.000334264	0.000685861	0.000685582	Like	4	0.651286
3.19149e-06	-8.7723e-07	-8.79001e-06	-1.21975e-05	-9.33162e-06	Please	10	0.532979
0.000347661	0.00108	0.000961192	0.000912975	0.000877441	Me	6	0.318044
0.000363209	0.00109	0.001	0.000967183	0.000900311	Me	6	0.173196
-8.17665e-06	-1.24144e-05	-3.74456e-06	2.67994e-06	-7.62444e-06	Please	10	0.514631
-0.000193	-0.000154022	-0.000120569	-8.61535e-05	-7.736e-05	Hello	12	0.574572
-7.67896e-06	-1.21798e-05	-7.41635e-07	8.85043e-07	-3.99079e-06	Please	10	0.821569
-0.000479724	-0.000393488	-0.000351633	-0.00034944	-0.000321164	Heart	11	0.485483
0.000694526	-0.000129184	-0.000141462	0.000896948	0.00096579	Victory	1	0.739974
0.000686861	-3e-05	0.00094544	0.00105	0.00101	Point	8	0.637244
0.000197395	0.000361283	-2.04668e-05	9.62236e-06	-1.52484e-05	OK	2	0.0382774
5.59485e-06	1.69543e-06	-7.21904e-06	-1.47221e-05	-7.81286e-06	Please	10	0.0244846
-0.000326879	0.000626402	0.000515107	0.000685861	0.00070884	Like	4	0.528205
4.03748e-06	-4.53466e-06	-9.496e-06	-8.98105e-06	-1.51824e-05	Please	10	0.614393
-0.000179679	-0.000172927	-0.000121502	-9.25758e-05	-2.9866e-05	Hello	12	0.437677
0.000679394	-9e-05	0.000964001	0.00098149	0.000982575	Point	8	0.841619
0.000477635	-4.00632e-06	0.00133	0.00117	0.000970801	Silence	7	0.733133
0.000374488	0.000930727	0.00104	0.000877994	0.000829535	Me	6	0.605688
-0.000186249	-0.000163294	-0.000117441	-9.47682e-05	-7.59273e-05	Hello	12	0.897779
-0.000460733	-0.000398221	-0.00035264	-0.000345799	-0.00033179	Heart	11	0.885362
5.03952e-06	1.6872e-06	-7.94867e-06	-1.50015e-05	-8.76133e-06	Please	10	0.135736
0.000213539	0.00037517	-1.13518e-05	1.2012e-05	-2.01199e-05	OK	2	0.107333
-0.000173727	0.000947296	0.000649186	0.000658009	-0.000124521	Phone	3	0.876642
0.000398126	0.00134	0.00134	0.00139	0.00137	No-like	5	0.520522
-0.000346088	0.000626402	0.000497198	0.000685861	0.000705536	Like	4	0.854018
-0.000161805	0.000955229	0.000628641	0.000670104	-0.000118643	Phone	3	0.0838532
-7.67896e-06	-1.21798e-05	-7.41635e-07	8.85043e-07	-3.99079e-06	Please	10	0.231313
0.000373955	0.00101	0.00104	0.000934486	0.000800801	Me	6	0.56068
0.000482507	-0.000252691	0.000985018	0.000790902	0.000585237	Think	9	0.0158232
-0.00019558	-0.000154021	-0.000112725	-8.39714e-05	-7.17246e-05	Hello	12	0.883073
0.000510102	-0.000253464	0.000939347	0.000788141	0.000586402	Think	9	0.814882
0.000362883	0.00109	0.00102	0.00096964	0.000900676	Me	6	0.838676
-7.57984e-06	-1.21982e-05	-1.88305e-06	9.8376e-07	-5.24256e-06	Please	10	0.58213
0.000685306	-3e-05	0.00094121	0.00105	0.000997582	Point	8	0.277335
5.31358e-06	-1.10621e-05	-1.11879e-05	-1.87865e-06	-1.47994e-05	Please	10	0.939418
-0.00035742	0.000626402	0.000397933	0.000685861	0.000697701	Like	4	0.317562
-0.000166936	0.000954779	0.000627499	0.00066878	-0.000118094	Phone	3	0.376187
-0.000393342	0.000623408	0.000337604	0.000685861	0.000689233	Like	4	0.156828
-0.000485189	-0.000397018	-0.000356352	-0.000345985	-0.000323707	Heart	11	0.564519
1.62263e-06	-1.50615e-05	-6.68131e-06	-1.8446e-07	-1.15618e-05	Please	10	0.757911
-0.000191745	-0.000154389	-0.000116111	-8.54103e-05	-7.67996e-05	Hello	12	0.193943
0.000680049	-9e-05	0.000964218	0.000982472	0.000986241	Point	8	0.417346
-0.000192346	-0.000151532	-0.000119524	-9.11113e-05	-7.69383e-05	Hello	12	0.66182
-0.000394557	0.000622456	0.000337691	0.000685861	0.000688664	Like	4	0.906893
0.000707449	-0.000146353	-0.000132501	0.000879094	0.000905368	Victory	1	0.316035
-0.000367678	0.000626402	0.000375675	0.000685861	0.000697083	Like	4	0.998489
-0.000160299	0.000956561	0.000632415	0.000669372	-0.000118421	Phone	3	0.547656
0.000524401	0.00129	0.0013	0.00139	0.00137	No-like	5	0.0527769
0.000541865	-1.4327e-05	0.00132	0.00115	0.000952993	Silence	7	0.552109
0.000704609	-0.000139648	-0.000134282	0.000876843	0.000922325	Victory	1	0.391057
-0.000356361	0.000626402	0.00041012	0.000685861	0.00069602	Like	4	0.910368
-0.000173613	0.000949956	0.000642425	0.000667592	-0.00012148	Phone	3	0.0213703
0.000460647	-0.000204694	0.00105	0.000809025	0.000598679	Think	9	0.469868
-0.000161333	0.000955766	0.000629419	0.000669834	-0.000118607	Phone	3	0.42624
-0.000475424	-0.000393366	-0.00034885	-0.000351921	-0.000328586	Heart	11	0.482059
0.000703634	-0.000141796	-0.000133113	0.000876761	0.000915925	Victory	1	0.0952477
-0.000179335	-0.000175028	-0.000122145	-9.48219e-05	-3.21902e-05	Hello	12	0.347892
0.000520211	-0.000240469	0.000905717	0.000742101	0.000578647	Think	9	0.209745
0.000686572	-7e-05	0.000947764	0.00101	0.000999685	Point	8	0.469135
-0.000193	-0.000151161	-0.000119111	-9.34971e-05	-7.9391e-05	Hello	12	0.0267466
-0.000356659	0.000626402	0.000401093	0.000685861	0.000697256	Like	4	0.327364
-0.000170935	0.000945707	0.000656875	0.000649709	-0.000127858	Phone	3	0.762631
-0.000479214	-0.000390678	-0.000348314	-0.000352038	-0.000324143	Heart	11	0.280124
0.000371009	0.00105	0.00104	0.000963488	0.000816991	Me	6	0.25295
0.000685053	-4e-05	0.000945353	0.00103	0.00102	Point	8	0.462275
0.000489284	-6.54205e-06	0.00135	0.00115	0.000957989	Silence	7	0.679084
-0.000193	-0.00015676	-0.000118538	-9.43783e-05	-7.78559e-05	Hello	12	0.942533
0.000440499	-0.000165301	0.00107	0.000817036	0.0006079	Think	9	0.236523
-0.000479174	-0.000391108	-0.000348811	-0.000351476	-0.000322729	Heart	11	0.816542
0.00048977	-0.00026296	0.00096173	0.000790602	0.000587161	Think	9	0.838474
0.000520211	-0.000240469	0.000914249	0.000747182	0.000581825	Think	9	0.681361
0.000475177	-5.86656e-06	0.00135	0.00115	0.00096147	Silence	7	0.531462
0.000686861	-7e-05	0.000939083	0.00101	0.00101	Point	8	0.119275
0.000347661	0.00108	0.000961192	0.000912975	0.000877441	Me	6	0.660683
-0.000346088	0.000626402	0.000497198	0.000685861	0.000705536	Like	4	0.832735
0.000375224	0.00099518	0.00104	0.000922304	0.000802888	Me	6	0.029901
-0.000171325	0.000946073	0.000656161	0.000649951	-0.000127227	Phone	3	0.3884
-0.000136983	0.000879259	0.000679659	0.000640621	-0.000144959	Phone	3	0.0674572
0.00036223	0.00108	0.000992682	0.000964641	0.000898982	Me	6	0.85269
-0.000328227	0.000626402	0.000515041	0.000685861	0.000708549	Like	4	0.860652
0.000515949	0.00132	0.00132	0.00139	0.00137	No-like	5	0.208885
-0.000191073	-0.00016237	-0.000117913	-9.46998e-05	-7.70529e-05	Hello	12	0.252562
0.000711759	-0.000148287	-0.000132653	0.000881444	0.00089987	Victory	1	0.692053
-0.000189842	-0.000172631	-0.000117647	-9.60857e-05	-6.59829e-05	Hello	12	0.81515
0.000715303	-0.000152545	-0.000136023	0.000889575	0.000887242	Victory	1	0.302873
-0.000535649	-0.000392644	-0.000363284	-0.000349229	-0.000313291	Heart	11	0.753697
-0.000174602	0.000948066	0.00064482	0.000662877	-0.000124284	Phone	3	0.0288496
-0.000362632	0.000626402	0.000382795	0.000685861	0.000698123	Like	4	0.937826
0.000495119	-2.99946e-06	0.00133	0.00118	0.000968789	Silence	7	0.565455
0.000475917	-6.65793e-06	0.00135	0.00116	0.000961568	Silence	7	0.694725
0.000530161	-7.13114e-06	0.00133	0.00116	0.000953418	Silence	7	0.238431
0.000493986	-2.27867e-05	0.0013	0.00113	0.000944324	Silence	7	0.314488
-0.000191327	-0.000151987	-0.000119145	-9.43758e-05	-7.97806e-05	Hello	12	0.0845527
-0.000163509	0.000933689	0.000659209	0.000651316	-0.000135476	Phone	3	0.462003
-0.000191745	-0.000152602	-0.000119628	-8.85486e-05	-7.55513e-05	Hello	12	0.879352
0.000405417	0.00134	0.00134	0.00139	0.00137	No-like	5	0.387674
0.000243052	0.000385635	-3.03201e-05	1.25581e-05	-1.76171e-05	OK	2	0.536625
-0.000350157	0.000624727	0.000476362	0.000685861	0.00071364	Like	4	0.516452
-0.00019494	-0.000154134	-0.000112986	-8.77392e-05	-7.4119e-05	Hello	12	0.97546
0.000197342	0.000373149	-1.58201e-05	1.66796e-05	-2.01544e-05	OK	2	0.731313
-0.000460733	-0.000381034	-0.000368535	-0.000317714	-0.000324328	Heart	11	0.559518
0.000345508	0.00107	0.000950828	0.000907805	0.000873213	Me	6	0.229337
0.000520211	-0.000240469	0.000909995	0.000744801	0.000580208	Think	9	0.851519
-0.000161333	0.000955766	0.000629419	0.000669834	-0.000118607	Phone	3	0.16253
-0.000332897	0.000625457	0.000499788	0.000685861	0.000711383	Like	4	0.836779
-0.000182744	-0.000177469	-0.000122132	-9.83836e-05	-3.89664e-05	Hello	12	0.17431
-0.000191327	-0.000162103	-0.000117993	-9.44543e-05	-7.7458e-05	Hello	12	0.650568
0.000487603	-0.000225264	0.00103	0.000798241	0.000580516	Think	9	0.609929
0.000518702	-6.29362e-06	0.00133	0.00117	0.000954634	Silence	7	0.475978
-0.000357226	0.000626402	0.000447325	0.000685861	0.000700037	Like	4	0.425232
-0.000161844	0.000928793	0.000660294	0.000652702	-0.000136878	Phone	3	0.387581
-0.000374505	0.000626402	0.000365476	0.000685861	0.00069371	Like	4	0.354143
-0.00051577	-0.000378599	-0.000360165	-0.000349786	-0.000312143	Heart	11	0.459147
0.000686964	-7e-05	0.000940124	0.00101	0.00102	Point	8	0.246728
0.000686637	-8e-05	0.000954877	0.000989084	0.00101	Point	8	0.0911216
0.000489665	-6.56153e-06	0.00136	0.00115	0.000956755	Silence	7	0.282337
0.000406359	0.00134	0.00134	0.00139	0.00137	No-like	5	0.99036
0.000435987	0.00132	0.00125	0.00139	0.00137	No-like	5	0.431386
0.000686572	-8e-05	0.000960335	0.000988823	0.001	Point	8	0.499669
0.000198605	0.000367875	-1.5846e-05	1.7153e-05	-2.17924e-05	OK	2	0.812832
0.000471037	0.00133	0.00133	0.00139	0.00137	No-like	5	0.559417
-0.000360923	0.000626402	0.000385688	0.000685861	0.00069839	Like	4	0.795548
-0.000330032	0.000626402	0.000514473	0.000685861	0.000708438	Like	4	0.418296
0.000241813	0.000386954	-2.9408e-05	1.17272e-05	-1.72993e-05	OK	2	0.925432
-0.000358639	0.000626402	0.000391747	0.000685861	0.000698392	Like	4	0.524701
-0.00017054	0.000945479	0.000657275	0.000649692	-0.00012852	Phone	3	0.273075
0.000530161	-7.13114e-06	0.00133	0.00116	0.000953418	Silence	7	0.016467
0.000684707	-4e-05	0.000945318	0.00103	0.00102	Point	8	0.0213606
0.000684707	-7e-05	0.000942993	0.001	0.001	Point	8	0.613159
-0.000129946	0.000869081	0.000682211	0.000643225	-0.000142795	Phone	3	0.0122574
-0.000492175	-0.000395899	-0.000350416	-0.000358183	-0.00032416	Heart	11	0.843445
0.000362796	0.00109	0.00101	0.00096921	0.000900861	Me	6	0.864789
0.000694377	-0.000128185	-0.000138347	0.0009064	0.000961156	Victory	1	0.187225
-7.75155e-06	-1.21121e-05	-1.29503e-06	8.20383e-07	-4.64296e-06	Please	10	0.233616
-0.000395747	0.000621359	0.000337637	0.000685861	0.000688104	Like	4	0.271765
0.000713101	-0.000152066	-0.000135634	0.000889378	0.000889619	Victory	1	0.587115
0.000428638	0.00131	0.00119	0.00139	0.00137	No-like	5	0.827272
0.000513655	0.00132	0.00132	0.00139	0.00137	No-like	5	0.75847
0.000471617	-5.48753e-06	0.00133	0.00117	0.000968722	Silence	7	0.845405
0.000363389	0.00109	0.000998823	0.000966791	0.000900822	Me	6	0.895247
-0.000482831	-0.000397241	-0.0003557	-0.000346666	-0.000321981	Heart	11	0.816989
0.000524401	0.00129	0.0013	0.00139	0.00137	No-like	5	0.861634
-0.000191073	-0.000154438	-0.000117635	-8.50354e-05	-7.73664e-05	Hello	12	0.159961
-0.0001841	-0.000174791	-0.000121442	-9.83584e-05	-4.11584e-05	Hello	12	0.54361
0.000704167	-0.000140252	-0.000133941	0.00087648	0.000920494	Victory	1	0.957846
0.000532879	-1.60288e-05	0.00132	0.00114	0.000952103	Silence	7	0.215458
0.0003633	0.00109	0.000996367	0.000966316	0.00090124	Me	6	0.769997
0.000496807	0.00133	0.00133	0.00139	0.00137	No-like	5	0.0514952
-7.42666e-06	-1.22608e-05	-2.44354e-06	1.22291e-06	-5.77621e-06	Please	10	0.302247
0.00021865	0.000317926	-2.00313e-05	1.47221e-05	-2.56564e-05	OK	2	0.394705
-0.000396713	0.000620175	0.000337478	0.000685861	0.000687549	Like	4	0.259117
-0.000483924	-0.000397229	-0.000356088	-0.000346028	-0.000322654	Heart	11	0.417448
0.000225682	0.000308417	-2.03768e-05	1.1443e-05	-2.4304e-05	OK	2	0.0514632
0.000351625	0.00108	0.00096899	0.000919502	0.000883945	Me	6	0.968125
-0.000191745	-0.000161997	-0.000118109	-9.43681e-05	-7.76897e-05	Hello	12	0.995173
0.000686846	-8e-05	0.000956037	0.000989424	0.00101	Point	8	0.664536
0.000213539	0.000321466	-1.90002e-05	1.40878e-05	-2.6384e-05	OK	2	0.681494
0.000545921	-8.56294e-06	0.00132	0.00116	0.000954652	Silence	7	0.209807
0.000206899	0.000372606	-1.27881e-05	1.30956e-05	-1.97566e-05	OK	2	0.453852
-0.000160851	0.000926089	0.000661257	0.000653323	-0.000137726	Phone	3	0.677643
-0.00018575	-0.000172756	-0.00012098	-9.76021e-05	-4.58403e-05	Hello	12	0.987057
6.94898e-06	-8.10438e-06	-1.29138e-05	-5.29368e-06	-1.73511e-05	Please	10	0.351023
0.000486074	-7.22173e-06	0.00136	0.00115	0.000955179	Silence	7	0.21894
3.97496e-06	-4.55049e-06	-9.90547e-06	-8.68177e-06	-1.46518e-05	Please	10	0.909165
0.000686637	-8e-05	0.000954877	0.000989084	0.00101	Point	8	0.69811
-0.000353022	0.000624879	0.000472885	0.000685861	0.000713958	Like	4	0.6333
0.000244022	0.000384905	-3.06761e-05	1.29413e-05	-1.79055e-05	OK	2	0.750452
-0.000193	-0.000153128	-0.000119614	-8.76387e-05	-7.61455e-05	Hello	12	0.787188
0.000500347	-2.11861e-05	0.00131	0.00113	0.000945615	Silence	7	0.566161
0.000488938	0.00133	0.00133	0.00139	0.00137	No-like	5	0.5289
0.000234706	0.000388221	-2.31976e-05	8.92558e-06	-1.89264e-05	OK	2	0.680708
0.000204103	0.000346416	-1.69982e-05	1.47483e-05	-2.38271e-05	OK	2	0.824028
0.000202547	0.000354966	-1.63547e-05	1.57176e-05	-2.33326e-05	OK	2	0.478653
0.000480564	0.00127	0.00127	0.00139	0.00136	No-like	5	0.385851
0.00034041	0.00104	0.000929028	0.000890939	0.000796889	Me	6	0.632393
0.000368156	0.00109	0.00103	0.000970644	0.000853314	Me	6	0.0534018
-0.000172632	0.000950745	0.000640346	0.000667578	-0.000120031	Phone	3	0.410489
0.000719999	-0.000151472	-0.000134032	0.000875071	0.000874734	Victory	1	0.841239
0.000479156	-3.84337e-06	0.00133	0.00117	0.000970461	Silence	7	0.878526
-0.000191327	-0.000154262	-0.000120364	-8.55669e-05	-7.78552e-05	Hello	12	0.902746
6.21724e-06	-7.56539e-06	-1.27524e-05	-4.76369e-06	-1.73624e-05	Please	10	0.985958
-0.000484721	-0.000395899	-0.000360586	-0.000357096	-0.000315917	Heart	11	0.398633
0.000685306	-7e-05	0.000952789	0.00102	0.00101	Point	8	0.982227
-0.000182744	-0.000177469	-0.000122132	-9.83836e-05	-3.89664e-05	Hello	12	0.0926515
-0.000176661	-0.000169983	-0.000120802	-8.90852e-05	-2.56574e-05	Hello	12	0.536066
0.000724422	-0.00015268	-0.000135414	0.000887773	0.000880955	Victory	1	0.158164
-0.00055836	-0.000392644	-0.00037737	-0.000347055	-0.000318406	Heart	11	0.408722
0.000472608	-0.000207795	0.00104	0.000803318	0.000589944	Think	9	0.255133
0.000685277	-4e-05	0.000945206	0.00103	0.00102	Point	8	0.71004
0.000245536	0.00037407	-2.83108e-05	9.09504e-06	-1.75623e-05	OK	2	0.634321
-0.000161805	0.000955229	0.000628641	0.000670104	-0.000118643	Phone	3	0.814855
-0.000326132	0.000626402	0.000513703	0.000685861	0.000709442	Like	4	0.921358
-0.000346088	0.000626402	0.000497198	0.000685861	0.000705536	Like	4	0.561965
0.000201775	0.000358738	-1.61064e-05	1.59706e-05	-2.30814e-05	OK	2	0.886706
0.000352701	0.00108	0.000970888	0.000921376	0.000886314	Me	6	0.0152537
-0.00048573	-0.000395899	-0.000351579	-0.000358852	-0.000319669	Heart	11	0.0040461
5.23221e-06	-1.17528e-05	-1.03229e-05	-1.44562e-06	-1.42926e-05	Please	10	0.541694
0.000438442	-0.000162085	0.00107	0.000819797	0.000607605	Think	9	0.266941
-0.000162773	0.000931401	0.000659576	0.000652029	-0.000136109	Phone	3	0.430044
-0.000482295	-0.000395899	-0.000358689	-0.000357594	-0.000316726	Heart	11	0.0426105
-0.000167842	0.000941463	0.000658222	0.000649719	-0.000131996	Phone	3	0.606028
1.9324e-06	-1.60068e-05	-6.98346e-06	-2.378e-07	-1.10007e-05	Please	10	0.774824
-0.000479214	-0.000396013	-0.000357236	-0.000343064	-0.000329797	Heart	11	0.196794
6.21724e-06	-7.56539e-06	-1.27524e-05	-4.76369e-06	-1.73624e-05	Please	10	0.519825
0.000435909	-0.000159508	0.00107	0.000824065	0.000610803	Think	9	0.680232
0.000500478	-0.000257986	0.000948228	0.000788869	0.00058633	Think	9	0.326259
0.000680814	-9e-05	0.000964588	0.000983185	0.000989531	Point	8	0.830048
0.000519966	-0.000244363	0.000928901	0.000786143	0.000587657	Think	9	0.102629
0.000372452	0.000900371	0.00104	0.000855603	0.000837711	Me	6	0.0837244
-0.000172069	0.000951764	0.000639322	0.000667881	-0.000119274	Phone	3	0.842573
0.000362796	0.00109	0.00101	0.00096921	0.000900861	Me	6	0.815407
0.000684234	-8e-05	0.00096181	0.000988337	0.001	Point	8	0.0124288
0.000204103	0.000346416	-1.69982e-05	1.47483e-05	-2.38271e-05	OK	2	0.450551
0.000685277	-7e-05	0.000944292	0.00101	0.000989531	Point	8	0.909715
0.000492351	-3.1302e-06	0.00133	0.00118	0.000968948	Silence	7	0.0650254
0.000515771	0.00128	0.00128	0.00139	0.00137	No-like	5	0.153395
-0.000338728	0.00062495	0.000492187	0.000685861	0.000712125	Like	4	0.34508
0.000686846	-3e-05	0.000944175	0.00105	0.001	Point	8	0.680903
0.000442028	-0.000149206	0.00105	0.000856696	0.000629329	Think	9	0.477367
0.000362883	0.00109	0.00102	0.00096964	0.000900676	Me	6	0.0477906
0.000482507	-0.000252691	0.000985018	0.000790902	0.000585237	Think	9	0.432917
0.000425104	0.0013	0.00117	0.00139	0.00137	No-like	5	0.353742
0.000702739	-0.000131882	-0.000139808	0.000883419	0.000931026	Victory	1	0.503099
0.000241097	0.000372536	-2.67003e-05	8.27824e-06	-1.64424e-05	OK	2	0.217032
0.000474713	-4.65166e-06	0.00133	0.00117	0.000970957	Silence	7	0.0771553
0.000348579	0.00108	0.000963185	0.000914363	0.000879009	Me	6	0.245714
0.000437045	0.00133	0.00129	0.00139	0.00137	No-like	5	0.21104
0.000215073	0.000319954	-1.93572e-05	1.42169e-05	-2.59893e-05	OK	2	0.995581
0.000215319	0.000376089	-1.1654e-05	1.19316e-05	-2.00812e-05	OK	2	0.74203
-0.000377638	0.000626402	0.000359473	0.000685861	0.000691542	Like	4	0.452144
0.000371009	0.00105	0.00104	0.000963488	0.000816991	Me	6	0.162447
-0.000530314	-0.000385463	-0.00035892	-0.000351516	-0.000314847	Heart	11	0.439526
-0.000488196	-0.000395899	-0.00036249	-0.00035626	-0.000315006	Heart	11	0.783492
0.000525331	0.0013	0.0013	0.00139	0.00137	No-like	5	0.316116
0.000685569	-7e-05	0.000951938	0.00102	0.00101	Point	8	0.633553
-0.000480386	-0.000395899	-0.000354583	-0.000358124	-0.00031798	Heart	11	0.350328
0.000496807	0.00133	0.00133	0.00139	0.00137	No-like	5	0.835055
0.000686964	-5e-05	0.000945346	0.00103	0.00102	Point	8	0.314006
0.000419753	0.00134	0.00134	0.00139	0.00137	No-like	5	0.426384
0.000435547	-0.000158187	0.00107	0.00082853	0.000614656	Think	9	0.66718
0.000690278	-0.000129017	-0.000139995	0.000903451	0.000960843	Victory	1	0.0905085
0.000685053	-7e-05	0.000941203	0.001	0.00101	Point	8	0.208121
0.000499288	-8.58044e-07	0.00133	0.00119	0.000964133	Silence	7	0.600599
0.000721032	-0.000152655	-0.000135677	0.000888525	0.000883425	Victory	1	0.561563
-0.000171839	0.000946979	0.000654393	0.000651536	-0.000125846	Phone	3	0.547113
0.000685804	-7e-05	0.000937867	0.00101	0.00101	Point	8	0.583257
-0.000145618	0.000895813	0.000673716	0.000642591	-0.000145228	Phone	3	0.541703
0.000709839	-0.000125171	-0.000136418	0.000906104	0.000957989	Victory	1	0.134018
0.000487145	-6.52549e-06	0.00135	0.00116	0.000959535	Silence	7	0.142134
0.000686846	-7e-05	0.000949882	0.00101	0.00101	Point	8	0.140558
0.000694792	-0.000129349	-0.000141472	0.000895742	0.000951321	Victory	1	0.507733
-0.000145618	0.000895813	0.000673716	0.000642591	-0.000145228	Phone	3	0.933922
-0.000358395	0.000626402	0.000429257	0.000685861	0.000698501	Like	4	0.0328661
0.000209664	0.000373263	-1.20507e-05	1.24824e-05	-1.96749e-05	OK	2	0.557194
-0.000174123	0.000947008	0.000648203	0.00065912	-0.000124653	Phone	3	0.289578
3.39863e-06	-4.50218e-06	-9.79557e-06	-9.71853e-06	-1.29892e-05	Please	10	0.225999
0.000686964	-7e-05	0.000949254	0.00101	0.001	Point	8	0.678895
-0.000479724	-0.000399074	-0.000354475	-0.000344014	-0.000331181	Heart	11	0.687618
0.000438949	-0.000156166	0.00107	0.000836878	0.000618868	Think	9	0.794892
0.000497547	-1.98795e-06	0.00133	0.00119	0.000968579	Silence	7	0.373658
0.000501202	-4.42909e-07	0.00133	0.00118	0.000961091	Silence	7	0.993943
0.000468232	0.00126	0.00126	0.00138	0.00136	No-like	5	0.221991
0.000197929	0.000370014	-1.59019e-05	1.73665e-05	-2.12401e-05	OK	2	0.981598
-0.000136983	0.000879259	0.000679659	0.000640621	-0.000144959	Phone	3	0.482176
0.000223077	0.000381644	-1.42409e-05	1.08713e-05	-1.99825e-05	OK	2	0.087981
0.000415844	0.00134	0.00134	0.00139	0.00137	No-like	5	0.757296
0.000686185	-5e-05	0.000945869	0.00103	0.00102	Point	8	0.113619
-0.00016088	0.000956263	0.000630703	0.000669458	-0.000118531	Phone	3	0.843158
0.000694792	-0.000129349	-0.000141472	0.000895742	0.000951321	Victory	1	0.351793
0.000362627	0.00109	0.00101	0.000969696	0.000900528	Me	6	0.733256
-0.000192346	-0.000157495	-0.000118337	-9.43963e-05	-7.77388e-05	Hello	12	0.643071
-0.000176661	-0.000169983	-0.000120802	-8.90852e-05	-2.56574e-05	Hello	12	0.0771009
3.11562e-06	-2.14498e-06	-8.97693e-06	-1.1443e-05	-1.02177e-05	Please	10	0.603207
-7.40547e-06	-1.2304e-05	-3.13645e-07	1.11886e-06	-3.28665e-06	Please	10	0.37478
0.000435547	-0.000158187	0.00107	0.00082853	0.000614656	Think	9	0.262788
0.000477693	-5.20158e-06	0.00134	0.00116	0.000965988	Silence	7	0.472667
0.000208332	0.000372841	-1.23664e-05	1.28075e-05	-1.97475e-05	OK	2	0.884783
0.000403029	0.00134	0.00134	0.00139	0.00137	No-like	5	0.651907
-0.000157109	0.000955765	0.00063994	0.000671163	-0.000117478	Phone	3	0.97305
-0.00035742	0.000626402	0.000397933	0.000685861	0.000697701	Like	4	0.220932
0.000521664	0.00132	0.00132	0.00139	0.00137	No-like	5	0.545253
0.000460647	-0.000204694	0.00105	0.000809025	0.000598679	Think	9	0.251697
-0.000189468	-0.000166499	-0.000116547	-9.56134e-05	-6.99591e-05	Hello	12	0.307997
-0.000172955	0.000947444	0.000650246	0.000654812	-0.000124721	Phone	3	0.386022
0.000525105	0.00131	0.00131	0.00139	0.00137	No-like	5	0.205272
0.000362833	0.00109	0.000994419	0.000965685	0.000900506	Me	6	0.00538996
-0.000351458	0.000626402	0.000485963	0.000685861	0.00070276	Like	4	0.99528
-0.000479724	-0.000373781	-0.000367769	-0.000317776	-0.000323677	Heart	11	0.476244
0.000218976	0.000366743	-2.28323e-05	8.62326e-06	-1.56968e-05	OK	2	0.232829
-0.000172169	0.000947139	0.000653053	0.000652417	-0.000125336	Phone	3	0.0199427
0.000539378	-7.56822e-06	0.00133	0.00116	0.000953383	Silence	7	0.953693
-0.000326289	0.000626402	0.000514656	0.000685861	0.000709188	Like	4	0.457779
0.000474713	-4.65166e-06	0.00133	0.00117	0.000970957	Silence	7	0.538651
0.000489143	-0.000240687	0.00101	0.000792864	0.000585094	Think	9	0.301225
0.000699218	-0.000127562	-0.000137845	0.0009074	0.000961531	Victory	1	0.813711
0.00041679	0.00134	0.00134	0.00139	0.00137	No-like	5	0.296877
6.00414e-06	-7.09077e-06	-1.17072e-05	-7.42003e-06	-1.45429e-05	Please	10	0.603989
-0.000172557	0.000947237	0.000651492	0.000653402	-0.000124996	Phone	3	0.599334
0.000461332	-0.00020415	0.00106	0.000810046	0.000602824	Think	9	0.092231
-0.000191073	-0.000153415	-0.000114611	-8.75084e-05	-7.64608e-05	Hello	12	0.810879
-0.000365818	0.000626402	0.000377917	0.000685861	0.000697564	Like	4	0.626668
0.000500608	-1.25705e-06	0.00133	0.00118	0.000961035	Silence	7	0.611582
0.000714112	-0.000152359	-0.000135943	0.000889543	0.000888572	Victory	1	0.569736
0.000243052	0.000385635	-3.03201e-05	1.25581e-05	-1.76171e-05	OK	2	0.11591
-0.000567807	-0.000383197	-0.000375268	-0.000345763	-0.000319776	Heart	11	0.981702
-0.000167913	0.000955481	0.000629198	0.000668334	-0.000117985	Phone	3	0.767766
-0.000179679	-0.000172927	-0.000121502	-9.25758e-05	-2.9866e-05	Hello	12	0.970668
-0.000335547	0.000625147	0.000496023	0.000685861	0.00071175	Like	4	0.591257
0.000524241	0.00131	0.00131	0.00139	0.00137	No-like	5	0.238136
-0.000365759	0.000625275	0.000459138	0.000685861	0.000712577	Like	4	0.152202
-0.00038937	0.000626421	0.000337235	0.000685861	0.000691274	Like	4	0.170945
-0.000158978	0.000941734	0.000660374	0.00066567	-0.000125017	Phone	3	0.362282
-0.000480751	-0.000395899	-0.000356535	-0.000357836	-0.000317302	Heart	11	0.689576
0.000366601	0.00109	0.00103	0.000971392	0.000872002	Me	6	0.955401
0.000359651	0.00108	0.000986061	0.000959485	0.000894611	Me	6	0.927937
-0.000191745	-0.000151357	-0.000119596	-9.19174e-05	-7.74079e-05	Hello	12	0.789941
-0.000173914	0.000949747	0.00064288	0.000667324	-0.000122192	Phone	3	0.574309
-0.000376724	0.000626402	0.000361589	0.000685861	0.000692199	Like	4	0.951207
0.000371616	0.00103	0.00104	0.000955805	0.000807985	Me	6	0.503187
0.000193252	0.000359837	-1.97339e-05	9.52342e-06	-1.47296e-05	OK	2	0.0785756
0.000238424	0.000371757	-2.58206e-05	8.27456e-06	-1.60256e-05	OK	2	0.0634219
-0.000355892	0.000624971	0.000469498	0.000685861	0.000713996	Like	4	0.0328834
0.000374306	0.00101	0.00104	0.000930138	0.000801309	Me	6	0.176764
0.000505064	-0.000255848	0.000943507	0.000788595	0.00058607	Think	9	0.708717
0.000703541	-0.000142711	-0.000132784	0.000877086	0.000913572	Victory	1	0.0731557
-0.000145618	0.000895813	0.000673716	0.000642591	-0.000145228	Phone	3	0.192464
-0.000191327	-0.000151141	-0.000119561	-9.26467e-05	-7.80229e-05	Hello	12	0.0614052
-0.000129946	0.000869081	0.000682211	0.000643225	-0.000142795	Phone	3	0.938799
-0.000364245	0.000626402	0.000380235	0.000685861	0.00069787	Like	4	0.0397274
-0.000170037	0.000956087	0.000634844	0.000668486	-0.000118327	Phone	3	0.678719
0.000684889	-7e-05	0.000953643	0.00101	0.00102	Point	8	0.733069
0.000478746	-8.72188e-06	0.00136	0.00115	0.000952695	Silence	7	0.429547
0.000714375	-0.000150964	-0.00013382	0.000864815	0.000872595	Victory	1	0.478382
0.000686861	-7e-05	0.000948607	0.00101	0.001	Point	8	0.275789
-0.000480386	-0.000395899	-0.000354583	-0.000358124	-0.00031798	Heart	11	0.215131
0.000466296	0.00133	0.00134	0.00139	0.00137	No-like	5	0.551496
0.000197134	0.0003725	-1.58667e-05	1.69908e-05	-2.04633e-05	OK	2	0.320574
5.59485e-06	1.69543e-06	-7.21904e-06	-1.47221e-05	-7.81286e-06	Please	10	0.467983
0.000685306	-7e-05	0.000952526	0.000992369	0.00102	Point	8	0.578197
0.000203612	0.000372476	-1.38365e-05	1.3676e-05	-1.96222e-05	OK	2	0.1851
0.000686846	-7e-05	0.000941107	0.00101	0.00102	Point	8	0.758123
0.00071256	-0.000151734	-0.00013525	0.000889277	0.00089038	Victory	1	0.605376
0.000685053	-3e-05	0.000946904	0.00104	0.00101	Point	8	0.906217
0.00048289	-3.54632e-06	0.00133	0.00118	0.000970531	Silence	7	0.189494
0.000461508	0.00133	0.00134	0.00139	0.00137	No-like	5	0.644588
-0.000561996	-0.00037994	-0.000373039	-0.000345623	-0.000318777	Heart	11	0.914837
0.000487145	-6.52549e-06	0.00135	0.00116	0.000959535	Silence	7	0.911987
0.000710168	-0.000136132	-0.000135332	0.000882877	0.0009269	Victory	1	0.813984
0.000481227	-0.000261428	0.000974908	0.000790886	0.000586306	Think	9	0.846059
-7.57984e-06	-1.21982e-05	-1.88305e-06	9.8376e-07	-5.24256e-06	Please	10	0.632779
-0.000151165	0.000905839	0.000669585	0.000645737	-0.000143252	Phone	3	0.442879
-0.000191073	-0.000154361	-0.000118365	-8.50027e-05	-7.76324e-05	Hello	12	0.445046
0.00071385	-0.000120477	-0.000133537	0.000902461	0.000953527	Victory	1	0.596869
4.73016e-06	3.20288e-06	-2.06124e-06	-1.43626e-05	-7.6546e-06	Please	10	0.318965
0.000520211	-0.000240469	0.000891775	0.000734604	0.000573387	Think	9	0.122293
0.000520572	0.00128	0.00129	0.00139	0.00137	No-like	5	0.248321
0.000513667	-5.70602e-06	0.00133	0.00117	0.000955421	Silence	7	0.818543
-0.00055836	-0.000392644	-0.00037737	-0.000347055	-0.000318406	Heart	11	0.985838
0.000509576	-5.03375e-06	0.00133	0.00117	0.000956578	Silence	7	0.669049
0.000475725	-5.37118e-06	0.00134	0.00116	0.00096563	Silence	7	0.478243
0.000679727	-7e-05	0.000947039	0.000999852	0.000999685	Point	8	0.0593409
0.000685053	-7e-05	0.000951541	0.00101	0.00102	Point	8	0.709367
0.000337298	0.00103	0.000925788	0.000889451	0.00076964	Me	6	0.934377
3.11562e-06	-2.14498e-06	-8.97693e-06	-1.1443e-05	-1.02177e-05	Please	10	0.255438
0.000476727	-4.1542e-06	0.00133	0.00117	0.000970925	Silence	7	0.932559
0.000487552	-0.000243728	0.000999717	0.000791804	0.00058578	Think	9	0.613188
-0.000352851	0.000626402	0.000481367	0.000685861	0.000701825	Like	4	0.680389
0.000376094	0.000972501	0.00104	0.000904929	0.000809426	Me	6	0.706324
0.000449979	-0.000181116	0.00106	0.0008133	0.000607039	Think	9	0.827912
0.000368978	0.00108	0.00103	0.000970279	0.000849112	Me	6	0.892962
5.30022e-06	-6.08751e-06	-1.09986e-05	-8.23172e-06	-1.4567e-05	Please	10	0.568819
0.000246684	0.000382575	-3.13232e-05	1.27332e-05	-1.87363e-05	OK	2	0.87649
0.000686356	-7e-05	0.000951078	0.00102	0.00101	Point	8	0.328652
-0.000478447	-0.000397429	-0.000362581	-0.000321864	-0.000329414	Heart	11	0.252815
-0.000192346	-0.000157495	-0.000118337	-9.43963e-05	-7.77388e-05	Hello	12	0.266524
0.000434371	0.00131	0.00123	0.00139	0.00137	No-like	5	0.338332
0.000202238	0.000372758	-1.43182e-05	1.41875e-05	-1.97248e-05	OK	2	0.780797
0.000219011	0.000378575	-1.27226e-05	1.18126e-05	-2.02511e-05	OK	2	0.581345
0.000230386	0.000386577	-1.81432e-05	9.07058e-06	-1.9891e-05	OK	2	0.946686
-0.000479084	-0.000392066	-0.000349896	-0.000350566	-0.000321598	Heart	11	0.673289
-0.000365818	0.000626402	0.000377917	0.000685861	0.000697564	Like	4	0.33308
0.000232641	0.000387965	-2.05705e-05	8.6637e-06	-1.95866e-05	OK	2	0.950033
0.000225542	0.000313988	-2.1129e-05	1.4587e-05	-2.4906e-05	OK	2	0.91623
-0.000179661	-0.000178689	-0.000122477	-9.6644e-05	-3.4562e-05	Hello	12	0.856273
0.000370795	0.00107	0.00103	0.000969011	0.00083664	Me	6	0.276277
0.000499499	-1.53779e-06	0.00133	0.00119	0.000966661	Silence	7	0.168699
4.68745e-06	-9.35209e-06	-1.20099e-05	-2.85559e-06	-1.57962e-05	Please	10	0.276571
0.000525331	0.0013	0.0013	0.00139	0.00137	No-like	5	0.666576
-0.000464216	-0.000383941	-0.000368697	-0.000317727	-0.00032483	Heart	11	0.384307
0.000517887	0.00132	0.00132	0.00139	0.00137	No-like	5	0.879918
-0.000164118	0.000954154	0.000626128	0.000670258	-0.000118377	Phone	3	0.276486
-0.0001841	-0.000174791	-0.000121442	-9.83584e-05	-4.11584e-05	Hello	12	0.0296951
-0.000477022	-0.000394279	-0.000357581	-0.00034216	-0.000328915	Heart	11	0.736964
-0.000475424	-0.000394725	-0.000364402	-0.000319901	-0.000327982	Heart	11	0.709799
0.000532879	-1.60288e-05	0.00132	0.00114	0.000952103	Silence	7	0.958777
0.000477781	-4.55202e-06	0.00135	0.00115	0.000963084	Silence	7	0.271255
0.000712806	-0.000148883	-0.000132848	0.000882664	0.000898073	Victory	1	0.926383
0.000419376	0.00134	0.00134	0.00139	0.00137	No-like	5	0.955999
-0.000171316	0.000954596	0.000637441	0.000668378	-0.000118477	Phone	3	0.377055
-0.000363796	0.000625309	0.000461244	0.000685861	0.000713176	Like	4	0.156099
0.000708893	-0.000147069	-0.000132453	0.000879789	0.000903515	Victory	1	0.00496137
-0.000193	-0.000151653	-0.000119585	-9.03868e-05	-7.64117e-05	Hello	12	0.340356
0.000711197	-0.000135605	-0.000135548	0.000883565	0.000926913	Victory	1	0.857279
0.000713087	-0.000150774	-0.000134142	0.000888419	0.000893236	Victory	1	0.856387
0.000343897	0.00105	0.000933516	0.000894074	0.000830557	Me	6	0.0121162
-0.00038649	0.000627643	0.000339531	0.000685861	0.000691276	Like	4	0.678389
0.000346623	0.00107	0.000957156	0.000910484	0.00087558	Me	6	0.0618026
0.000722342	-0.000151748	-0.000134245	0.000879216	0.000875805	Victory	1	0.247761
0.000438121	0.00134	0.00134	0.00139	0.00137	No-like	5	0.898397
-0.000480386	-0.000395899	-0.000354583	-0.000358124	-0.00031798	Heart	11	0.0761496
0.000523607	0.00131	0.00131	0.00139	0.00137	No-like	5	0.237186
0.000677199	-7e-05	0.000945069	0.001	0.001	Point	8	0.544089
-0.000552088	-0.000377179	-0.00037028	-0.000346046	-0.000317052	Heart	11	0.476914
0.000455066	-0.000189355	0.00106	0.00081246	0.000606649	Think	9	0.93128
0.000690539	-0.00012997	-0.000142251	0.000900642	0.000965263	Victory	1	0.375983
0.000716717	-0.000152632	-0.000135915	0.000889324	0.000885794	Victory	1	0.618664
0.000442028	-0.000149206	0.00105	0.000856696	0.000629329	Think	9	0.546475
2.83444e-06	-1.50058e-05	-8.23781e-06	-1.91376e-06	-1.24851e-05	Please	10	0.874357
-0.000191327	-0.00015444	-0.000116822	-8.5113e-05	-7.70656e-05	Hello	12	0.877451
-0.000188998	-0.000166165	-0.000116532	-9.53583e-05	-7.11128e-05	Hello	12	0.0527106
0.000404721	0.00134	0.00134	0.00139	0.00137	No-like	5	0.984388
-0.000355356	0.000626402	0.000471579	0.000685861	0.00070047	Like	4	0.982967
0.000401455	0.00134	0.00134	0.00139	0.00137	No-like	5	0.659075
-0.000179132	-0.000176049	-0.00012208	-9.56518e-05	-3.32633e-05	Hello	12	0.922966
0.000501558	-2.6524e-06	0.00133	0.00117	0.000960134	Silence	7	0.860649
0.000361707	0.00108	0.00099083	0.000963021	0.000897777	Me	6	0.858785
0.00048382	-0.000250189	0.000988099	0.000791338	0.000586286	Think	9	0.209377
0.000235909	0.000388221	-2.43986e-05	9.33601e-06	-1.84242e-05	OK	2	0.973198
-0.000191745	-0.000153949	-0.000120248	-8.67871e-05	-7.68269e-05	Hello	12	0.56664
0.000484011	-0.000219261	0.00104	0.000799796	0.000583221	Think	9	0.514674
0.000219011	0.000378575	-1.27226e-05	1.18126e-05	-2.02511e-05	OK	2	0.50436
-0.000153314	0.000954769	0.000645872	0.000672157	-0.000121968	Phone	3	0.0888391
-0.000187161	-0.000163827	-0.000117239	-9.45389e-05	-7.51565e-05	Hello	12	0.84989
-0.000192346	-0.000152527	-0.000113755	-8.90877e-05	-7.57804e-05	Hello	12	0.442984
0.000197342	0.000373149	-1.58201e-05	1.66796e-05	-2.01544e-05	OK	2	0.110198
-0.000456857	-0.00039884	-0.000353579	-0.000344809	-0.00033162	Heart	11	0.093593
-0.000174228	0.000949444	0.000643171	0.000666474	-0.000122936	Phone	3	0.279056
-0.000326879	0.000626402	0.000515107	0.000685861	0.00070884	Like	4	0.0325104
0.000725143	-0.000152666	-0.000135215	0.000887118	0.000879744	Victory	1	0.884392
0.000408604	0.00134	0.00134	0.00139	0.00137	No-like	5	0.344117
0.000202238	0.000372758	-1.43182e-05	1.41875e-05	-1.97248e-05	OK	2	0.010342
-0.000193	-0.000154485	-0.000118643	-9.43379e-05	-7.90539e-05	Hello	12	0.116114
-0.000192346	-0.000154236	-0.000115579	-8.59878e-05	-7.66438e-05	Hello	12	0.0495716
0.000437128	-0.000134846	0.00101	0.000885908	0.000642075	Think	9	0.480524
0.000500347	-2.11861e-05	0.00131	0.00113	0.000945615	Silence	7	0.97148
-0.000551765	-0.000394554	-0.000376844	-0.000348209	-0.000317873	Heart	11	0.945434
-0.000193	-0.000154485	-0.000118643	-9.43379e-05	-7.90539e-05	Hello	12	0.140881
0.00048382	-0.000250189	0.000988099	0.000791338	0.000586286	Think	9	0.692852
0.000520211	-0.000240469	0.00088281	0.000729254	0.000571513	Think	9	0.325762
-0.000181826	-0.000180279	-0.0001224	-9.80107e-05	-3.72958e-05	Hello	12	0.829728
-0.000169716	0.000944087	0.000657241	0.000649065	-0.000129925	Phone	3	0.543756
0.000224696	0.000382919	-1.47401e-05	1.05651e-05	-1.98952e-05	OK	2	0.593557
0.000346243	0.00106	0.00094528	0.000904301	0.000866702	Me	6	0.850547
-0.000195567	-0.000154252	-0.000112524	-8.4542e-05	-7.22262e-05	Hello	12	0.914298
0.000437803	-0.000139644	0.00103	0.000875281	0.000638459	Think	9	0.102033
0.000685306	-7e-05	0.000952789	0.00102	0.00101	Point	8	0.660823
0.000439685	-0.000163477	0.00107	0.000818328	0.000607854	Think	9	0.775508
-0.000356167	0.000626402	0.000466869	0.000685861	0.000700221	Like	4	0.517522
0.000499499	-1.53779e-06	0.00133	0.00119	0.000966661	Silence	7	0.41165
0.000373576	0.00101	0.00104	0.000938912	0.000800791	Me	6	0.0808638
0.000691238	-0.000129507	-0.000142009	0.000900669	0.000965653	Victory	1	0.0804132
-0.000362632	0.000626402	0.000382795	0.000685861	0.000698123	Like	4	0.146194
-0.000179976	-0.000179594	-0.000122738	-9.69372e-05	-3.48098e-05	Hello	12	0.785014
7.02837e-06	-7.66917e-06	-1.23316e-05	-6.59579e-06	-1.61134e-05	Please	10	0.684131
0.000683647	-8e-05	0.000962985	0.000987634	0.000999685	Point	8	0.689353
0.000686185	-7e-05	0.000937611	0.00101	0.00101	Point	8	0.694446
0.000438442	-0.000162085	0.00107	0.000819797	0.000607605	Think	9	0.0829326
0.000208721	0.000327269	-1.8342e-05	1.39649e-05	-2.61216e-05	OK	2	0.679621
-0.000192346	-0.000152898	-0.000119494	-8.80028e-05	-7.58917e-05	Hello	12	0.417468
-0.00032879	0.000626402	0.000506084	0.000685861	0.000710898	Like	4	0.132711
-0.000358639	0.000626402	0.000391747	0.000685861	0.000698392	Like	4	0.187014
6.94898e-06	-8.10438e-06	-1.29138e-05	-5.29368e-06	-1.73511e-05	Please	10	0.10911
0.000723097	-0.000152664	-0.000135579	0.000888223	0.000882283	Victory	1	0.373856
0.000685277	-7e-05	0.000944292	0.00101	0.000989531	Point	8	0.0358075
0.000414513	0.00134	0.00134	0.00139	0.00137	No-like	5	0.739297
0.000199625	0.000373417	-1.5249e-05	1.55391e-05	-1.98919e-05	OK	2	0.0544445
0.000475725	-5.37118e-06	0.00134	0.00116	0.00096563	Silence	7	0.924793
0.000211899	0.000323218	-1.86971e-05	1.39917e-05	-2.6538e-05	OK	2	0.36399
0.00036523	0.0011	0.00102	0.000969226	0.000901644	Me	6	0.290141
7.07136e-06	-7.94281e-06	-1.23309e-05	-6.09332e-06	-1.67552e-05	Please	10	0.708033
-0.000128282	0.000867115	0.000682632	0.000644258	-0.000141872	Phone	3	0.844186
0.000508646	-1.92431e-05	0.00131	0.00113	0.00094776	Silence	7	0.466275
0.000347661	0.00108	0.000961192	0.000912975	0.000877441	Me	6	0.476343
0.000441436	-0.000167526	0.00106	0.000815818	0.0006082	Think	9	0.45643
4.68745e-06	-9.35209e-06	-1.20099e-05	-2.85559e-06	-1.57962e-05	Please	10	0.441301
0.000488229	-6.76847e-06	0.00136	0.00115	0.000955898	Silence	7	0.502702
0.000367397	0.0011	0.00103	0.000971154	0.000884446	Me	6	0.581929
0.000482507	-0.000252691	0.000985018	0.000790902	0.000585237	Think	9	0.791706
0.000499796	-4.92939e-07	0.00133	0.00119	0.000961767	Silence	7	0.614077
4.42265e-06	9.92132e-07	-8.94182e-06	-1.4587e-05	-8.79982e-06	Please	10	0.562477
-0.000182231	-0.000178925	-0.00012225	-9.82661e-05	-3.81193e-05	Hello	12	0.908187
0.000358812	0.00108	0.000980276	0.000958021	0.000894686	Me	6	0.909315
0.000696368	-0.000129917	-0.000141934	0.000890796	0.0009466	Victory	1	0.26345
-0.000399254	0.000614857	0.000335292	0.000685861	0.000686182	Like	4	0.928652
4.04043e-06	-4.48909e-06	-9.79644e-06	-8.61988e-06	-1.47874e-05	Please	10	0.598021
-0.000481427	-0.000395899	-0.000353264	-0.000358433	-0.000318789	Heart	11	0.816218
0.000685569	-3e-05	0.000941563	0.00105	0.000998862	Point	8	0.704898
-0.000479084	-0.00039854	-0.000355391	-0.000343616	-0.00033072	Heart	11	0.54501
-0.000488056	-0.000395899	-0.000350747	-0.00035928	-0.000319941	Heart	11	0.60758
0.000685277	-4e-05	0.000945206	0.00103	0.00102	Point	8	0.321516
-0.000335615	0.000626402	0.000509839	0.000685861	0.00070769	Like	4	0.844221
0.000714112	-0.000152359	-0.000135943	0.000889543	0.000888572	Victory	1	0.983477
0.000363412	0.00109	0.00102	0.000969252	0.000901049	Me	6	0.105195
0.000722342	-0.000151748	-0.000134245	0.000879216	0.000875805	Victory	1	0.458078
-0.000154206	0.000954788	0.000643001	0.000673448	-0.000119741	Phone	3	0.00776039
0.000705243	-0.000132541	-0.000138752	0.00088194	0.000929749	Victory	1	0.245357
0.000679394	-9e-05	0.000964001	0.00098149	0.000982575	Point	8	0.457752
0.000685277	-3e-05	0.000946914	0.00104	0.00101	Point	8	0.164693
0.000364474	0.0011	0.00102	0.000969088	0.000901473	Me	6	0.782009
0.000685965	-8e-05	0.000953026	0.000990167	0.00101	Point	8	0.919457
0.000370302	0.00108	0.00103	0.000969675	0.000840776	Me	6	0.115975
0.000374488	0.000930727	0.00104	0.000877994	0.000829535	Me	6	0.428211
0.000473897	-6.77219e-06	0.00135	0.00115	0.000961156	Silence	7	0.0907309
0.000371224	0.00107	0.00103	0.000968158	0.000832141	Me	6	0.0741422
0.000249896	0.000379398	-3.21213e-05	1.16868e-05	-1.96242e-05	OK	2	0.833039
-0.000481427	-0.000395899	-0.000353264	-0.000358433	-0.000318789	Heart	11	0.108403
-0.000168415	0.000942148	0.00065799	0.000649308	-0.00013129	Phone	3	0.354375
-0.000164219	0.000935558	0.000658989	0.000650483	-0.000134821	Phone	3	0.322942
0.000520211	-0.000240469	0.000905717	0.000742101	0.000578647	Think	9	0.372986
-0.000152802	0.000908677	0.000668224	0.00064731	-0.000142464	Phone	3	0.943946
0.000184416	0.000356673	-1.79545e-05	8.58197e-06	-1.33646e-05	OK	2	0.905652
0.000363121	0.00109	0.001	0.000967575	0.000900553	Me	6	0.451296
-0.000479084	-0.000397687	-0.000363032	-0.00032744	-0.000330172	Heart	11	0.977195
-0.000163294	0.000954564	0.000626845	0.000670136	-0.000118516	Phone	3	0.698141
0.000373224	0.00091067	0.00104	0.000863485	0.000835211	Me	6	0.0443682
0.000694161	-0.000129122	-0.000141552	0.000897989	0.000965988	Victory	1	0.991245
0.000374306	0.00101	0.00104	0.000930138	0.000801309	Me	6	0.753231
0.000484733	-0.000264441	0.000968069	0.000791543	0.000587456	Think	9	0.356407
0.000686861	-3e-05	0.00094544	0.00105	0.00101	Point	8	0.443479
0.000710859	-0.000134063	-0.000136844	0.000883038	0.000927557	Victory	1	0.0619916
0.000705243	-0.000132541	-0.000138752	0.00088194	0.000929749	Victory	1	0.158531
0.000492801	0.00127	0.00127	0.00139	0.00137	No-like	5	0.197435
0.000523291	0.00129	0.00129	0.00139	0.00137	No-like	5	0.877417
-0.000507142	-0.000395899	-0.000368614	-0.000353468	-0.000314906	Heart	11	0.306337
0.00048289	-3.54632e-06	0.00133	0.00118	0.000970531	Silence	7	0.0538311
-5.77303e-06	-1.24905e-05	-1.87675e-06	2.55341e-06	-9.42692e-06	Please	10	0.889375
-0.000344005	0.000626402	0.000500186	0.000685861	0.000706171	Like	4	0.408622
-0.000179021	-0.000176628	-0.000122217	-9.61392e-05	-3.35231e-05	Hello	12	0.523022
0.000447377	0.00133	0.00134	0.00139	0.00137	No-like	5	0.603335
-0.000359523	0.000626402	0.000388714	0.000685861	0.000698523	Like	4	0.728442
0.00024973	0.000376604	-3.07538e-05	1.05921e-05	-1.90438e-05	OK	2	0.141615
0.000685965	-3e-05	0.00094234	0.00105	0.001	Point	8	0.284168
[truncated: 1,601 more rows]

## Sheet: Sheet2
T1										标准差	随机数														T1
	Thumb	Index	Middle	Ring	Little				0	1.5	1
	0.000701305	-0.00015106	-0.000133283	0.000845424	0.000869526	Victory	1			-4.53452	0.240098	-1.29868	1.3099	0.322087			0.000247853	-0.00012705	-0.000263151	0.000976414	0.000901735	1	Victory			0.548275	0.299756	0.241973	0.660912	0.533132	Victory	1
	0.000430021	0.00134	0.00134	0.00139	0.00137	No-like	5			-0.0757086	-0.576802	1.88832	1.38936	0.995765			0.00042245	0.00128232	0.00152883	0.00152894	0.00146958	5	No-like			0.62229	0.799084	0.846843	0.863552	0.688887	No-like	5
	-0.00015884	0.000943379	0.000658539	0.000666248	-0.000125043	Phone	3			-1.40708	1.61338	0.832276	0.0508999	-0.769417			-0.000299548	0.00110472	0.000741767	0.000671338	-0.000201985	3	Phone			0.31622	0.736161	0.581175	0.549023	0.23039	Phone	3
	-0.000188376	-0.000172643	-0.000119461	-9.66863e-05	-5.69108e-05	Hello	12			-3.25574	-1.99825	-0.519875	-1.57204	-1.45575			-0.00051395	-0.000372468	-0.000171449	-0.000253891	-0.000202486	12	Hello			0.22533	0.212806	0.272927	0.209691	0.230252	Hello	12
	-0.000149351	0.000902694	0.000671001	0.000644485	-0.000144098	Phone	3			3.4114	-0.204827	-1.76937	-3.89911	-3.55391			0.000191789	0.000882211	0.000494064	0.000254574	-0.000499489	3	Phone			0.524508	0.657329	0.497565	0.396173	0.148787	Phone	3
	-0.000561996	-0.00037994	-0.000373039	-0.000345623	-0.000318777	Heart	11			-0.466579	0.119177	0.269087	0.386873	0.407908			-0.000608654	-0.000368022	-0.00034613	-0.000306936	-0.000277986	11	Heart			0.185183	0.214381	0.213964	0.190237	0.209543	Heart	11
	0.000696758	-0.000127942	-0.000138049	0.000906932	0.000961568	Victory	1			-1.45373	0.631184	-0.185503	-0.569394	-2.37019			0.000551385	-6.48236e-05	-0.000156599	0.000849993	0.000724549	1	Victory			0.676949	0.321802	0.277939	0.614546	0.484531	Victory	1
	0.000683647	-8e-05	0.000962985	0.000987634	0.000999685	Point	8			0.409934	1.17518	1.27645	0.0747895	-0.778199			0.00072464	3.75175e-05	0.00109063	0.000995113	0.000921865	8	Point			0.750395	0.358061	0.698932	0.66777	0.538653	Point	8
	0.000708462	-0.00013329	-0.00013774	0.000881932	0.000929077	Victory	1			1.73263	0.904186	2.55746	2.16693	0.148208			0.000881725	-4.28714e-05	0.000118006	0.00109863	0.000943898	1	Victory			0.816987	0.32958	0.37063	0.705733	0.544697	Victory	1
	-0.000357376	0.000626402	0.000442656	0.000685861	0.000699956	Like	4			-1.60481	-0.142788	-1.08212	1.63565	-1.21171			-0.000517857	0.000612123	0.000334444	0.000849426	0.000578785	4	Like			0.223674	0.561639	0.443687	0.614338	0.444549	Like	4
	5.69109e-06	3.01258e-06	-2.65925e-06	-1.41083e-05	-8.12407e-06	Please	10			1.15655	1.51438	4.08912	5.1409	0.424844			0.000121346	0.000154451	0.000406253	0.000499982	3.43603e-05	10	Please			0.494646	0.399489	0.467925	0.486178	0.295217	Please	10
	-0.000530314	-0.000385463	-0.00035892	-0.000351516	-0.000314847	Heart	11			-0.409457	-0.93646	-0.798356	1.49258	-2.9729			-0.00057126	-0.000479109	-0.000438756	-0.000202258	-0.000612137	11	Heart			0.201035	0.175024	0.182699	0.228628	0.117888	Heart	11
	-0.000175265	-0.000168796	-0.000120337	-8.78979e-05	-2.44702e-05	Hello	12			-0.474535	-1.98715	0.689849	-2.38105	-3.56154			-0.000222718	-0.000367511	-5.13521e-05	-0.000326002	-0.000380625	12	Hello			0.348789	0.214562	0.313464	0.183244	0.18139	Hello	12
	0.000684707	-7e-05	0.00095264	0.00101	0.00102	Point	8			2.09547	-0.892654	-0.906114	0.333254	0.74881			0.000894254	-0.000159265	0.000862029	0.00104333	0.00109488	8	Point			0.822298	0.288342	0.621769	0.685452	0.58611	Point	8
	-0.000486086	-0.000395899	-0.000354875	-0.000348865	-0.000325585	Heart	11			1.47703	0.90336	-0.0566416	-1.23395	0.98236			-0.000338383	-0.000305563	-0.000360539	-0.00047226	-0.000227349	11	Heart			0.299757	0.23651	0.2091	0.129603	0.223433	Heart	11
	0.000437047	0.00124	0.00124	0.00139	0.00136	No-like	5			-0.118716	-0.158358	2.45509	0.985632	-1.8536			0.000425175	0.00122416	0.00148551	0.00148856	0.00117464	5	No-like			0.623446	0.77848	0.83222	0.848745	0.607988	No-like	5
	0.000215319	0.000376089	-1.1654e-05	1.19316e-05	-2.00812e-05	OK	2			0.376326	-0.43764	0.942043	0.414939	0.273752			0.000252952	0.000332325	8.25503e-05	5.34255e-05	7.29402e-06	2	OK			0.550436	0.462509	0.358662	0.322401	0.287793	OK	2
	-0.000338728	0.00062495	0.000492187	0.000685861	0.000712125	Like	4			-0.532322	-1.54468	-1.1326	-0.28309	1.27793			-0.00039196	0.000470482	0.000378927	0.000657552	0.000839918	4	Like			0.277044	0.511457	0.458702	0.543967	0.516176	Like	4
	7.08677e-06	-8.15711e-06	-1.2629e-05	-5.63426e-06	-1.71305e-05	Please	10			0.0643359	3.48897	1.01906	-0.596	-1.4373			1.35204e-05	0.00034074	8.92768e-05	-6.52342e-05	-0.000160861	10	Please			0.448936	0.46549	0.360932	0.278882	0.24167	Please	10
	-0.000171839	0.000946979	0.000654393	0.000651536	-0.000125846	Phone	3			0.60769	-0.0304669	-2.28858	0.785561	0.0180728			-0.00011107	0.000943932	0.000425535	0.000730092	-0.000124039	3	Phone			0.39612	0.679196	0.474434	0.570572	0.25177	Phone	3
	-0.00038765	0.000627308	0.000338623	0.000685861	0.000691461	Like	4			-1.57085	2.46124	-1.6099	1.96692	0.756097			-0.000544735	0.000873432	0.000177633	0.000882553	0.000767071	4	Like			0.21228	0.654219	0.390756	0.626488	0.496194	Like	4
	0.000715303	-0.000152545	-0.000136023	0.000889575	0.000887242	Victory	1			-0.773477	-0.277719	-2.2095	2.74978	0.714945			0.000637955	-0.000180317	-0.000356973	0.00116455	0.000958736	1	Victory			0.713648	0.280884	0.210304	0.729913	0.548767	Victory	1
	4.04043e-06	-4.48909e-06	-9.79644e-06	-8.61988e-06	-1.47874e-05	Please	10			-1.53399	1.74206	1.38268	0.310708	-1.30939			-0.000149359	0.000169717	0.000128472	2.24509e-05	-0.000145727	10	Please			0.379888	0.404898	0.374162	0.311041	0.245821	Please	10
	0.000211089	0.000373912	-1.17714e-05	1.22234e-05	-1.97491e-05	OK	2			-1.38514	1.35709	-0.0930618	-1.51936	0.0147458			7.25751e-05	0.000509621	-2.10776e-05	-0.000139712	-1.82745e-05	2	OK			0.473971	0.525323	0.323683	0.251567	0.28078	OK	2
	-0.000192346	-0.000154236	-0.000115579	-8.59878e-05	-7.66438e-05	Hello	12			0.928387	-0.358352	-0.876133	0.259762	0.710963			-9.95073e-05	-0.000190071	-0.000203192	-6.00116e-05	-5.54752e-06	12	Hello			0.401021	0.277428	0.262212	0.280797	0.284271	Hello	12
	0.000441436	-0.000167526	0.00106	0.000815818	0.0006082	Think	9			1.03953	0.882811	-0.0929475	-1.74003	-0.506492			0.000545389	-7.92449e-05	0.00105071	0.000641815	0.000557551	9	Think			0.674407	0.316693	0.685455	0.538196	0.438725	Think	9
	0.000523842	0.00129	0.00129	0.00139	0.00137	No-like	5			1.45924	-2.716	0.0639915	0.630931	-0.279003			0.000669766	0.0010184	0.0012964	0.00145309	0.0013421	5	No-like			0.727133	0.705579	0.768388	0.835736	0.653921	No-like	5
	4.0087e-06	-4.37761e-06	-9.61222e-06	-8.80295e-06	-1.4924e-05	Please	10			-1.883	2.45772	2.12167	0.186775	-0.59426			-0.000184291	0.000241395	0.000202555	9.87455e-06	-7.435e-05	10	Please			0.365079	0.430293	0.399169	0.306428	0.265399	Please	10
	0.000444012	-0.000151914	0.00106	0.0008496	0.000624674	Think	9			-0.106402	-0.478034	1.53535	-0.714689	-0.165399			0.000433372	-0.000199717	0.00121354	0.000778131	0.000608134	9	Think			0.62692	0.27401	0.740417	0.58819	0.452599	Think	9
	0.000540509	-7.48729e-06	0.00133	0.00116	0.000953588	Silence	7			-0.910662	3.17907	-0.79611	0.961269	0.254172			0.000449443	0.000310419	0.00125039	0.00125613	0.000979005	7	Silence			0.633733	0.454748	0.752857	0.763498	0.554327	Silence	7
	0.000497547	-1.98795e-06	0.00133	0.00119	0.000968579	Silence	7			-1.28405	1.06581	1.48825	-0.389128	0.00338503			0.000369142	0.000104593	0.00147883	0.00115109	0.000968918	7	Silence			0.599692	0.381825	0.829964	0.724974	0.55156	Silence	7
	0.000237209	0.000387979	-2.55071e-05	9.64074e-06	-1.79007e-05	OK	2			1.8411	-2.8791	3.82643	0.274451	-2.45992			0.000421319	0.000100069	0.000357136	3.70859e-05	-0.000263893	2	OK			0.621811	0.380222	0.451346	0.316408	0.213409	OK	2
	4.0087e-06	-4.37761e-06	-9.61222e-06	-8.80295e-06	-1.4924e-05	Please	10			0.11791	-1.29451	1.51057	0.484922	0.608936			1.57997e-05	-0.000133828	0.000141445	3.96892e-05	4.59696e-05	10	Please			0.449902	0.297354	0.378541	0.317363	0.298402	Please	10
	0.000419753	0.00134	0.00134	0.00139	0.00137	No-like	5			-1.27398	1.50505	-1.73779	-1.84037	0.979517			0.000292355	0.00149051	0.00116622	0.00120596	0.00146795	5	No-like			0.56714	0.872842	0.724447	0.7451	0.688441	No-like	5
	0.000461332	-0.00020415	0.00106	0.000810046	0.000602824	Think	9			-0.726537	2.34571	-0.847307	-0.633817	-1.61871			0.000388678	3.04212e-05	0.000975269	0.000746664	0.000440953	9	Think			0.607974	0.355547	0.659993	0.57665	0.406743	Think	9
	0.000206563	0.000333968	-1.78077e-05	1.4288e-05	-2.54931e-05	OK	2			0.933254	1.45888	0.821321	0.380944	0.998629			0.000299888	0.000479856	6.43244e-05	5.23824e-05	7.43698e-05	2	OK			0.570334	0.514778	0.35251	0.322018	0.306192	OK	2
	-0.000153438	0.000954357	0.00064686	0.000671599	-0.000122401	Phone	3			-0.998915	-1.59064	-4.41676	-2.31957	1.29617			-0.00025333	0.000795293	0.000205184	0.000439642	7.21632e-06	3	Phone			0.335813	0.626534	0.400056	0.464048	0.287772	Phone	3
	-0.000339917	0.000626402	0.000505298	0.000685861	0.000706953	Like	4			1.57164	-1.20663	-1.79588	0.20066	-3.28542			-0.000182753	0.000505739	0.00032571	0.000705927	0.000378411	4	Like			0.365732	0.523948	0.440739	0.561709	0.389588	Like	4
	-0.000193	-0.000154265	-0.000118927	-8.49413e-05	-7.78052e-05	Hello	12			-1.81006	-0.171403	1.02224	0.727441	0.163668			-0.000374006	-0.000171405	-1.6703e-05	-1.21972e-05	-6.14384e-05	12	Hello			0.284655	0.284041	0.32516	0.298333	0.268941	Hello	12
	-0.000166936	0.000954779	0.000627499	0.00066878	-0.000118094	Phone	3			-2.17118	-0.238937	-1.25206	0.770333	-0.82853			-0.000384054	0.000930885	0.000502293	0.000745813	-0.000200947	3	Phone			0.280396	0.674574	0.500343	0.576338	0.230674	Phone	3
	0.000539378	-7.56822e-06	0.00133	0.00116	0.000953383	Silence	7			-0.239053	-1.0963	0.294663	0.12263	0.492544			0.000515473	-0.000117199	0.00135947	0.00117226	0.00100264	7	Silence			0.661725	0.303246	0.789675	0.73274	0.560809	Silence	7
	0.000684707	-8e-05	0.000943001	0.00101	0.000982575	Point	8			-1.49051	0.0155489	2.68069	0.768372	2.15721			0.000535656	-7.84451e-05	0.00121107	0.00108684	0.0011983	8	Point			0.670281	0.316976	0.739585	0.70141	0.614476	Point	8
	-0.000154419	0.000952848	0.000648514	0.000671068	-0.000123417	Phone	3			-1.31713	-0.635322	-1.38251	3.88252	-0.160321			-0.000286132	0.000889316	0.000510263	0.00105932	-0.000139449	3	Phone			0.321907	0.659846	0.503033	0.691318	0.247543	Phone	3
	0.000466326	-0.000204582	0.00105	0.000805446	0.000593083	Think	9			4.32115	-1.94383	0.478638	-1.97126	-0.235102			0.000898441	-0.000398965	0.00109786	0.00060832	0.000569573	9	Think			0.824073	0.203419	0.701373	0.525911	0.442022	Think	9
	0.000685508	-6e-05	0.000948998	0.00101	0.00102	Point	8			2.23077	-2.49036	1.87721	-0.830001	-1.12164			0.000908585	-0.000309036	0.00113672	0.000927	0.000907836	8	Point			0.828374	0.23528	0.714489	0.642789	0.534805	Point	8
	-0.000191327	-0.000151987	-0.000119145	-9.43758e-05	-7.97806e-05	Hello	12			1.10366	-0.338547	-1.2519	0.490123	0.396135			-8.09607e-05	-0.000185842	-0.000244335	-4.53635e-05	-4.01671e-05	12	Hello			0.408884	0.278926	0.248324	0.28617	0.274775	Hello	12
	0.000545851	-1.16414e-05	0.00132	0.00115	0.000954177	Silence	7			-0.18238	-0.12666	0.371591	0.516587	1.58582			0.000527613	-2.43074e-05	0.00135716	0.00120166	0.00111276	7	Silence			0.666871	0.336157	0.788897	0.743521	0.591014	Silence	7
	0.000341817	0.00104	0.000930801	0.000891906	0.000808872	Me	6			1.4241	0.477069	0.878313	0.248353	-0.47743			0.000484227	0.00108771	0.00101863	0.000916741	0.000761129	6	Me			0.648479	0.730134	0.674629	0.639026	0.494565	Me	6
	-0.000171679	0.00095318	0.000638427	0.000668208	-0.000118718	Phone	3			-1.34881	0.955358	0.207957	1.96664	-1.04567			-0.00030656	0.00104872	0.000659223	0.000864872	-0.000223285	3	Phone			0.313247	0.71632	0.553313	0.620003	0.224547	Phone	3
	-0.00018087	-0.000181125	-0.000122998	-9.75198e-05	-3.55981e-05	Hello	12			-1.32271	0.398393	0.780169	0.320563	-0.572726			-0.000313141	-0.000141286	-4.49811e-05	-6.54635e-05	-9.28707e-05	12	Hello			0.310457	0.294712	0.315615	0.278798	0.260319	Hello	12
	-0.000186262	-0.000172464	-0.00012081	-9.73652e-05	-4.79009e-05	Hello	12			-0.0208269	-2.10372	0.968467	0.426994	0.459719			-0.000188345	-0.000382836	-2.39633e-05	-5.46658e-05	-1.92901e-06	12	Hello			0.363361	0.209133	0.322709	0.282758	0.285264	Hello	12
	-0.000153449	0.000954757	0.00064465	0.000672839	-0.000120777	Phone	3			0.748549	1.28687	-1.56037	0.287647	1.67361			-7.85941e-05	0.00108344	0.000488613	0.000701604	4.65838e-05	3	Phone			0.409887	0.728624	0.495726	0.560124	0.29857	Phone	3
	-0.000173324	0.000947541	0.000649623	0.00065651	-0.000124528	Phone	3			2.02561	0.4374	0.908732	-2.57181	0.650668			2.92373e-05	0.000991281	0.000740496	0.000399329	-5.94612e-05	3	Phone			0.455599	0.695971	0.580747	0.449263	0.269483	Phone	3
	-0.000470889	-0.000395552	-0.000359112	-0.000338719	-0.000328539	Heart	11			2.9803	-0.72254	0.26151	-0.761574	-1.40815			-0.000172859	-0.000467806	-0.000332961	-0.000414876	-0.000469354	11	Heart			0.369926	0.179029	0.218409	0.150649	0.157052	Heart	11
	-0.000400472	0.000609965	0.000334138	0.000685861	0.00068604	Like	4			-1.85138	1.68283	1.56253	0.985063	-1.52358			-0.00058561	0.000778248	0.000490391	0.000784367	0.000533682	4	Like			0.194952	0.620496	0.496326	0.590478	0.432178	Like	4
	-0.000475424	-0.000394415	-0.000357777	-0.000341432	-0.000328781	Heart	11			-0.672675	-2.11421	-2.14247	0.541621	1.37306			-0.000542692	-0.000605836	-0.000572024	-0.00028727	-0.000191475	11	Heart			0.213146	0.130126	0.137715	0.197449	0.233273	Heart	11
	0.000478528	-4.89568e-06	0.00134	0.00116	0.000965917	Silence	7			0.169903	-0.195104	-0.345261	-0.792018	-0.129654			0.000495518	-2.4406e-05	0.00130547	0.0010808	0.000952952	7	Silence			0.653265	0.336122	0.771451	0.699195	0.54718	Silence	7
	-0.000367678	0.000626402	0.000375675	0.000685861	0.000697083	Like	4			0.00453269	-1.53768	-0.68883	0.955781	-0.727312			-0.000367225	0.000472634	0.000306792	0.000781439	0.000624352	4	Like			0.28753	0.512219	0.434353	0.589404	0.457048	Like	4
	0.000685277	-6e-05	0.000946412	0.00102	0.00102	Point	8			1.41172	2.61007	1.71354	0.896767	-0.786351			0.000826449	0.000201007	0.00111777	0.00110968	0.000941365	8	Point			0.793554	0.415984	0.708091	0.709786	0.544002	Point	8
	0.000210198	0.00032506	-1.85062e-05	1.39451e-05	-2.63827e-05	OK	2			2.38388	-1.70936	-2.26247	1.18362	0.0924888			0.000448586	0.000154124	-0.000244753	0.000132307	-1.71338e-05	2	OK			0.63337	0.399373	0.248183	0.351331	0.281093	OK	2
	-0.000486163	-0.000395899	-0.000355716	-0.000347562	-0.000325589	Heart	11			0.417564	2.56091	-2.18866	1.73018	0.59364			-0.000444407	-0.000139808	-0.000574582	-0.000174544	-0.000266225	11	Heart			0.254811	0.295236	0.136852	0.238792	0.212769	Heart	11
	-0.000179346	-0.000177893	-0.000122391	-9.65056e-05	-3.41787e-05	Hello	12			-0.692656	-1.882	0.0189902	-1.12271	-0.828798			-0.000248612	-0.000366093	-0.000120492	-0.000208776	-0.000117058	12	Hello			0.337813	0.215065	0.290127	0.226237	0.253684	Hello	12
	0.000686861	-8e-05	0.000958841	0.00098935	0.00101	Point	8			2.10741	0.192906	0.630179	-1.80413	-0.0280573			0.000897602	-6.07094e-05	0.00102186	0.000808937	0.00100719	8	Point			0.823718	0.32326	0.675719	0.599489	0.562059	Point	8
	0.000227481	0.000310704	-2.09661e-05	1.26951e-05	-2.45076e-05	OK	2			-0.461644	-0.0119917	1.2272	0.0348291	-0.448907			0.000181317	0.000309505	0.000101754	1.6178e-05	-6.93983e-05	2	OK			0.520069	0.454424	0.365144	0.30874	0.266757	OK	2
	0.000449467	0.00125	0.00125	0.00139	0.00137	No-like	5			0.735971	0.121019	0.404457	-0.398749	-3.778			0.000523064	0.0012621	0.00129045	0.00135013	0.0009922	5	No-like			0.664943	0.791921	0.766378	0.797972	0.557946	No-like	5
	-0.000187859	-0.000172945	-0.000119784	-9.68907e-05	-5.44477e-05	Hello	12			0.820789	-1.91705	0.470316	1.64253	-0.0319591			-0.00010578	-0.00036465	-7.27524e-05	6.73627e-05	-5.76436e-05	12	Hello			0.398362	0.215576	0.306241	0.327512	0.269982	Hello	12
	0.000223077	0.000381644	-1.42409e-05	1.08713e-05	-1.99825e-05	OK	2			0.999202	-0.0116472	-0.457795	1.18565	0.199155			0.000322997	0.000380479	-6.00204e-05	0.000129437	-6.69535e-08	2	OK			0.58013	0.479569	0.310538	0.350278	0.285774	OK	2
	-0.000191073	-0.000151055	-0.000119327	-9.31648e-05	-7.87769e-05	Hello	12			-0.549343	2.55453	0.501151	-1.39271	-0.480933			-0.000246007	0.000104398	-6.92119e-05	-0.000232436	-0.00012687	12	Hello			0.338917	0.381756	0.307436	0.21756	0.250993	Hello	12
	0.000498294	0.00127	0.00127	0.00139	0.00137	No-like	5			-1.67811	0.980228	2.49264	0.426755	-2.87046			0.000330483	0.00136802	0.00151926	0.00143268	0.00108295	5	No-like			0.583304	0.829448	0.843614	0.828248	0.582839	No-like	5
	0.000692427	-0.000128411	-0.000138767	0.000905705	0.000960513	Victory	1			-0.660515	-2.3851	0.534524	-1.67811	1.53593			0.000626376	-0.000366921	-8.53146e-05	0.000737894	0.00111411	1	Victory			0.708739	0.214772	0.302	0.573433	0.591384	Victory	1
	-0.000385095	0.000627821	0.000340968	0.000685861	0.000690849	Like	4			1.64987	0.367922	0.881583	1.58041	-3.26796			-0.000220108	0.000664613	0.000429126	0.000843902	0.000364053	4	Like			0.349896	0.580236	0.475646	0.612312	0.38565	Like	4
	0.000481388	-0.000255104	0.000982127	0.000790423	0.000584626	Think	9			-1.71487	0.820922	0.446987	-1.17066	-2.25997			0.000309901	-0.000173012	0.00102683	0.000673357	0.000358629	9	Think			0.574578	0.283472	0.677395	0.549764	0.384162	Think	9
	0.000518477	0.00128	0.00129	0.00139	0.00137	No-like	5			-1.43766	0.474415	-0.614671	-0.704038	-0.507464			0.000374711	0.00132744	0.00122853	0.0013196	0.00131925	5	No-like			0.602053	0.81507	0.74548	0.786775	0.647654	No-like	5
	0.000209811	0.000364519	-2.20582e-05	8.81694e-06	-1.57861e-05	OK	2			0.622794	1.2753	1.29968	0.0998472	0.42329			0.00027209	0.000492049	0.00010791	1.88017e-05	2.65429e-05	2	OK			0.55855	0.519097	0.367222	0.309702	0.293073	OK	2
	-0.000460733	-0.000396829	-0.000362158	-0.000333748	-0.000329564	Heart	11			1.25271	1.92748	-1.58843	0.498482	-0.370644			-0.000335462	-0.000204081	-0.000521001	-0.0002839	-0.000366628	11	Heart			0.300995	0.272464	0.154938	0.198685	0.185229	Heart	11
	-0.000492325	-0.000395899	-0.000349954	-0.000359669	-0.00032182	Heart	11			-0.994335	-1.644	1.58843	-2.25747	-0.272934			-0.000591758	-0.000560299	-0.000191111	-0.000585416	-0.000349113	11	Heart			0.192345	0.146259	0.26629	0.0881025	0.190034	Heart	11
	0.000520211	-0.000240469	0.000878305	0.000727093	0.000569889	Think	9			0.277369	-0.776755	0.18111	-1.13031	-0.738041			0.000547948	-0.000318145	0.000896416	0.000614062	0.000496085	9	Think			0.675491	0.232053	0.633376	0.528017	0.421865	Think	9
	0.000362833	0.00109	0.000994419	0.000965685	0.000900506	Me	6			-1.83478	1.30604	-1.65661	-0.855397	1.19982			0.000179355	0.0012206	0.000828758	0.000880145	0.00102049	6	Me			0.519237	0.777218	0.610539	0.625605	0.565705	Me	6
	0.00068514	-7e-05	0.000953765	0.00101	0.00101	Point	8			1.88224	1.20774	0.982643	0.439436	-0.533178			0.000873364	5.07736e-05	0.00105203	0.00105394	0.000956682	8	Point			0.813443	0.362757	0.685902	0.689346	0.548203	Point	8
	0.000686572	-3e-05	0.000946134	0.00104	0.00101	Point	8			1.59811	-1.11573	1.64483	-1.11105	-1.01386			0.000846383	-0.000141573	0.00111062	0.000928895	0.000908614	8	Point			0.802005	0.29461	0.705678	0.643484	0.535019	Point	8
	0.000364474	0.0011	0.00102	0.000969088	0.000901473	Me	6			0.159743	3.24853	-2.41356	-2.09334	0.0928333			0.000380448	0.00142485	0.000778644	0.000759754	0.000910756	6	Me			0.604485	0.849582	0.593623	0.58145	0.535606	Me	6
	-0.000358648	0.000626402	0.000425674	0.000685861	0.000697865	Like	4			-0.276786	-1.96882	-0.970587	1.85212	-1.09466			-0.000386327	0.00042952	0.000328615	0.000871073	0.000588399	4	Like			0.279432	0.496944	0.441719	0.622277	0.447186	Like	4
	0.000456853	0.00133	0.00134	0.00139	0.00137	No-like	5			-1.57702	-1.72483	2.23216	-2.10649	-2.51062			0.000299151	0.00115752	0.00156322	0.00117935	0.00111894	5	No-like			0.570021	0.754867	0.85845	0.73534	0.592709	No-like	5
	0.000238399	0.000387591	-2.65183e-05	9.90772e-06	-1.74617e-05	OK	2			-2.34845	-0.63344	2.05543	-0.38545	-0.25394			3.55428e-06	0.000324247	0.000179024	-2.86372e-05	-4.28557e-05	2	OK			0.444711	0.459647	0.391226	0.292304	0.274038	OK	2
	0.000366762	0.00109	0.00103	0.000971342	0.00086559	Me	6			2.41314	1.47443	0.128848	1.50467	0.758836			0.000608076	0.00123744	0.00104288	0.00112181	0.000941474	6	Me			0.700981	0.783184	0.682816	0.714236	0.544032	Me	6
	-0.000174495	0.000949019	0.000643645	0.000665337	-0.00012354	Phone	3			-0.38901	-0.968892	-3.93737	0.0962814	2.53997			-0.000213396	0.00085213	0.000249908	0.000674965	0.000130457	3	Phone			0.352741	0.646671	0.415152	0.550354	0.321576	Phone	3
	-0.000172955	0.000947444	0.000650246	0.000654812	-0.000124721	Phone	3			-0.385095	-1.05417	0.324202	-0.987626	0.718418			-0.000211464	0.000842027	0.000682666	0.000556049	-5.28792e-05	3	Phone			0.35356	0.643092	0.561227	0.506741	0.271288	Phone	3
	-0.000195534	-0.000154496	-0.000112628	-8.59036e-05	-7.32862e-05	Hello	12			2.40108	-0.243585	1.84159	-3.67281	2.34455			4.4574e-05	-0.000178855	7.1531e-05	-0.000453185	0.000161168	12	Hello			0.4621	0.281402	0.354942	0.136599	0.33	Hello	12
	0.000686185	-7e-05	0.000946718	0.00101	0.000997575	Point	8			0.386043	1.18974	0.290103	-1.6042	-1.14653			0.000724789	4.89735e-05	0.000975728	0.00084958	0.000882922	8	Point			0.750458	0.36212	0.660147	0.614395	0.527971	Point	8
	6.45337e-06	1.95661e-06	-4.78489e-06	-1.39917e-05	-7.28244e-06	Please	10			-0.446389	-3.94462	-0.310825	-2.08517	0.618418			-3.81855e-05	-0.000392506	-3.58674e-05	-0.000222509	5.45593e-05	10	Please			0.427017	0.205707	0.318691	0.221201	0.300758	Please	10
	0.000686861	-5e-05	0.000945598	0.00103	0.00102	Point	8			1.58783	-2.27291	1.32271	0.627173	0.750111			0.000845644	-0.000277291	0.00107787	0.00109272	0.00109501	8	Point			0.801691	0.246527	0.694624	0.703566	0.586146	Point	8
	4.2812e-06	-1.40602e-05	-8.98693e-06	-1.12938e-06	-1.31208e-05	Please	10			1.27694	0.113421	0.725246	-1.60196	0.74167			0.000131976	-2.71806e-06	6.35377e-05	-0.000161326	6.10462e-05	10	Please			0.499152	0.343806	0.352244	0.24364	0.302537	Please	10
	-0.000187161	-0.000163827	-0.000117239	-9.45389e-05	-7.51565e-05	Hello	12			0.909697	1.14684	-2.79799	1.68025	0.555854			-9.61913e-05	-4.91427e-05	-0.000397038	7.34863e-05	-1.95711e-05	12	Hello			0.402427	0.327358	0.19678	0.329758	0.280425	Hello	12
	-0.000188998	-0.000166165	-0.000116532	-9.53583e-05	-7.11128e-05	Hello	12			0.815063	-2.05396	0.19603	2.43731	-2.34766			-0.000107492	-0.000371561	-9.6929e-05	0.000148372	-0.000305879	12	Hello			0.397636	0.213128	0.29808	0.357223	0.201892	Hello	12
	-0.000479724	-0.000373781	-0.000367769	-0.000317776	-0.000323677	Heart	11			-0.896767	-1.58602	3.13799	0.458157	-0.820256			-0.000569401	-0.000532383	-5.39701e-05	-0.00027196	-0.000405703	11	Heart			0.201823	0.15615	0.312581	0.203064	0.174512	Heart	11
	0.000488848	-3.2726e-06	0.00133	0.00118	0.000969267	Silence	7			2.13296	-0.507587	0.763142	-1.16522	-1.51706			0.000702144	-5.40313e-05	0.00140631	0.00106348	0.000817561	7	Silence			0.740858	0.325626	0.805489	0.692843	0.510044	Silence	7
	-0.000177722	-0.000170823	-0.000121183	-9.02502e-05	-2.67848e-05	Hello	12			-1.05682	0.0806489	1.94198	-1.86871	1.94516			-0.000283404	-0.000162758	7.30148e-05	-0.000277121	0.000167732	12	Hello			0.323064	0.287105	0.355443	0.201171	0.3318	Hello	12
	0.000250639	0.000377976	-3.16575e-05	1.11865e-05	-1.98962e-05	OK	2			-0.219895	-2.10649	1.16895	-1.42068	2.92457			0.000228649	0.000167327	8.52372e-05	-0.000130882	0.00027256	2	OK			0.540134	0.404051	0.359569	0.254805	0.360554	OK	2
	-0.000378542	0.000626402	0.000356917	0.000685861	0.000690861	Like	4			1.13749	1.69234	-1.20631	-0.163436	-4.01022			-0.000264793	0.000795636	0.000236286	0.000669517	0.000289839	4	Like			0.330953	0.626656	0.410554	0.548356	0.365293	Like	4
	-0.000393342	0.000623408	0.000337604	0.000685861	0.000689233	Like	4			1.01473	-1.80792	-0.361777	-0.738949	3.65693			-0.000291869	0.000442616	0.000301426	0.000611966	0.00105493	4	Like			0.319475	0.501584	0.432542	0.527249	0.575151	Like	4
	6.45337e-06	1.95661e-06	-4.78489e-06	-1.39917e-05	-7.28244e-06	Please	10			-2.65119	-1.00192	-1.32085	-1.02267	-1.53226			-0.000258666	-9.82357e-05	-0.00013687	-0.000116259	-0.000160508	10	Please			0.33355	0.309965	0.284598	0.260168	0.241767	Please	10
	-0.000163509	0.000933689	0.000659209	0.000651316	-0.000135476	Phone	3			0.45948	1.80342	2.32071	-1.28587	1.15655			-0.000117561	0.00111403	0.00089128	0.000522729	-1.9821e-05	3	Phone			0.393368	0.739461	0.631642	0.49452	0.280356	Phone	3
	0.000422528	0.00134	0.00134	0.00139	0.00137	No-like	5			0.560033	0.605447	2.00327	-0.167824	2.12073			0.000478531	0.00140054	0.00154033	0.00137322	0.00158207	5	No-like			0.646064	0.84097	0.850724	0.806441	0.719744	No-like	5
	-0.000191073	-0.000154144	-0.000120601	-8.58719e-05	-7.75992e-05	Hello	12			0.635824	-1.54976	0.523045	0.262791	-0.295014			-0.000127491	-0.00030912	-6.82965e-05	-5.95928e-05	-0.000107101	12	Hello			0.389158	0.23525	0.307745	0.280951	0.256416	Hello	12
	0.000481729	-6.28764e-06	0.00135	0.00116	0.000961296	Silence	7			2.37098	0.152821	0.297354	0.137256	-0.986913			0.000718827	8.99443e-06	0.00137974	0.00117373	0.000862605	7	Silence			0.747931	0.347955	0.796517	0.733277	0.522399	Silence	7
	-0.000481954	-0.00039655	-0.000354958	-0.000347515	-0.000321616	Heart	11			-0.391858	-0.576924	-2.68696	1.23717	-1.28124			-0.00052114	-0.000454242	-0.000623654	-0.000223798	-0.00044974	11	Heart			0.222282	0.183834	0.120288	0.220728	0.162432	Heart	11
	-0.000479724	-0.000373781	-0.000367769	-0.000317776	-0.000323677	Heart	11			-2.21052	-0.421261	0.3442	-2.20341	-1.27497			-0.000700776	-0.000415907	-0.000333349	-0.000538117	-0.000451174	11	Heart			0.146131	0.197416	0.218278	0.10545	0.162039	Heart	11
	0.000492927	-0.000261555	0.000957662	0.000789899	0.000586935	Think	9			-1.51725	0.555115	-0.172096	0.396728	0.775183			0.000341202	-0.000206043	0.000940452	0.000829572	0.000664453	9	Think			0.587847	0.271769	0.64824	0.607057	0.468047	Think	9
	0.000448003	-0.000177185	0.00106	0.000813509	0.000608078	Think	9			-0.221521	0.72035	-0.393521	1.46552	0.349856			0.000425851	-0.00010515	0.00102065	0.000960061	0.000643064	9	Think			0.623732	0.307515	0.67531	0.654914	0.46218	Think	9
	0.000685804	-5e-05	0.000945959	0.00103	0.00102	Point	8			-1.26463	2.45948	1.73286	-0.412317	3.3601			0.000559341	0.000195948	0.00111924	0.000988768	0.00135601	8	Point			0.680321	0.414192	0.70859	0.665443	0.657736	Point	8
	0.000506211	-4.30626e-06	0.00133	0.00117	0.000957994	Silence	7			-1.34298	1.88629	0.281573	-0.21862	0.487219			0.000371913	0.000184323	0.00135816	0.00114814	0.00100672	7	Silence			0.600867	0.410073	0.789234	0.723892	0.561927	Silence	7
	-0.000193586	-0.000153224	-0.000113374	-8.91232e-05	-7.50328e-05	Hello	12			0.82359	-2.47278	-0.849595	-0.964089	-0.350446			-0.000111227	-0.000400502	-0.000198334	-0.000185532	-0.000110077	12	Hello			0.396053	0.202874	0.263852	0.234762	0.255599	Hello	12
	-0.00035709	0.000626402	0.000452184	0.000685861	0.00070008	Like	4			1.883	0.830936	0.91218	1.88907	-0.405054			-0.00016879	0.000709496	0.000543402	0.000874768	0.000659575	4	Like			0.371651	0.596137	0.514219	0.623633	0.466709	Like	4
	0.000504695	0.00132	0.00133	0.00139	0.00137	No-like	5			-0.390078	1.95586	-0.749719	-0.426397	0.266754			0.000465687	0.00151559	0.00125503	0.00134736	0.00139668	5	No-like			0.640619	0.881728	0.754423	0.796958	0.66889	No-like	5
	-0.000470889	-0.000395918	-0.000351071	-0.000349541	-0.000330209	Heart	11			-0.563602	0.936042	0.989908	0.948343	0.962398			-0.000527249	-0.000302314	-0.00025208	-0.000254707	-0.000233969	11	Heart			0.219692	0.237661	0.24571	0.209392	0.221617	Heart	11
	0.000227591	0.000368503	-2.37763e-05	8.05445e-06	-1.52174e-05	OK	2			-1.62509	-1.26151	-0.90749	0.703396	2.02162			6.50821e-05	0.000242352	-0.000114525	7.83941e-05	0.000186945	2	OK			0.470794	0.430632	0.292141	0.331558	0.33707	OK	2
	-0.000397418	0.000618961	0.0003372	0.000685861	0.000687072	Like	4			-0.506371	0.0664028	-1.84476	1.98771	-1.24606			-0.000448055	0.000625601	0.000152724	0.000884632	0.000562466	4	Like			0.253264	0.566414	0.382348	0.62725	0.440073	Like	4
	-0.000479174	-0.000397382	-0.000356373	-0.000343428	-0.000330293	Heart	11			0.0675522	0.597613	-0.232081	0.733771	-2.0072			-0.000472419	-0.000337621	-0.000379581	-0.000270051	-0.000531013	11	Heart			0.242936	0.225152	0.202673	0.203764	0.14014	Heart	11
	-0.000159854	0.000923388	0.000662041	0.000653594	-0.000138438	Phone	3			-2.11204	-2.15109	-2.87118	-0.55745	-0.755577			-0.000371058	0.000708279	0.000374923	0.000597849	-0.000213996	3	Phone			0.285905	0.595706	0.45735	0.522071	0.227095	Phone	3
	0.000685569	-7e-05	0.000952622	0.000991347	0.00101	Point	8			0.77492	-1.60258	-0.400057	-2.23808	0.683733			0.000763061	-0.000230258	0.000912616	0.000767539	0.00107837	8	Point			0.766683	0.26319	0.638844	0.584306	0.581582	Point	8
	-0.00014752	0.000899298	0.000672331	0.000643483	-0.000144811	Phone	3			0.896355	-1.26938	0.760923	0.441353	0.597862			-5.78845e-05	0.00077236	0.000748423	0.000687618	-8.50248e-05	3	Phone			0.418666	0.618409	0.583422	0.554994	0.262471	Phone	3
	-0.00014006	0.000885173	0.000678121	0.000640739	-0.000145583	Phone	3			0.165745	-1.93695	0.170941	-2.47278	2.92919			-0.000123485	0.000691478	0.000695215	0.000393461	0.000147336	3	Phone			0.390856	0.589754	0.565462	0.447111	0.326206	Phone	3
	0.000206563	0.000333968	-1.78077e-05	1.4288e-05	-2.54931e-05	OK	2			-0.135415	2.82053	0.909559	0.116528	0.70122			0.000193022	0.000616021	7.31482e-05	2.59408e-05	4.46289e-05	2	OK			0.525031	0.56302	0.355488	0.312321	0.298034	OK	2
	0.000544766	-1.30886e-05	0.00132	0.00115	0.00095356	Silence	7			0.755708	-0.489396	-0.424366	-2.46788	1.31562			0.000620337	-6.20282e-05	0.00127756	0.000903212	0.00108512	7	Silence			0.706179	0.322793	0.76203	0.634064	0.583433	Silence	7
	-0.000380543	0.000626813	0.00035079	0.000685861	0.000689952	Like	4			-1.43385	-2.32184	-0.741411	1.18111	-1.19682			-0.000523928	0.000394629	0.000276649	0.000803972	0.00057027	4	Like			0.2211	0.484582	0.424178	0.597668	0.442214	Like	4
	0.000689624	-0.000129316	-0.000140651	0.000902577	0.00096147	Victory	1			-0.69355	-0.057675	-3.5389	-0.226974	0.0295495			0.000620269	-0.000135084	-0.000494541	0.00087988	0.000964425	1	Victory			0.70615	0.29691	0.163869	0.625507	0.550327	Victory	1
	0.000480811	-0.000257331	0.000979457	0.000790197	0.000584977	Think	9			0.403149	1.05241	-0.375852	-0.578778	1.50809			0.000521126	-0.00015209	0.000941872	0.000732319	0.000735786	9	Think			0.664121	0.290884	0.648719	0.571389	0.487613	Think	9
	0.000704114	-0.000132159	-0.000139295	0.000882634	0.000930321	Victory	1			2.36183	0.471279	4.17032	-2.41817	0.23731			0.000940297	-8.50311e-05	0.000277737	0.000640817	0.000954052	1	Victory			0.841817	0.314643	0.424546	0.53783	0.547482	Victory	1
	0.00040019	0.00134	0.00134	0.00139	0.00137	No-like	5			1.64462	-0.431656	-0.759095	-0.85553	-2.89742			0.000564652	0.00129683	0.00126409	0.00130445	0.00108026	5	No-like			0.682573	0.804226	0.757482	0.781219	0.582099	No-like	5
	0.000689263	-0.000129575	-0.000141259	0.000901955	0.000962128	Victory	1			0.429027	-0.414344	-3.1248	-2.79865	-0.1669			0.000732166	-0.000171009	-0.000453739	0.00062209	0.000945438	1	Victory			0.753585	0.284181	0.177642	0.530962	0.545119	Victory	1
	0.000701305	-0.00015106	-0.000133283	0.000845424	0.000869526	Victory	1			1.60664	2.29227	-0.372656	0.906941	0.425202			0.000861969	7.81668e-05	-0.000170549	0.000936118	0.000912046	1	Victory			0.808612	0.372463	0.27323	0.646133	0.53596	Victory	1
	3.20359e-06	-1.49578e-06	-8.86644e-06	-1.17953e-05	-9.67056e-06	Please	10			1.30788	1.72861	0.312817	0.360714	-2.11762			0.000133992	0.000171366	2.24153e-05	2.42761e-05	-0.000221432	10	Please			0.500007	0.405482	0.338364	0.31171	0.225056	Please	10
	0.000436496	-0.000160243	0.00107	0.000822606	0.000608744	Think	9			1.22624	-0.142328	0.343728	0.339137	0.26151			0.00055912	-0.000174476	0.00110437	0.00085652	0.000634895	9	Think			0.680227	0.282953	0.70357	0.61694	0.45994	Think	9
	-0.000192346	-0.000153981	-0.000120408	-8.64639e-05	-7.71409e-05	Hello	12			1.35071	0.671279	-0.60408	-3.47704	-0.931446			-5.72755e-05	-8.68531e-05	-0.000180816	-0.000434168	-0.000170286	12	Hello			0.418924	0.313997	0.269765	0.143573	0.239085	Hello	12
	-0.000357191	0.000626402	0.000415893	0.000685861	0.000696658	Like	4			-0.612301	-1.09796	1.11331	-0.490849	1.68866			-0.000418421	0.000516606	0.000527224	0.000636776	0.000865524	4	Like			0.265827	0.527798	0.508758	0.536348	0.523199	Like	4
	0.000216539	0.000376824	-1.19413e-05	1.20018e-05	-2.02126e-05	OK	2			-1.78628	0.899237	0.493513	1.8717	-1.35588			3.79106e-05	0.000466748	3.741e-05	0.000199172	-0.0001558	2	OK			0.459276	0.510134	0.343425	0.375854	0.243058	OK	2
	-0.000172069	0.000951764	0.000639322	0.000667881	-0.000119274	Phone	3			0.133916	1.93959	1.15871	2.72194	-1.27662			-0.000158677	0.00114572	0.000755193	0.000940075	-0.000246936	3	Phone			0.375938	0.750689	0.585708	0.647584	0.21806	Phone	3
	0.000438782	-0.000144475	0.00104	0.000866649	0.000634405	Think	9			1.93563	1.24865	2.5181	1.54702	1.84257			0.000632345	-1.96098e-05	0.00129181	0.00102135	0.000818662	9	Think			0.711269	0.337821	0.766839	0.677393	0.510345	Think	9
	-0.000356926	0.000626402	0.000457225	0.000685861	0.000700125	Like	4			0.492665	-1.34212	0.446148	-0.942043	-1.00868			-0.000307659	0.00049219	0.00050184	0.000591657	0.000599257	4	Like			0.312781	0.519147	0.50019	0.5198	0.450165	Like	4
	6.43394e-06	-7.42423e-06	-1.20494e-05	-7.08326e-06	-1.45943e-05	Please	10			0.929219	1.19982	-1.42572	0.847174	-0.0716875			9.93559e-05	0.000112558	-0.000154622	7.76341e-05	-2.17631e-05	10	Please			0.485324	0.384647	0.278606	0.33128	0.279823	Please	10
	-0.000373475	0.000626402	0.000367439	0.000685861	0.000694655	Like	4			-2.09273	1.29784	1.58944	-1.72817	-0.754535			-0.000582748	0.000756186	0.000526383	0.000513044	0.000619202	4	Like			0.196165	0.612679	0.508474	0.490968	0.455635	Like	4
	0.000345634	0.00107	0.000952947	0.000908795	0.000874573	Me	6			0.277252	-0.101687	1.06935	-1.30654	0.909145			0.000373359	0.00105983	0.00105988	0.000778141	0.000965487	6	Me			0.60148	0.720258	0.688553	0.588194	0.550619	Me	6
	0.000721032	-0.000152655	-0.000135677	0.000888525	0.000883425	Victory	1			3.86637	-3.24138	0.568408	0.750759	-1.40691			0.00110767	-0.000476793	-7.88362e-05	0.000963601	0.000742734	1	Victory			0.912769	0.175845	0.304187	0.656212	0.489519	Victory	1
	-0.000179281	-0.000172269	-0.00012163	-9.20371e-05	-2.88544e-05	Hello	12			-2.19032	-0.896767	0.687426	1.48506	0.213749			-0.000398313	-0.000261946	-5.28874e-05	5.64692e-05	-7.47946e-06	12	Hello			0.274351	0.251963	0.312946	0.323517	0.283741	Hello	12
	0.000681412	-7e-05	0.000948666	0.0009992	0.000997575	Point	8			-0.492907	1.15578	-1.09586	0.530612	-1.10006			0.000632121	4.55777e-05	0.00083908	0.00105226	0.000887569	8	Point			0.711174	0.360916	0.614023	0.688729	0.529246	Point	8
	0.000351625	0.00108	0.00096899	0.000919502	0.000883945	Me	6			-1.23797	2.8444	-0.86649	-2.99615	1.10442			0.000227828	0.00136444	0.000882341	0.000619887	0.000994387	6	Me			0.539786	0.828179	0.628625	0.530154	0.558546	Me	6
	-0.000174123	0.000947008	0.000648203	0.00065912	-0.000124653	Phone	3			-1.54293	-2.51248	-3.53336	-0.583725	0.553272			-0.000328416	0.00069576	0.000294867	0.000600747	-6.93258e-05	3	Phone			0.303982	0.591271	0.430328	0.523134	0.266777	Phone	3
	-0.000192346	-0.000151532	-0.000119524	-9.11113e-05	-7.69383e-05	Hello	12			-0.605447	-0.323733	-0.316219	-2.00496	0.170249			-0.000252891	-0.000183905	-0.000151146	-0.000291607	-5.99134e-05	12	Hello			0.335999	0.279613	0.27978	0.195858	0.269359	Hello	12
	0.000367233	0.0011	0.00103	0.000969926	0.000901433	Me	6			0.783457	-0.626922	0.608561	1.73465	0.13357			0.000445579	0.00103731	0.00109086	0.00114339	0.00091479	6	Me			0.632095	0.712278	0.699008	0.722151	0.536713	Me	6
	0.000240164	0.00038742	-2.82008e-05	1.0923e-05	-1.70409e-05	OK	2			0.264656	-2.41105	-0.128848	-0.965077	-0.276786			0.00026663	0.000146315	-4.10856e-05	-8.55847e-05	-4.47195e-05	2	OK			0.556235	0.396607	0.31693	0.271418	0.273527	OK	2
	0.000373576	0.00101	0.00104	0.000938912	0.000800791	Me	6			1.64316	-0.0504411	-2.03507	0.248587	0.827461			0.000537892	0.00100496	0.000836493	0.000963771	0.000883537	6	Me			0.671229	0.700816	0.61315	0.656275	0.52814	Me	6
	0.000217837	0.000377722	-1.22726e-05	1.20244e-05	-2.03194e-05	OK	2			1.15053	1.64924	1.5582	-0.816927	1.65029			0.00033289	0.000542646	0.000143547	-6.96683e-05	0.00014471	2	OK			0.584324	0.537024	0.379251	0.277256	0.325485	OK	2
	0.000221478	0.000380385	-1.37872e-05	1.1122e-05	-1.99985e-05	OK	2			0.55745	0.99691	1.4232	1.08674	1.70323			0.000277223	0.000480076	0.000128533	0.000119796	0.000150324	2	OK			0.560725	0.514856	0.374183	0.346743	0.327026	OK	2
	-0.000170037	0.000956087	0.000634844	0.000668486	-0.000118327	Phone	3			1.99574	2.03479	0.0826014	-0.225813	-1.85878			2.95373e-05	0.00115957	0.000643104	0.000645905	-0.000304205	3	Phone			0.455726	0.755593	0.547873	0.539696	0.202352	Phone	3
	0.000461559	-0.00020412	0.00105	0.000808532	0.000597706	Think	9			-0.561756	1.3906	-0.273285	-1.43222	-4.705			0.000405383	-6.50601e-05	0.00102267	0.00066531	0.000127206	9	Think			0.615055	0.321718	0.675993	0.546813	0.320684	Think	9
	-0.00055739	-0.000378599	-0.00037185	-0.000345749	-0.000318029	Heart	11			0.608312	1.1259	-2.28638	-2.01284	-0.435964			-0.000496559	-0.000266009	-0.000600488	-0.000547033	-0.000361625	11	Heart			0.232702	0.250524	0.128107	0.10218	0.186602	Heart	11
	-0.000481954	-0.00039655	-0.000354958	-0.000347515	-0.000321616	Heart	11			0.717903	1.30369	-1.52859	-1.60135	-2.48991			-0.000410164	-0.000266181	-0.000507817	-0.00050765	-0.000570607	11	Heart			0.269327	0.250463	0.159388	0.116623	0.12928	Heart	11
	-0.000164928	0.000953887	0.000625977	0.000670162	-0.000118294	Phone	3			-0.59364	-3.12682	3.03334	0.568408	-2.41565			-0.000224292	0.000641205	0.000929311	0.000727003	-0.000359859	3	Phone			0.348122	0.571942	0.64448	0.569439	0.187086	Phone	3
	-0.000357376	0.000626402	0.000442656	0.000685861	0.000699956	Like	4			2.05016	0.527559	-0.258016	-3.04856	-1.04698			-0.00015236	0.000679158	0.000416854	0.000381005	0.000595258	4	Like			0.378616	0.585389	0.471504	0.442542	0.449067	Like	4
	0.000712221	-0.000123437	-0.000135308	0.000904709	0.000955898	Victory	1			-0.411363	0.59426	1.16786	-2.99784	1.40797			0.000671085	-6.4011e-05	-1.85221e-05	0.000604925	0.0010967	1	Victory			0.727692	0.32209	0.324546	0.524666	0.586608	Victory	1
	0.000496466	-0.000259887	0.000953103	0.000789241	0.000586692	Think	9			-1.63109	0.514761	0.190013	3.19773	-0.137719			0.000333357	-0.000208411	0.000972104	0.00110901	0.00057292	9	Think			0.584522	0.27093	0.658924	0.709543	0.44294	Think	9
	-0.00017077	0.000955624	0.000636254	0.00066844	-0.000118413	Phone	3			-1.18487	-0.783587	1.16926	-0.608312	-0.0729511			-0.000289257	0.000877265	0.00075318	0.000607609	-0.000125708	3	Phone			0.320582	0.655577	0.585028	0.52565	0.251312	Phone	3
	0.00024777	0.000381236	-3.17029e-05	1.23534e-05	-1.9106e-05	OK	2			0.411244	-1.90105	3.23313	1.03939	-1.54898			0.000288894	0.000191131	0.00029161	0.000116292	-0.000174004	2	OK			0.565673	0.412485	0.429229	0.345458	0.238065	OK	2
	0.000371097	0.000878983	0.00104	0.000838767	0.000837993	Me	6			-0.164245	0.837232	4.53452	1.13565	0.544316			0.000354673	0.000962706	0.00149345	0.000952332	0.000892425	6	Me			0.593558	0.685848	0.834901	0.65208	0.530578	Me	6
	0.000466326	-0.000204582	0.00105	0.000805446	0.000593083	Think	9			0.462967	2.4123	0.735971	-0.830936	0.253708			0.000512623	3.66481e-05	0.0011236	0.000722352	0.000618454	9	Think			0.660516	0.357753	0.710059	0.567733	0.45543	Think	9
	-0.000338728	0.00062495	0.000492187	0.000685861	0.000712125	Like	4			-0.828397	0.181802	0.840452	-1.02862	0.175909			-0.000421568	0.00064313	0.000576232	0.000582999	0.000729716	4	Like			0.264493	0.572624	0.525301	0.516625	0.485948	Like	4
	0.000484076	-7.79981e-06	0.00136	0.00115	0.000954389	Silence	7			-0.0277129	2.49768	0.659125	1.0845	0.47152			0.000481305	0.000241968	0.00142591	0.00125845	0.00100154	7	Silence			0.64724	0.430496	0.812104	0.76435	0.560508	Silence	7
	0.00020099	0.000373132	-1.47855e-05	1.48357e-05	-1.98432e-05	OK	2			-0.204597	1.25581	0.990764	3.43151	-1.23781			0.00018053	0.000498713	8.42909e-05	0.000357986	-0.000143624	2	OK			0.519735	0.521458	0.359249	0.4341	0.246398	OK	2
	-0.00052006	-0.00037994	-0.000359197	-0.00035063	-0.000313593	Heart	11			0.495694	2.00945	0.34632	2.09152	0.0208269			-0.000470491	-0.000178995	-0.000324565	-0.000141478	-0.00031151	11	Heart			0.243753	0.281352	0.221243	0.250919	0.200348	Heart	11
	-0.000492325	-0.000395899	-0.000349954	-0.000359669	-0.00032182	Heart	11			-0.0398802	-0.189551	1.83454	2.33718	-1.35639			-0.000496313	-0.000414854	-0.0001665	-0.000125951	-0.000457459	11	Heart			0.232807	0.197789	0.274597	0.256614	0.160315	Heart	11
	0.000484733	-0.000264441	0.000968069	0.000791543	0.000587456	Think	9			-1.0025	-1.24638	0.921447	2.3465	0.478276			0.000384483	-0.000389079	0.00106021	0.00102619	0.000635284	9	Think			0.606195	0.206921	0.688665	0.679168	0.460046	Think	9
	0.000685965	-7e-05	0.000951459	0.00102	0.00101	Point	8			-2.6028	0.543091	-2.72731	0.212592	0.167594			0.000425685	-1.56909e-05	0.000678728	0.00104126	0.00102676	8	Point			0.623662	0.33921	0.559897	0.684694	0.567425	Point	8
	0.000520211	-0.000240469	0.000891775	0.000734604	0.000573387	Think	9			-0.202396	-2.31503	3.98228	-1.70563	0.383553			0.000499971	-0.000471972	0.00129	0.000564041	0.000611742	9	Think			0.655153	0.177553	0.766228	0.509672	0.453589	Think	9
	-0.000193	-0.000152773	-0.000113605	-8.92539e-05	-7.54012e-05	Hello	12			-2.46212	-1.41476	0.619666	-0.649785	-0.718546			-0.000439212	-0.000294249	-5.16384e-05	-0.000154232	-0.000147256	12	Hello			0.257013	0.240519	0.313368	0.246241	0.245402	Hello	12
	0.00037547	0.000990019	0.00104	0.000918094	0.000803348	Me	6			0.592524	-0.339253	-0.274102	-1.15007	0.695337			0.000434722	0.000956094	0.00101259	0.000803087	0.000872882	6	Me			0.627493	0.683505	0.67259	0.597343	0.525218	Me	6
	0.000207538	0.00033024	-1.81065e-05	1.41083e-05	-2.58626e-05	OK	2			-1.45245	-0.00923762	0.0287463	1.27711	-0.245214			6.22933e-05	0.000329316	-1.52319e-05	0.000141819	-5.0384e-05	2	OK			0.469612	0.461443	0.325656	0.35482	0.271973	OK	2
	0.000474387	0.00126	0.00126	0.00139	0.00136	No-like	5			-3.91619	-0.620792	-0.474415	-1.69973	1.41548			8.27677e-05	0.00119792	0.00121256	0.00122003	0.00150155	5	No-like			0.478292	0.769182	0.740088	0.750258	0.697656	No-like	5
	-0.000193	-0.000151653	-0.000119585	-9.03868e-05	-7.64117e-05	Hello	12			0.93423	1.84892	0.551062	0.580386	0.0544605			-9.9577e-05	3.32393e-05	-6.44788e-05	-3.23482e-05	-7.09656e-05	12	Hello			0.400992	0.356545	0.309033	0.290943	0.266327	Hello	12
	6.13457e-06	2.53462e-06	-3.2868e-06	-1.39649e-05	-7.874e-06	Please	10			0.937297	0.951989	2.57682	-0.128617	-0.52463			9.98643e-05	9.77335e-05	0.000254395	-2.68266e-05	-6.0337e-05	10	Please			0.485539	0.379395	0.416667	0.292968	0.269243	Please	10
	1.83378e-06	-1.55981e-05	-6.92877e-06	-2.52779e-07	-1.11556e-05	Please	10			-1.82248	1.96286	1.38005	-0.170365	-1.8504			-0.000180414	0.000180688	0.000131076	-1.72893e-05	-0.000196195	10	Please			0.366723	0.408785	0.375042	0.296466	0.231978	Please	10
	0.00048309	-0.000264093	0.000970564	0.000791641	0.000587102	Think	9			1.68564	1.0661	-2.6414	-0.315633	2.28455			0.000651654	-0.000157483	0.000706424	0.000760078	0.000815557	9	Think			0.719455	0.288974	0.569246	0.581569	0.509494	Think	9
	0.000684889	-7e-05	0.000953643	0.00101	0.00102	Point	8			-2.23913	-1.46201	-1.20298	-1.78582	0.345614			0.000460976	-0.000216201	0.000833345	0.000831418	0.00105456	8	Point			0.638622	0.26817	0.612087	0.607734	0.575051	Point	8
	0.000371359	0.00104	0.00104	0.000959136	0.000810777	Me	6			-1.77491	0.451428	0.303208	0.745043	0.926303			0.000193868	0.00108514	0.00107032	0.00103364	0.000903407	6	Me			0.52539	0.729226	0.692076	0.6819	0.533591	Me	6
	0.000537589	-1.52648e-05	0.00132	0.00115	0.00095261	Silence	7			2.06456	0.658746	-0.793071	1.31057	-0.465375			0.000744045	5.06098e-05	0.00124069	0.00128106	0.000906072	7	Silence			0.758621	0.362699	0.749584	0.772641	0.534322	Silence	7
	0.000199625	0.000373417	-1.5249e-05	1.55391e-05	-1.98919e-05	OK	2			4.21005	1.12073	-1.23894	-1.42788	-0.4258			0.00062063	0.00048549	-0.000139143	-0.000127249	-6.24719e-05	2	OK			0.706303	0.516774	0.283831	0.256138	0.268657	OK	2
	0.000455066	-0.000189355	0.00106	0.00081246	0.000606649	Think	9			-1.36609	0.306605	-1.28604	2.62852	-1.31545			0.000318457	-0.000158695	0.000931396	0.00107531	0.000475104	9	Think			0.578205	0.288545	0.645184	0.697183	0.41611	Think	9
	-0.000173213	0.000950212	0.000641509	0.000667519	-0.000120792	Phone	3			-0.451428	-0.769417	-1.75633	-1.27234	-2.52375			-0.000218356	0.00087327	0.000465876	0.000540285	-0.000373167	3	Phone			0.350639	0.654161	0.488051	0.500959	0.183436	Phone	3
	0.000346056	0.00106	0.00093891	0.000898421	0.000852722	Me	6			1.11407	1.06448	1.7703	-4.37474	-0.193716			0.000457463	0.00116645	0.00111594	0.000460947	0.00083335	6	Me			0.637133	0.758031	0.707475	0.471861	0.514375	Me	6
	-0.000479174	-0.000397938	-0.00036244	-0.000325382	-0.000330273	Heart	11			-0.27842	1.27069	-0.145556	-0.0193347	1.00882			-0.000507016	-0.000270869	-0.000376996	-0.000327315	-0.000229391	11	Heart			0.228269	0.248802	0.203546	0.182762	0.222872	Heart	11
	0.000686861	-7e-05	0.000948607	0.00101	0.001	Point	8			-1.06669	0.224189	-1.98605	2.12824	1.8707			0.000580192	-4.75811e-05	0.000750002	0.00122282	0.00118707	8	Point			0.68916	0.327911	0.583955	0.751284	0.611397	Point	8
	0.000691122	-0.000128697	-0.000139336	0.000904619	0.000960382	Victory	1			1.60055	-2.33679	-0.0342561	0.505885	0.998629			0.000851177	-0.000362376	-0.000142762	0.000955207	0.00106024	1	Victory			0.804037	0.216382	0.28261	0.653134	0.57661	Victory	1
	0.000685053	-8e-05	0.000943596	0.00101	0.000986241	Point	8			1.04055	-0.984778	2.0103	1.22	-1.26446			0.000789108	-0.000178478	0.00114463	0.001132	0.000859795	8	Point			0.777725	0.281535	0.717157	0.717974	0.521628	Point	8
	-8.35086e-06	-1.2551e-05	-3.34048e-06	2.6441e-06	-8.00804e-06	Please	10			0.199271	-2.44941	0.0834063	1.21155	0.804575			1.15763e-05	-0.000257492	5.00015e-06	0.000123799	7.24495e-05	10	Please			0.448112	0.253541	0.332485	0.348211	0.305665	Please	10
	0.000684707	-6e-05	0.000946565	0.00102	0.00102	Point	8			-2.96476	0.927135	0.201239	2.05074	1.7295			0.000388231	3.27135e-05	0.000966689	0.00122507	0.00119295	8	Point			0.607784	0.356359	0.657096	0.752109	0.61301	Point	8
	0.000371131	0.00105	0.00104	0.000965069	0.000820632	Me	6			1.24606	-0.763273	-0.399699	-0.0681268	-2.43046			0.000495737	0.000973673	0.00100003	0.000958256	0.000577586	6	Me			0.653358	0.689733	0.66835	0.654252	0.44422	Me	6
	5.69109e-06	3.01258e-06	-2.65925e-06	-1.41083e-05	-8.12407e-06	Please	10			0.585956	-4.705	1.10126	1.04114	-1.15964			6.42867e-05	-0.000467487	0.000107466	9.00055e-05	-0.000124088	10	Please			0.470457	0.179142	0.367072	0.335817	0.251756	Please	10
	0.000706314	-0.000151001	-0.000133469	0.000852004	0.000870429	Victory	1			-1.52435	-2.36381	0.662413	-2.76408	-0.594758			0.000553879	-0.000387382	-6.72277e-05	0.000575596	0.000810953	1	Victory			0.678006	0.207522	0.308106	0.51391	0.508231	Victory	1
	0.000518477	0.00128	0.00129	0.00139	0.00137	No-like	5			0.777413	1.25255	-0.24068	3.13594	0.519875			0.000596218	0.00140526	0.00126593	0.00170359	0.00142199	5	No-like			0.695954	0.842639	0.758104	0.927609	0.675833	No-like	5
	0.000719999	-0.000151472	-0.000134032	0.000875071	0.000874734	Victory	1			-0.806963	-0.086626	1.72083	-2.11483	-1.91393			0.000639303	-0.000160135	3.80514e-05	0.000663588	0.000683341	1	Victory			0.714219	0.288034	0.343642	0.546181	0.473228	Victory	1
	0.000711263	-0.000124353	-0.000135865	0.000905531	0.000956755	Victory	1			-1.59892	-1.60034	2.08758	-0.749201	-0.482625			0.000551371	-0.000284387	7.28934e-05	0.000830611	0.000908493	1	Victory			0.676943	0.244013	0.355402	0.607438	0.534985	Victory	1
	0.00048382	-0.000250189	0.000988099	0.000791338	0.000586286	Think	9			1.33819	-2.51763	1.34024	-1.05947	1.90439			0.000617639	-0.000501952	0.00112212	0.000685391	0.000776725	9	Think			0.705035	0.166931	0.709562	0.554178	0.498843	Think	9
	-6.18275e-07	-1.21554e-05	-4.52361e-06	1.16551e-06	-1.20874e-05	Please	10			-0.981223	-0.922141	-1.22	-1.11135	1.53013			-9.87405e-05	-0.000104369	-0.000126523	-0.000109969	0.000140926	10	Please			0.401346	0.307791	0.288091	0.262475	0.324448	Please	10
	0.000713179	-0.000150418	-0.00013374	0.000887269	0.000894169	Victory	1			1.72438	1.82152	1.52147	0.416131	-2.61059			0.000885617	3.17336e-05	1.84068e-05	0.000928882	0.00063311	1	Victory			0.818637	0.356012	0.337011	0.643479	0.45945	Victory	1
	5.59485e-06	1.69543e-06	-7.21904e-06	-1.47221e-05	-7.81286e-06	Please	10			-1.41047	-1.35174	-0.554131	-0.191285	-1.34435			-0.000135452	-0.000133478	-6.26322e-05	-3.38506e-05	-0.000142248	10	Please			0.385783	0.297478	0.309657	0.290392	0.246775	Please	10
	0.000480811	-0.000257331	0.000979457	0.000790197	0.000584977	Think	9			1.87596	0.470195	0.174638	2.02675	0.0850162			0.000668407	-0.000210312	0.000996921	0.000992872	0.000593479	9	Think			0.726557	0.270257	0.667301	0.666948	0.448579	Think	9
	0.000452181	0.00133	0.00134	0.00139	0.00137	No-like	5			0.922141	4.80999	2.80653	1.67147	1.49295			0.000544395	0.001811	0.00162065	0.00155715	0.0015193	5	No-like			0.673985	0.986391	0.877837	0.873898	0.702524	No-like	5
	0.000685008	-3e-05	0.000940895	0.00105	0.000995778	Point	8			-1.57622	-0.480329	-0.854855	-1.42554	2.90862			0.000527386	-7.80329e-05	0.00085541	0.000907446	0.00128664	8	Point			0.666775	0.317122	0.619535	0.635617	0.638708	Point	8
	-0.000358092	0.000626402	0.000394805	0.000685861	0.000698077	Like	4			0.973419	0.859179	-2.80192	0.557943	1.33188			-0.00026075	0.00071232	0.000114613	0.000741655	0.000831265	4	Like			0.332667	0.597138	0.369484	0.574813	0.513802	Like	4
	0.000481023	-3.49258e-06	0.00133	0.00117	0.000970901	Silence	7			0.946242	1.36262	-1.72817	0.869339	-0.477672			0.000575647	0.00013277	0.00115718	0.00125693	0.000923134	7	Silence			0.687234	0.391808	0.721396	0.763794	0.539001	Silence	7
	-0.00049268	-0.000373169	-0.000364536	-0.000347308	-0.000307021	Heart	11			0.577296	2.06249	1.83721	-2.7748	1.12559			-0.00043495	-0.00016692	-0.000180815	-0.000624788	-0.000194462	11	Heart			0.25882	0.28563	0.269765	0.0736627	0.232453	Heart	11
	-0.000193	-0.00015676	-0.000118538	-9.43783e-05	-7.78559e-05	Hello	12			-0.19279	-3.64362	-1.11513	-0.308714	-1.51286			-0.000212279	-0.000521122	-0.000230051	-0.00012525	-0.000229141	12	Hello			0.353215	0.16014	0.253146	0.256871	0.222941	Hello	12
	-0.000473555	-0.000394859	-0.000350052	-0.000350916	-0.00032964	Heart	11			2.09791	0.0063676	-1.04567	1.03298	1.97945			-0.000263764	-0.000394222	-0.000454619	-0.000247618	-0.000131695	11	Heart			0.331389	0.205099	0.177345	0.211992	0.24967	Heart	11
	-0.000179346	-0.000177893	-0.000122391	-9.65056e-05	-3.41787e-05	Hello	12			-1.19162	-2.77607	1.11407	-1.11694	0.213518			-0.000298508	-0.0004555	-1.09841e-05	-0.0002082	-1.28269e-05	12	Hello			0.31666	0.183389	0.32709	0.226449	0.282274	Hello	12
	0.000683647	-8e-05	0.000962985	0.000987634	0.000999685	Point	8			1.29701	1.56768	-0.653191	0.146595	3.5992			0.000813348	7.67678e-05	0.000897666	0.00100229	0.0013596	8	Point			0.788	0.371967	0.633798	0.670403	0.658722	Point	8
	0.000469332	-0.000205804	0.00104	0.000804292	0.000591636	Think	9			1.68499	0.565328	-1.11952	1.33239	-0.493634			0.000637831	-0.000149271	0.000928048	0.000937531	0.000542273	9	Think			0.713595	0.291883	0.644053	0.646651	0.434534	Think	9
	0.000684707	-4e-05	0.000946374	0.00104	0.00101	Point	8			-0.510138	-2.71836	0.231386	-0.388297	-1.76409			0.000633693	-0.000311836	0.000969513	0.00100117	0.000833591	8	Point			0.711841	0.234288	0.658049	0.669991	0.51444	Point	8
	0.000686185	-7e-05	0.000946718	0.00101	0.000997575	Point	8			-0.680932	1.91393	-1.2545	2.33448	-1.72505			0.000618092	0.000121393	0.000821268	0.00124345	0.00082507	8	Point			0.705227	0.387777	0.60801	0.758848	0.512103	Point	8
	4.94472e-06	-5.84959e-06	-1.04426e-05	-8.49502e-06	-1.48186e-05	Please	10			1.55035	1.8717	-0.205291	-1.14761	0.516708			0.000159979	0.000181321	-3.09717e-05	-0.000123256	3.68522e-05	10	Please			0.511023	0.409009	0.320343	0.257602	0.295901	Please	10
	-0.000532124	-0.000387815	-0.00035993	-0.000351249	-0.000314215	Heart	11			0.226742	0.474173	-0.288817	-3.19885	1.64861			-0.00050945	-0.000340398	-0.000388812	-0.000671134	-0.000149354	11	Heart			0.227238	0.224169	0.199557	0.0566651	0.244826	Heart	11
	0.000685008	-7e-05	0.000954116	0.00101	0.00102	Point	8			-1.62303	-0.931029	-0.821454	0.708526	0.231965			0.000522705	-0.000163103	0.000871971	0.00108085	0.0010432	8	Point			0.664791	0.286983	0.625125	0.699215	0.571934	Point	8
	0.000706081	-0.00014554	-0.000132577	0.000878324	0.000907263	Victory	1			2.60591	0.408147	1.20045	-0.292441	1.36384			0.000966672	-0.000104725	-1.25319e-05	0.00084908	0.00104365	1	Victory			0.852998	0.307665	0.326568	0.614211	0.572057	Victory	1
	1.62263e-06	-1.50615e-05	-6.68131e-06	-1.8446e-07	-1.15618e-05	Please	10			0.962538	-1.64924	0.0621532	-3.07811	-3.68678			9.78764e-05	-0.000179985	-4.65994e-07	-0.000307996	-0.00038024	10	Please			0.484696	0.281001	0.33064	0.189848	0.181496	Please	10
	-0.000456857	-0.000377709	-0.000368183	-0.000317717	-0.000324131	Heart	11			1.00379	-0.643868	1.94065	-0.142098	1.09796			-0.000356478	-0.000442096	-0.000174118	-0.000331927	-0.000214335	11	Heart			0.292086	0.188138	0.272026	0.181071	0.227002	Heart	11
	0.000704792	-0.000126455	-0.000137372	0.000907373	0.000960706	Victory	1			-2.45992	0.501635	-2.96152	0.711734	2.80127			0.0004588	-7.62915e-05	-0.000433524	0.000978546	0.00124083	1	Victory			0.6377	0.317739	0.184465	0.661694	0.626144	Victory	1
	5.34848e-06	1.75004e-06	-7.6303e-06	-1.49381e-05	-8.34143e-06	Please	10			0.00166438	0.814265	-0.937715	1.38655	0.564343			5.51492e-06	8.31765e-05	-0.000101402	0.000123717	4.80928e-05	10	Please			0.445542	0.374237	0.29657	0.348181	0.298984	Please	10
	5.8999e-06	-7.42112e-06	-1.27503e-05	-4.49559e-06	-1.69873e-05	Please	10			0.369225	-0.948343	1.51802	-0.150399	1.00307			4.28224e-05	-0.000102255	0.000139051	-1.95355e-05	8.332e-05	10	Please			0.461358	0.30854	0.377733	0.295642	0.308647	Please	10
	0.000714375	-0.000150964	-0.00013382	0.000864815	0.000872595	Victory	1			-0.571491	-3.27538	-0.0882341	0.483834	-0.364969			0.000657226	-0.000478502	-0.000142643	0.000913198	0.000836098	1	Victory			0.721817	0.175239	0.28265	0.637727	0.515128	Victory	1
	-0.000166247	0.000938967	0.000658204	0.000649582	-0.000133359	Phone	3			-0.443989	-2.87549	-0.835221	0.367805	1.79189			-0.000210646	0.000651418	0.000574682	0.000686362	4.58301e-05	3	Phone			0.353907	0.575561	0.524777	0.554534	0.298364	Phone	3
	0.000359118	0.00108	0.00098429	0.000959015	0.000893861	Me	6			-0.256268	2.23112	-0.446508	0.124702	-3.48553			0.000333491	0.00130311	0.000939639	0.000971485	0.000545308	6	Me			0.584579	0.80645	0.647966	0.659104	0.435367	Me	6
	0.000725509	-0.000152538	-0.000135015	0.000886233	0.000878841	Victory	1			2.92075	1.65597	-0.236263	0.785034	-0.647643			0.00101758	1.30595e-05	-0.000158641	0.000964736	0.000814077	1	Victory			0.87458	0.349396	0.27725	0.656629	0.509088	Victory	1
	-0.000394557	0.000622456	0.000337691	0.000685861	0.000688664	Like	4			0.389128	-0.00545015	0.225001	-2.64357	-0.465254			-0.000355644	0.000621911	0.000360191	0.000421504	0.000642139	4	Like			0.292439	0.565107	0.452378	0.457396	0.461927	Like	4
	-0.000567807	-0.000383197	-0.000375268	-0.000345763	-0.000319776	Heart	11			-1.09331	2.2993	1.61727	2.70077	0.414344			-0.000677138	-0.000153267	-0.000213541	-7.5686e-05	-0.000278342	11	Heart			0.156151	0.290467	0.258719	0.275049	0.209446	Heart	11
	0.000198605	0.000367875	-1.5846e-05	1.7153e-05	-2.17924e-05	OK	2			0.318097	-2.14406	-0.352807	-0.763795	-0.00533589			0.000230415	0.000153469	-5.11267e-05	-5.92265e-05	-2.2326e-05	2	OK			0.540882	0.399142	0.31354	0.281085	0.279669	OK	2
	-0.000479724	-0.00039748	-0.000363408	-0.000329611	-0.000330096	Heart	11			-2.10711	1.72394	-0.768239	1.16599	2.2465			-0.000690435	-0.000225086	-0.000440232	-0.000213012	-0.000105446	11	Heart			0.150514	0.265023	0.182201	0.224684	0.25687	Heart	11
	0.000684707	-8e-05	0.000943001	0.00101	0.000982575	Point	8			0.335252	-1.17751	-0.877359	0.229179	1.72128			0.000718232	-0.000197751	0.000855265	0.00103292	0.0011547	8	Point			0.747679	0.274707	0.619486	0.681635	0.602519	Point	8
	0.000449979	-0.000181116	0.00106	0.0008133	0.000607039	Think	9			-1.01141	-0.780565	0.906252	1.66572	-1.10291			0.000348838	-0.000259172	0.00115063	0.000979872	0.000496748	9	Think			0.591084	0.252946	0.719183	0.66218	0.422047	Think	9
	-0.000189247	-0.000172487	-0.000118571	-9.62272e-05	-6.18851e-05	Hello	12			-1.31292	-0.20066	1.84257	0.281105	-2.84858			-0.000320539	-0.000192553	6.56856e-05	-6.81167e-05	-0.000346743	12	Hello			0.307321	0.276549	0.352969	0.277825	0.190684	Hello	12
	0.000488774	-0.000227998	0.00103	0.000797788	0.000580395	Think	9			3.88907	-2.34182	0.455033	-0.979232	-1.43222			0.000877681	-0.00046218	0.0010755	0.000699865	0.000437173	9	Think			0.815273	0.181022	0.693826	0.559486	0.405706	Think	9
	-0.000191327	-0.000162103	-0.000117993	-9.44543e-05	-7.7458e-05	Hello	12			-1.79189	-1.10096	-0.0192205	2.62267	-2.4777			-0.000370516	-0.000272199	-0.000119915	0.000167813	-0.000325228	12	Hello			0.286135	0.248331	0.290321	0.364353	0.196585	Hello	12
	-0.000168642	0.000955954	0.000631148	0.0006683	-0.000117981	Phone	3			-2.11142	-0.6283	-0.875455	0.0584782	-0.035518			-0.000379784	0.000893124	0.000543603	0.000674148	-0.000121533	3	Phone			0.282206	0.661195	0.514287	0.550054	0.252457	Phone	3
	0.000442892	-0.000154463	0.00107	0.000843627	0.000621291	Think	9			-0.332548	2.15624	0.384147	-0.820656	-0.0912235			0.000409637	6.11609e-05	0.00110841	0.000761561	0.000612169	9	Think			0.616859	0.366437	0.704935	0.582113	0.453706	Think	9
	-0.000169299	0.000956141	0.00063309	0.000668443	-0.000118137	Phone	3			-0.373601	2.48673	0.182266	1.46072	1.23282			-0.000206659	0.00120481	0.000651317	0.000814515	5.14478e-06	3	Phone			0.355597	0.771624	0.550645	0.601534	0.287204	Phone	3
	-0.000141733	0.000888668	0.00067686	0.000641013	-0.000145548	Phone	3			1.27135	0.352333	1.69017	-0.709679	2.32184			-1.45981e-05	0.000923901	0.000845877	0.000570045	8.66364e-05	3	Phone			0.437016	0.672099	0.616317	0.511874	0.309556	Phone	3
	0.000685804	-3e-05	0.000946323	0.00104	0.00101	Point	8			-0.928663	2.375	0.868795	-1.70651	1.1326			0.000592938	0.0002075	0.0010332	0.000869349	0.00112326	8	Point			0.694564	0.418284	0.679547	0.621645	0.593895	Point	8
	0.00043184	0.00131	0.00122	0.00139	0.00137	No-like	5			-0.102032	-1.39661	-2.89815	-2.59816	-0.170365			0.000421637	0.00117034	0.000930185	0.00113018	0.00135296	5	No-like			0.621945	0.75941	0.644775	0.717308	0.6569	No-like	5
	0.000500608	-1.25705e-06	0.00133	0.00118	0.000961035	Silence	7			1.63607	-1.64693	-3.27664	-1.19524	1.36471			0.000664215	-0.00016595	0.00100234	0.00106048	0.00109751	7	Silence			0.72478	0.285974	0.669129	0.691742	0.58683	Silence	7
	0.000485015	-0.000247766	0.000991534	0.000791608	0.000586694	Think	9			1.24752	1.15655	0.612552	-0.792018	1.16553			0.000609767	-0.000132111	0.00105279	0.000712406	0.000703247	9	Think			0.701698	0.297963	0.686159	0.564085	0.478688	Think	9
	-0.00038765	0.000627308	0.000338623	0.000685861	0.000691461	Like	4			2.12292	1.50486	-1.04684	-0.00464695	-2.99279			-0.000175358	0.000777794	0.000233939	0.000685396	0.000392182	4	Like			0.368866	0.620335	0.409762	0.554179	0.393365	Like	4
	-0.000171316	0.000954596	0.000637441	0.000668378	-0.000118477	Phone	3			-2.15173	-2.80192	-0.552903	0.853507	-0.34208			-0.000386489	0.000674404	0.000582151	0.000753729	-0.000152685	3	Phone			0.279363	0.583704	0.527298	0.579241	0.243912	Phone	3
	0.000686846	-8e-05	0.000956037	0.000989424	0.00101	Point	8			-1.37062	-0.795582	-1.36106	0.987769	-1.6564			0.000549784	-0.000159558	0.000819931	0.0010882	0.00084436	8	Point			0.67627	0.288239	0.607559	0.70191	0.517394	Point	8
	0.000686861	-7e-05	0.000948607	0.00101	0.001	Point	8			-2.35472	0.0963973	-0.542233	1.29884	-1.49899			0.000451389	-6.03603e-05	0.000894384	0.00113988	0.000850101	8	Point			0.634558	0.323384	0.63269	0.720865	0.518969	Point	8
	3.69546e-06	9.53058e-08	-9.10824e-06	-1.33395e-05	-9.02363e-06	Please	10			1.92121	-1.67682	-2.8382	-1.36488	1.3621			0.000195816	-0.000167586	-0.000292928	-0.000149827	0.000127187	10	Please			0.526215	0.285394	0.231922	0.247857	0.320679	Please	10
	0.000509576	-5.03375e-06	0.00133	0.00117	0.000956578	Silence	7			-1.01545	0.267221	-0.590539	0.150399	0.638839			0.000408031	2.16883e-05	0.00127095	0.00118504	0.00102046	7	Silence			0.616178	0.352453	0.759796	0.737426	0.565698	Silence	7
	0.000218976	0.000366743	-2.28323e-05	8.62326e-06	-1.56968e-05	OK	2			1.69494	2.24228	2.40108	-1.87872	-1.53399			0.00038847	0.000590971	0.000217276	-0.000179249	-0.000169096	2	OK			0.607886	0.554145	0.404137	0.237066	0.239411	OK	2
	-0.000382572	0.000627519	0.000345449	0.000685861	0.000689983	Like	4			0.218736	1.26381	1.88149	-2.186	1.70607			-0.000360698	0.0007539	0.000533598	0.000467261	0.00086059	4	Like			0.290297	0.611869	0.51091	0.474177	0.521846	Like	4
	0.00048199	-0.00026303	0.000972785	0.000791384	0.000586665	Think	9			1.3869	-0.425681	0.183883	0.667984	-0.184925			0.00062068	-0.000305598	0.000991173	0.000858182	0.000568173	9	Think			0.706324	0.236498	0.665361	0.61755	0.441638	Think	9
	-7.84711e-06	-1.31803e-05	-2.48724e-06	2.73884e-06	-8.53882e-06	Please	10			-0.868118	2.45948	3.15038	0.910386	0.359887			-9.46589e-05	0.000232768	0.00031255	9.37774e-05	2.74499e-05	10	Please			0.403077	0.427236	0.436297	0.3372	0.293322	Please	10
	0.000686964	-5e-05	0.000945346	0.00103	0.00102	Point	8			-0.908456	-1.67575	-1.27349	0.382012	-0.0475711			0.000596118	-0.000217575	0.000817997	0.0010682	0.00101524	8	Point			0.695912	0.267684	0.606907	0.694575	0.564266	Point	8
	-0.000511209	-0.000377179	-0.000361316	-0.000348981	-0.000310742	Heart	11			-0.556468	-1.10863	-0.0811076	0.751411	2.44075			-0.000566856	-0.000488042	-0.000369427	-0.00027384	-6.66668e-05	11	Heart			0.202902	0.171859	0.206101	0.202375	0.267507	Heart	11
	5.14717e-06	-1.28485e-05	-9.92918e-06	-9.18967e-07	-1.38926e-05	Please	10			0.664563	3.1651	-1.07143	0.0510158	-1.07974			7.16035e-05	0.000303661	-0.000117072	4.18262e-06	-0.000121866	10	Please			0.473559	0.452353	0.291281	0.304341	0.252366	Please	10
	-0.00035709	0.000626402	0.000452184	0.000685861	0.00070008	Like	4			1.90568	-0.0588227	-0.674578	0.141175	0.267569			-0.000166522	0.00062052	0.000384726	0.000699979	0.000726837	4	Like			0.372612	0.564614	0.460659	0.559528	0.485159	Like	4
	0.000442892	-0.000154463	0.00107	0.000843627	0.000621291	Think	9			-0.632938	-0.585459	-1.43585	-0.829333	-1.16196			0.000379598	-0.000213009	0.000926415	0.000760694	0.000505095	9	Think			0.604124	0.269301	0.643502	0.581795	0.424336	Think	9
	-7.84711e-06	-1.31803e-05	-2.48724e-06	2.73884e-06	-8.53882e-06	Please	10			2.13644	0.963525	1.30035	0.579767	0.729764			0.000205797	8.31722e-05	0.000127548	6.07155e-05	6.44376e-05	10	Please			0.530446	0.374236	0.37385	0.325075	0.303467	Please	10
	0.000233634	0.000388116	-2.19095e-05	8.6364e-06	-1.92956e-05	OK	2			-0.918817	1.09286	-2.27798	0.882129	1.6142			0.000141752	0.000497402	-0.000249708	9.68493e-05	0.000142124	2	OK			0.503296	0.520994	0.246511	0.338327	0.324776	OK	2
	3.20359e-06	-1.49578e-06	-8.86644e-06	-1.17953e-05	-9.67056e-06	Please	10			-0.612301	-2.55306	-0.0590529	-3.05675	1.48057			-5.80265e-05	-0.000256801	-1.47717e-05	-0.00031747	0.000138387	10	Please			0.418606	0.253786	0.325812	0.186373	0.323751	Please	10
	0.000499334	-1.56212e-06	0.00133	0.00119	0.000967493	Silence	7			0.452389	0.152821	0.395777	0.25953	1.145			0.000544573	1.37199e-05	0.00136958	0.00121595	0.00108199	7	Silence			0.674061	0.34963	0.793088	0.748764	0.582575	Silence	7
	-0.000359523	0.000626402	0.000388714	0.000685861	0.000698523	Like	4			0.537825	0.77256	1.05917	1.67553	-1.5041			-0.00030574	0.000703658	0.000494631	0.000853414	0.000548113	4	Like			0.313595	0.594069	0.497757	0.615801	0.436136	Like	4
	0.000478528	-4.89568e-06	0.00134	0.00116	0.000965917	Silence	7			-0.2894	1.19131	-3.03779	-0.232663	-2.58946			0.000449588	0.000114235	0.00103622	0.00113673	0.000706971	7	Silence			0.633795	0.385241	0.680567	0.71971	0.47971	Silence	7
	0.000481729	-6.28764e-06	0.00135	0.00116	0.000961296	Silence	7			0.0236969	-0.922557	-2.2332	-1.03618	3.14725			0.000484099	-9.85433e-05	0.00112668	0.00105638	0.00127602	7	Silence			0.648424	0.309856	0.7111	0.69024	0.635796	Silence	7
	-0.000371433	0.000626402	0.000371283	0.000685861	0.000696058	Like	4			0.0242699	0.440633	-2.20239	-0.507708	2.5516			-0.000369006	0.000670465	0.000151044	0.00063509	0.000951218	4	Like			0.286775	0.582309	0.381781	0.535729	0.546705	Like	4
	0.000443477	-0.000151165	0.00106	0.000851983	0.000625829	Think	9			1.62097	-0.629052	-1.05035	-0.832142	-2.45334			0.000605574	-0.00021407	0.000954965	0.000768769	0.000380495	9	Think			0.69992	0.268925	0.653139	0.584757	0.39016	Think	9
	-0.000194523	-0.000153889	-0.000112992	-8.83477e-05	-7.44595e-05	Hello	12			3.6637	-1.41673	-2.22593	-1.15763	-0.782666			0.000171847	-0.000295562	-0.000335585	-0.000204111	-0.000152726	12	Hello			0.516054	0.240053	0.217523	0.227948	0.243901	Hello	12
	0.000209664	0.000373263	-1.20507e-05	1.24824e-05	-1.96749e-05	OK	2			1.19335	0.57643	-2.07109	-0.952268	-1.64442			0.000328999	0.000430906	-0.00021916	-8.27444e-05	-0.000184117	2	OK			0.582674	0.497435	0.256822	0.27246	0.235291	OK	2
	-0.000189756	-0.000166784	-0.000116823	-9.58754e-05	-6.87611e-05	Hello	12			-1.17081	0.236263	-1.38303	0.506857	-1.86472			-0.000306837	-0.000143158	-0.000255126	-4.51897e-05	-0.000255234	12	Hello			0.31313	0.294049	0.244682	0.286233	0.215784	Hello	12
	0.000518477	0.00128	0.00129	0.00139	0.00137	No-like	5			-0.174408	1.05388	-0.64412	-2.3654	-0.863101			0.000501036	0.00138539	0.00122559	0.00115346	0.00128369	5	No-like			0.655605	0.8356	0.744486	0.725844	0.637899	No-like	5
	0.000350695	0.00108	0.000966987	0.000917489	0.000882225	Me	6			0.762096	1.71288	0.255337	1.67896	-2.09547			0.000426905	0.00125129	0.000992521	0.00108539	0.000672678	6	Me			0.624179	0.78809	0.665816	0.700877	0.470303	Me	6
	0.000359118	0.00108	0.00098429	0.000959015	0.000893861	Me	6			1.23797	5.10161	0.517682	0.453709	0.359769			0.000482915	0.00159016	0.00103606	0.00100439	0.000929838	6	Me			0.647923	0.90815	0.680511	0.671171	0.54084	Me	6
	-2.81171e-06	-1.17694e-05	-3.18886e-06	1.88018e-06	-1.07902e-05	Please	10			0.353395	-1.29351	3.04676	-1.10081	-2.58692			3.25278e-05	-0.00014112	0.000301487	-0.000108201	-0.000269482	10	Please			0.456994	0.294771	0.432563	0.263124	0.211876	Please	10
	0.000504695	0.00132	0.00133	0.00139	0.00137	No-like	5			-1.06403	-0.987626	-0.353632	1.23556	-0.908043			0.000398292	0.00122124	0.00129464	0.00151356	0.0012792	5	No-like			0.612049	0.777443	0.767793	0.857911	0.636667	No-like	5
	0.000530161	-7.13114e-06	0.00133	0.00116	0.000953418	Silence	7			1.92277	-0.460442	0.908179	-1.228	-2.42536			0.000722438	-5.31753e-05	0.00142082	0.0010372	0.000710882	7	Silence			0.749462	0.325929	0.810384	0.683205	0.480782	Silence	7
	0.000440499	-0.000165301	0.00107	0.000817036	0.0006079	Think	9			0.397798	-0.56188	-0.532689	0.652057	2.9672			0.000480279	-0.000221489	0.00101673	0.000882242	0.00090462	9	Think			0.646805	0.266297	0.673988	0.626373	0.533923	Think	9
	0.000525394	0.0013	0.00131	0.00139	0.00137	No-like	5			-1.13994	1.88679	-0.59029	2.51999	0.639717			0.0004114	0.00148868	0.00125097	0.001642	0.00143397	5	No-like			0.617606	0.872196	0.753054	0.905018	0.67912	No-like	5
	-0.000187859	-0.000172945	-0.000119784	-9.68907e-05	-5.44477e-05	Hello	12			-1.25353	-0.86378	-0.555976	0.120442	-0.825725			-0.000313212	-0.000259323	-0.000175382	-8.48465e-05	-0.00013702	12	Hello			0.310427	0.252893	0.271599	0.271689	0.248209	Hello	12
	0.000241097	0.000372536	-2.67003e-05	8.27824e-06	-1.64424e-05	OK	2			-1.15841	-1.92564	-1.86621	0.827195	1.51534			0.000125256	0.000179972	-0.000213322	9.09977e-05	0.000135091	2	OK			0.496303	0.408531	0.258793	0.336181	0.322847	OK	2
	0.000475599	0.00133	0.00133	0.00139	0.00137	No-like	5			0.667602	1.36818	-3.78905	-0.0325338	0.398035			0.000542359	0.00146682	0.000951095	0.00138675	0.0014098	5	No-like			0.673122	0.86445	0.651833	0.811403	0.672491	No-like	5
	0.000701033	-0.000131665	-0.000140259	0.000884283	0.000932023	Victory	1			2.27508	-0.827328	0.402673	0.997196	1.71707			0.000928541	-0.000214398	-9.99917e-05	0.000984003	0.00110373	1	Victory			0.836833	0.268809	0.297046	0.663695	0.588538	Victory	1
	0.000685277	-7e-05	0.000939814	0.001	0.00101	Point	8			2.03191	1.43186	0.40303	-0.765625	1.17986			0.000888468	7.31861e-05	0.000980117	0.000923438	0.00112799	8	Point			0.819845	0.370698	0.661629	0.641482	0.595191	Point	8
	0.000475177	-5.86656e-06	0.00135	0.00115	0.00096147	Silence	7			-1.55388	0.160551	0.739726	-0.400889	3.70102			0.000319789	1.01885e-05	0.00142397	0.00110991	0.00133157	7	Silence			0.57877	0.348378	0.811449	0.709872	0.651033	Silence	7
	-0.000192346	-0.00014998	-0.000119093	-9.38132e-05	-7.96723e-05	Hello	12			-1.90593	-0.335135	-2.87983	0.732866	-0.970164			-0.000382939	-0.000183493	-0.000407076	-2.05266e-05	-0.000176689	12	Hello			0.280868	0.279758	0.193392	0.295279	0.237328	Hello	12
	-0.000353022	0.000624879	0.000472885	0.000685861	0.000713958	Like	4			-1.43712	-1.11498	-1.32237	1.63545	1.07543			-0.000496734	0.000513381	0.000340648	0.000849406	0.000821501	4	Like			0.232628	0.526655	0.445781	0.614331	0.511124	Like	4
	0.000361127	0.00108	0.00098905	0.000961268	0.000897016	Me	6			-2.50274	-0.0630723	-2.38186	2.64791	-2.05836			0.000110853	0.00107369	0.000750864	0.00122606	0.00069118	6	Me			0.490197	0.725169	0.584246	0.75247	0.475378	Me	6
	0.000707449	-0.000146353	-0.000132501	0.000879094	0.000905368	Victory	1			0.247306	2.67168	0.27947	1.75246	-0.34632			0.00073218	0.000120815	-0.000104554	0.00105434	0.000870736	1	Victory			0.753591	0.387573	0.295506	0.689491	0.524629	Victory	1
	0.000362627	0.00109	0.00101	0.000969696	0.000900528	Me	6			-0.367805	-0.327844	0.612674	1.39236	2.39984			0.000325847	0.00105722	0.00107127	0.00110893	0.00114051	6	Me			0.581338	0.719331	0.692396	0.709513	0.598627	Me	6
	6.45337e-06	1.95661e-06	-4.78489e-06	-1.39917e-05	-7.28244e-06	Please	10			-0.860397	-4.26593	0.44351	-2.47546	0.602586			-7.95863e-05	-0.000424636	3.95661e-05	-0.000261538	5.29761e-05	10	Please			0.409466	0.194323	0.344153	0.206887	0.300324	Please	10
	-0.000467638	-0.000386816	-0.000368313	-0.000317895	-0.000325796	Heart	11			-0.295365	2.53517	0.395422	-1.25776	-0.324437			-0.000497175	-0.000133299	-0.000328771	-0.000443671	-0.00035824	11	Heart			0.232441	0.297542	0.219824	0.140088	0.18753	Heart	11
	0.000501131	-7.74393e-07	0.00133	0.00118	0.000961142	Silence	7			-0.616419	0.470556	1.30805	-3.87925	-1.87822			0.000439489	4.62812e-05	0.0014608	0.000792075	0.00077332	7	Silence			0.629513	0.361166	0.823881	0.593304	0.497909	Silence	7
	0.000684707	-6e-05	0.000946565	0.00102	0.00102	Point	8			-0.401722	-0.888275	-0.715074	1.39749	1.57742			0.000644535	-0.000148828	0.000875058	0.00115975	0.00117774	8	Point			0.716437	0.29204	0.626167	0.728151	0.608838	Point	8
	-0.00019408	-0.000153616	-0.000113116	-8.87918e-05	-7.47323e-05	Hello	12			-0.737264	-1.27497	0.244285	-0.116414	3.87603			-0.000267806	-0.000281113	-8.86875e-05	-0.000100433	0.000312871	12	Hello			0.329676	0.245173	0.300862	0.265972	0.371611	Hello	12
	-0.000388539	0.000626903	0.000337896	0.000685861	0.00069146	Like	4			-0.252194	-0.503821	-0.307543	-0.439078	0.304495			-0.000413758	0.000576521	0.000307142	0.000641953	0.00072191	4	Like			0.267803	0.549025	0.434471	0.538246	0.483807	Like	4
	0.000375821	0.000957328	0.00104	0.000895255	0.000817218	Me	6			1.74567	-0.629303	-0.405767	2.48265	0.0343704			0.000550388	0.000894398	0.000999423	0.00114352	0.000820655	6	Me			0.676526	0.661646	0.668146	0.722199	0.510892	Me	6
	0.000528013	-1.67436e-05	0.00132	0.00114	0.000951321	Silence	7			-0.308245	0.412317	1.14193	-2.07138	-1.54702			0.000497188	2.44881e-05	0.00143419	0.000932862	0.000796619	7	Silence			0.653973	0.353445	0.814899	0.644939	0.504299	Silence	7
	-0.0001841	-0.000174791	-0.000121442	-9.83584e-05	-4.11584e-05	Hello	12			-1.22047	-2.03594	-0.713018	-0.106058	0.49436			-0.000306147	-0.000378385	-0.000192744	-0.000108964	8.27764e-06	12	Hello			0.313422	0.21071	0.265739	0.262844	0.288063	Hello	12
	0.000717389	-0.000151181	-0.000133914	0.000870291	0.00087365	Victory	1			-0.6484	-2.11451	0.436682	-1.60156	-0.871103			0.000652549	-0.000362632	-9.02458e-05	0.000710135	0.00078654	1	Victory			0.719834	0.216291	0.300336	0.563253	0.501535	Victory	1
	0.000696164	-0.000129843	-0.000141613	0.00089251	0.000948758	Victory	1			1.40175	-0.229992	3.80602	-1.15346	-1.86125			0.000836339	-0.000152842	0.000238989	0.000777164	0.000762633	1	Victory			0.797747	0.290618	0.411467	0.587836	0.494977	Victory	1
	0.000468232	0.00126	0.00126	0.00138	0.00136	No-like	5			0.0714573	-0.943861	-3.65917	0.288466	1.11105			0.000475378	0.00116561	0.000894083	0.00140885	0.0014711	5	No-like			0.644727	0.757736	0.632589	0.819509	0.689306	No-like	5
	0.000694377	-0.000128185	-0.000138347	0.0009064	0.000961156	Victory	1			-1.85977	2.80389	-0.50006	1.95693	0.081684			0.0005084	0.000152204	-0.000188353	0.00110209	0.000969324	1	Victory			0.658726	0.398693	0.267221	0.707005	0.551671	Victory	1
	0.000686356	-8e-05	0.000953841	0.000989287	0.00101	Point	8			-1.14484	-0.775312	-0.0809933	-0.741152	-0.32432			0.000571872	-0.000157531	0.000945742	0.000915172	0.000977568	8	Point			0.685633	0.288957	0.650026	0.638451	0.553932	Point	8
	-0.000460733	-0.000381034	-0.000368535	-0.000317714	-0.000324328	Heart	11			1.08241	1.50164	-0.422455	-0.274218	0.892927			-0.000352492	-0.00023087	-0.00041078	-0.000345136	-0.000235035	11	Heart			0.293776	0.262973	0.192142	0.176227	0.221324	Heart	11
	-0.000365818	0.000626402	0.000377917	0.000685861	0.000697564	Like	4			0.941625	-1.99825	-2.09031	1.0263	1.53535			-0.000271655	0.000426577	0.000168886	0.000788491	0.000851099	4	Like			0.328044	0.495902	0.387804	0.59199	0.519243	Like	4
	0.000686637	-3e-05	0.000943947	0.00105	0.001	Point	8			0.528903	-0.539172	-0.0939826	-1.97126	-0.320914			0.000739527	-8.39172e-05	0.000934549	0.000852874	0.000967909	8	Point			0.756706	0.315037	0.646248	0.615603	0.551283	Point	8
	-0.000492325	-0.000395899	-0.000349954	-0.000359669	-0.00032182	Heart	11			-1.32593	-0.605945	2.04288	-1.11165	-0.742448			-0.000624918	-0.000456494	-0.000145666	-0.000470834	-0.000396065	11	Heart			0.178288	0.183037	0.281629	0.130126	0.177155	Heart	11
	0.000472818	-4.99348e-06	0.00133	0.00117	0.00097055	Silence	7			-1.52743	-0.612425	-1.36003	-0.90887	-1.23089			0.000320075	-6.6236e-05	0.001194	0.00107911	0.000847461	7	Silence			0.578891	0.321302	0.733823	0.698577	0.518245	Silence	7
	0.000501131	-7.74393e-07	0.00133	0.00118	0.000961142	Silence	7			-1.41673	-0.638083	-2.26606	0.0071725	2.69269			0.000359458	-6.45827e-05	0.00110339	0.00118072	0.00123041	7	Silence			0.595586	0.321888	0.70324	0.735841	0.623285	Silence	7
	0.00034624	0.00106	0.000940826	0.000900489	0.000858717	Me	6			1.31276	-0.201933	2.03912	-1.37725	-0.0680109			0.000477516	0.00103981	0.00114474	0.000762764	0.000851916	6	Me			0.645634	0.713164	0.717195	0.582554	0.519467	Me	6
	0.000226761	0.000309116	-2.05345e-05	1.17953e-05	-2.44391e-05	OK	2			-0.105023	0.783324	-1.01834	2.29153	-0.885678			0.000216259	0.000387448	-0.000122368	0.000240948	-0.000113007	2	OK			0.534881	0.482038	0.289493	0.391176	0.254796	OK	2
	0.000245372	0.000383888	-3.0987e-05	1.29999e-05	-1.83027e-05	OK	2			-0.78859	1.38708	1.37096	0.497391	1.2362			0.000166513	0.000522596	0.000106109	6.2739e-05	0.000105317	2	OK			0.513793	0.52992	0.366614	0.325817	0.314681	OK	2
	0.000366864	0.00109	0.00103	0.000971344	0.000878561	Me	6			-3.67052	-0.960566	-0.832142	2.51156	1.61686			-1.88053e-07	0.000993943	0.000946786	0.0012225	0.00104025	6	Me			0.443125	0.696915	0.650378	0.751165	0.571125	Me	6
	0.000519966	-0.000244363	0.000928901	0.000786143	0.000587657	Think	9			0.0655996	0.81919	-0.982786	2.11824	-0.0328782			0.000526526	-0.000162444	0.000830622	0.000997967	0.000584369	9	Think			0.66641	0.287216	0.611168	0.668816	0.446081	Think	9
	-0.000535001	-0.000395899	-0.000374533	-0.000350238	-0.000316618	Heart	11			-1.97891	1.40762	-2.14151	-0.862561	-0.443031			-0.000732892	-0.000255137	-0.000588684	-0.000436494	-0.000360921	11	Heart			0.132516	0.254376	0.132092	0.14272	0.186795	Heart	11
	0.00036523	0.0011	0.00102	0.000969226	0.000901644	Me	6			0.550816	0.0567559	-0.258715	-1.61563	2.9393			0.000420312	0.00110568	0.000994129	0.000807663	0.00119557	6	Me			0.621384	0.7365	0.666358	0.599021	0.61373	Me	6
	-0.000399254	0.000614857	0.000335292	0.000685861	0.000686182	Like	4			-2.16335	-3.84454	2.05631	-0.334899	1.03705			-0.000615589	0.000230403	0.000540923	0.000652371	0.000789887	4	Like			0.182243	0.426398	0.513382	0.542067	0.502453	Like	4
	0.000540836	-7.34608e-06	0.00133	0.00116	0.000953764	Silence	7			-1.32984	-1.90774	-0.290804	0.692912	0.103181			0.000407852	-0.00019812	0.00130092	0.00122929	0.000964082	7	Silence			0.616102	0.274577	0.769913	0.753656	0.550233	Silence	7
	0.000346094	0.00106	0.000947272	0.000905553	0.000869199	Me	6			1.39731	1.47443	-0.912456	-0.00189289	1.69277			0.000485825	0.00120744	0.000856026	0.000905364	0.00103848	6	Me			0.649156	0.772556	0.619743	0.634854	0.570639	Me	6
	0.000443285	-0.000170246	0.00106	0.000814661	0.000608819	Think	9			-1.56115	2.83888	0.144518	-1.15485	-2.25073			0.00028717	0.000113642	0.00107445	0.000699176	0.000383746	9	Think			0.564942	0.385031	0.693471	0.559233	0.391051	Think	9
	0.000713643	-0.000121512	-0.000134108	0.000902905	0.000954389	Victory	1			-1.23781	-1.27464	-1.30085	-1.26495	2.57181			0.000589862	-0.000248976	-0.000264193	0.00077641	0.00121157	1	Victory			0.69326	0.256559	0.241621	0.587559	0.618117	Victory	1
	4.03748e-06	-4.53466e-06	-9.496e-06	-8.98105e-06	-1.51824e-05	Please	10			0.354812	0.959437	-0.810943	0.700837	1.18958			3.95187e-05	9.14091e-05	-9.05903e-05	6.11026e-05	0.000103775	10	Please			0.459957	0.377154	0.30022	0.325217	0.314258	Please	10
	5.34848e-06	1.75004e-06	-7.6303e-06	-1.49381e-05	-8.34143e-06	Please	10			2.12104	2.19634	1.51859	-0.969739	-1.87671			0.000217453	0.000221384	0.000144229	-0.000111912	-0.000196013	10	Please			0.535387	0.423203	0.379481	0.261763	0.232028	Please	10
	-0.000188149	-0.000165123	-0.000116997	-9.48456e-05	-7.32609e-05	Hello	12			-2.30863	1.95505	-1.5655	1.86199	-0.540028			-0.000419012	3.03818e-05	-0.000273547	9.13537e-05	-0.000127264	12	Hello			0.265576	0.355533	0.238464	0.336311	0.250885	Hello	12
	-0.000167191	0.000940459	0.000658141	0.000649746	-0.000132668	Phone	3			2.57033	-0.452028	-0.653822	0.720736	1.82032			8.98418e-05	0.000895256	0.000592759	0.00072182	4.93638e-05	3	Phone			0.48129	0.661951	0.530879	0.567538	0.299333	Phone	3
	-0.000487662	-0.000395899	-0.000353643	-0.000352975	-0.000324903	Heart	11			-0.457795	-0.252078	0.679152	-0.93242	-0.0645662			-0.000533442	-0.000421107	-0.000285728	-0.000446217	-0.00033136	11	Heart			0.217067	0.195574	0.234352	0.139154	0.194903	Heart	11
	0.000461971	0.00126	0.00126	0.00139	0.00137	No-like	5			0.104793	1.27349	1.23121	0.994478	-0.0500967			0.00047245	0.00138735	0.00138312	0.00148945	0.00136499	5	No-like			0.643486	0.836295	0.79766	0.849069	0.660199	No-like	5
	0.000685008	-3e-05	0.000940895	0.00105	0.000995778	Point	8			1.41817	0.222796	-0.879674	-0.589424	-2.40896			0.000826825	-7.72039e-06	0.000852928	0.000991058	0.000754882	8	Point			0.793713	0.342033	0.618697	0.666282	0.492851	Point	8
	-0.000157466	0.000956338	0.000639211	0.000670293	-0.000117448	Phone	3			2.02276	1.0735	-0.503821	-0.863644	-1.20314			4.48102e-05	0.00106369	0.000588829	0.000583929	-0.000237762	3	Phone			0.462201	0.721625	0.529552	0.516966	0.220576	Phone	3
	0.000715303	-0.000152545	-0.000136023	0.000889575	0.000887242	Victory	1			-0.682459	-2.46522	1.77468	-1.01732	-0.365204			0.000647057	-0.000399067	4.14448e-05	0.000787843	0.000850722	1	Victory			0.717506	0.203383	0.344787	0.591752	0.519139	Victory	1
	-0.000551765	-0.000394554	-0.000376844	-0.000348209	-0.000317873	Heart	11			-1.58803	1.7275	0.411602	1.17689	-1.27942			-0.000710568	-0.000221804	-0.000335684	-0.00023052	-0.000445815	11	Heart			0.141979	0.266185	0.21749	0.218262	0.163509	Heart	11
	0.000373963	0.000920851	0.00104	0.000871112	0.000832507	Me	6			-0.182034	1.06802	-0.251846	0.523533	1.28703			0.00035576	0.00102765	0.00101482	0.000923465	0.00096121	6	Me			0.594019	0.708858	0.673341	0.641492	0.549445	Me	6
	0.000430021	0.00134	0.00134	0.00139	0.00137	No-like	5			-1.40512	-0.690359	2.68353	0.827461	-1.27563			0.000289509	0.00127096	0.00160835	0.00147275	0.00124244	5	No-like			0.565933	0.795061	0.873685	0.842944	0.626584	No-like	5
	-8.06778e-06	-1.22545e-05	-3.76951e-06	2.23476e-06	-6.82736e-06	Please	10			1.64003	-2.50737	0.979944	-2.69787	-1.68369			0.000155935	-0.000262991	9.42248e-05	-0.000267552	-0.000175197	10	Please			0.509309	0.251593	0.362603	0.204681	0.237738	Please	10
	-0.000467638	-0.000386816	-0.000368313	-0.000317895	-0.000325796	Heart	11			-2.08396	0.198692	0.260577	0.124242	-1.16398			-0.000676034	-0.000366947	-0.000342255	-0.000305471	-0.000442194	11	Heart			0.156619	0.214762	0.215272	0.190774	0.164502	Heart	11
	0.000708942	-0.000136679	-0.000135219	0.000881979	0.000927058	Victory	1			-2.13644	-0.766801	-2.27762	-0.336429	-1.66359			0.000495298	-0.000213359	-0.000362981	0.000848336	0.000760699	1	Victory			0.653172	0.269177	0.208276	0.613938	0.494447	Victory	1
	0.000693376	-0.000129137	-0.000141683	0.000899091	0.000965917	Victory	1			-1.00379	1.37672	0.0329925	-0.925053	3.38307			0.000592997	8.53549e-06	-0.000138384	0.000806586	0.00130422	1	Victory			0.694589	0.347793	0.284087	0.598626	0.643532	Victory	1
	0.00037175	0.000889834	0.00104	0.000847481	0.000838962	Me	6			2.07317	-1.74951	-0.854585	0.816792	-0.109393			0.000579067	0.000714883	0.000954541	0.00092916	0.000828023	6	Me			0.688684	0.598046	0.652996	0.643581	0.512913	Me	6
	-0.000479174	-0.000397938	-0.00036244	-0.000325382	-0.000330273	Heart	11			-0.80935	-0.599726	0.0944431	1.32305	0.0647947			-0.000560109	-0.000457911	-0.000352996	-0.000193077	-0.000323794	11	Heart			0.205762	0.182535	0.211647	0.231995	0.196979	Heart	11
	0.000360392	0.00108	0.000987522	0.000960069	0.000896009	Me	6			-2.24403	1.42662	0.205175	-1.89161	0.0359768			0.000135989	0.00122266	0.00100804	0.000770908	0.000899607	6	Me			0.500853	0.777948	0.671054	0.585541	0.532548	Me	6
	0.000724307	-0.000152011	-0.000134535	0.000882545	0.00087696	Victory	1			2.42028	0.888139	-0.0981214	-0.183537	2.09638			0.000966335	-6.31971e-05	-0.000144347	0.000864191	0.0010866	1	Victory			0.852855	0.322378	0.282074	0.619753	0.583839	Victory	1
	0.000401455	0.00134	0.00134	0.00139	0.00137	No-like	5			0.184115	-0.516587	1.79564	0.617543	-1.74363			0.000419866	0.00128834	0.00151956	0.00145175	0.00119564	5	No-like			0.621195	0.801217	0.843715	0.835245	0.613747	No-like	5
	-0.000172069	0.000951764	0.000639322	0.000667881	-0.000119274	Phone	3			0.0278271	-1.82056	-0.875182	0.1751	1.21633			-0.000169286	0.000769708	0.000551804	0.000685391	2.35875e-06	3	Phone			0.37144	0.61747	0.517055	0.554178	0.28644	Phone	3
	-0.000486042	-0.000396691	-0.000356294	-0.000346593	-0.000324876	Heart	11			-0.50103	1.60786	0.985204	-0.136105	-0.53905			-0.000536145	-0.000235905	-0.000257774	-0.000360204	-0.000378781	11	Heart			0.215921	0.26119	0.243788	0.1707	0.181896	Heart	11
	0.000686637	-7e-05	0.000942037	0.00101	0.00102	Point	8			-0.218504	0.325612	-0.462006	0.505885	0.217344			0.000664787	-3.74388e-05	0.000895836	0.00106059	0.00104173	8	Point			0.725022	0.331504	0.633181	0.691783	0.571533	Point	8
	0.000345563	0.00105	0.000937011	0.000896667	0.0008462	Me	6			-0.0654836	1.47126	-1.34075	-3.50635	-1.84574			0.000339015	0.00119713	0.000802936	0.000546032	0.000661626	6	Me			0.58692	0.768901	0.601823	0.503067	0.467272	Me	6
	0.00045772	-0.00019333	0.00106	0.000811965	0.000606671	Think	9			-2.6153	-1.1493	-0.983782	-0.340196	0.819589			0.00019619	-0.00030826	0.000961622	0.000777945	0.00068863	9	Think			0.526374	0.235555	0.655386	0.588122	0.474679	Think	9
	-0.000193	-0.000154485	-0.000118643	-9.43379e-05	-7.90539e-05	Hello	12			-0.216069	-1.66806	0.165977	1.59892	1.29834			-0.000214607	-0.000321291	-0.000102045	6.55543e-05	5.07803e-05	12	Hello			0.352228	0.230938	0.296353	0.326849	0.299721	Hello	12
	-0.000188497	-0.000165711	-0.000116753	-9.51095e-05	-7.2204e-05	Hello	12			-1.16708	2.14693	-0.729505	-1.59892	0.406718			-0.000305205	4.89818e-05	-0.000189703	-0.000255002	-3.15322e-05	12	Hello			0.313821	0.362123	0.266765	0.209284	0.277144	Hello	12
	0.000235234	0.000370767	-2.49973e-05	8.25629e-06	-1.56273e-05	OK	2			-3.47369	2.55209	0.140254	-0.431179	-3.36719			-0.000112135	0.000625976	-1.09719e-05	-3.48616e-05	-0.000352347	2	OK			0.395668	0.566547	0.327094	0.290021	0.189147	OK	2
	-0.000356659	0.000626402	0.000462162	0.000685861	0.000700147	Like	4			-1.07365	1.80602	0.350801	-1.53807	-3.19664			-0.000464024	0.000807004	0.000497242	0.000532054	0.000380483	4	Like			0.246495	0.630684	0.498638	0.49794	0.390156	Like	4
	0.000222517	0.000315763	-2.08237e-05	1.50015e-05	-2.53108e-05	OK	2			0.132533	2.07496	0.589052	-1.13581	-0.35847			0.00023577	0.000523259	3.80815e-05	-9.85792e-05	-6.11578e-05	2	OK			0.543153	0.530155	0.343652	0.266652	0.269018	OK	2
	0.000349673	0.00108	0.00096506	0.000915775	0.000880711	Me	6			2.73393	-1.94756	-0.381657	0.0230079	-0.637959			0.000623066	0.000885244	0.000926894	0.000918076	0.000816915	6	Me			0.707336	0.658403	0.643664	0.639516	0.509866	Me	6
	0.000199621	0.000365152	-1.58117e-05	1.66514e-05	-2.23444e-05	OK	2			-0.666463	0.479604	-1.0081	-0.830267	0.126199			0.000132975	0.000413112	-0.000116622	-6.63753e-05	-9.72448e-06	2	OK			0.499575	0.491131	0.291433	0.278463	0.283125	OK	2
	-0.000356099	0.000626402	0.000407296	0.000685861	0.000696246	Like	4			1.91109	-0.0824872	-0.667476	0.678898	-0.149361			-0.00016499	0.000618153	0.000340548	0.000753751	0.00068131	4	Like			0.373262	0.563775	0.445747	0.579249	0.472671	Like	4
	-0.000171596	0.00094659	0.000655316	0.000650626	-0.00012653	Phone	3			0.313404	-0.330665	2.13107	-1.75519	0.638083			-0.000140256	0.000913524	0.000868423	0.000475107	-6.27217e-05	3	Phone			0.383747	0.668423	0.623927	0.477055	0.268589	Phone	3
	-0.000331911	0.000626402	0.000513339	0.000685861	0.000708392	Like	4			-1.56313	-1.02412	-1.82729	-1.90516	0.74167			-0.000488224	0.00052399	0.00033061	0.000495345	0.000782559	4	Like			0.236236	0.530414	0.442393	0.484477	0.500443	Like	4
	0.000372423	0.00102	0.00104	0.000947345	0.000802661	Me	6			1.41029	-0.0348291	-0.174292	0.591904	-0.308598			0.000513452	0.00101652	0.00102257	0.00100654	0.000771801	6	Me			0.660868	0.704912	0.675959	0.671959	0.497492	Me	6
	-0.000191327	-0.000152203	-0.000119806	-8.91959e-05	-7.54749e-05	Hello	12			0.537336	-1.92905	1.43476	-0.503214	1.74725			-0.000137593	-0.000345108	2.367e-05	-0.000139517	9.92497e-05	12	Hello			0.384876	0.2225	0.338787	0.251638	0.313016	Hello	12
	0.000686637	-7e-05	0.000942037	0.00101	0.00102	Point	8			0.0753641	2.66666	-0.400651	0.899786	0.500181			0.000694173	0.000196666	0.000901972	0.00109998	0.00107002	8	Point			0.73748	0.414446	0.635252	0.70623	0.579291	Point	8
	-0.000179976	-0.000179594	-0.000122738	-9.69372e-05	-3.48098e-05	Hello	12			-0.481417	1.3358	1.57125	-2.28382	0.981649			-0.000228118	-4.60142e-05	3.43869e-05	-0.000325319	6.33551e-05	12	Hello			0.3465	0.328466	0.342405	0.183495	0.303171	Hello	12
	0.000685804	-6e-05	0.000947493	0.00102	0.00102	Point	8			-0.52817	-1.08078	1.36714	1.1772	-0.901437			0.000632987	-0.000168078	0.00108421	0.00113772	0.000929856	8	Point			0.711541	0.28522	0.696764	0.720072	0.540845	Point	8
	-0.000156818	0.000949097	0.000651742	0.000668389	-0.000124526	Phone	3			0.238705	-1.40352	-1.73107	1.04552	-0.326669			-0.000132948	0.000808745	0.000478635	0.000772941	-0.000157193	3	Phone			0.386845	0.6313	0.492358	0.586287	0.242676	Phone	3
	-0.000179091	-0.000177239	-0.000122356	-9.64152e-05	-3.37775e-05	Hello	12			-0.876815	-1.42554	0.166553	-1.05344	-0.70737			-0.000266773	-0.000319793	-0.000105701	-0.000201759	-0.000104514	12	Hello			0.330114	0.231469	0.295119	0.228811	0.257125	Hello	12
	-0.000456857	-0.00039884	-0.000353579	-0.000344809	-0.00033162	Heart	11			-1.13275	0.610679	0.779775	0.660895	0.551062			-0.000570132	-0.000337772	-0.000275601	-0.000278719	-0.000276514	11	Heart			0.201513	0.225099	0.237771	0.200585	0.209947	Heart	11
	0.000375224	0.00099518	0.00104	0.000922304	0.000802888	Me	6			-2.38347	-0.661906	2.50044	-0.698662	-0.753884			0.000136877	0.000928989	0.00129004	0.000852438	0.0007275	6	Me			0.501229	0.673902	0.766242	0.615443	0.48534	Me	6
	-0.000156765	0.000955371	0.000640475	0.000671887	-0.000117556	Phone	3			-1.47349	-0.503579	-0.89019	2.64574	-1.07781			-0.000304114	0.000905013	0.000551456	0.000936461	-0.000225337	3	Phone			0.314284	0.665407	0.516938	0.646259	0.223985	Phone	3
	0.0004364	0.00133	0.0013	0.00139	0.00137	No-like	5			-0.961269	0.477311	1.04041	0.313639	-0.914666			0.000340273	0.00137773	0.00140404	0.00142136	0.00127853	5	No-like			0.587454	0.832887	0.804721	0.824099	0.636485	No-like	5
	-0.000192346	-0.000152898	-0.000119494	-8.80028e-05	-7.58917e-05	Hello	12			0.839512	-0.627299	0.84825	-3.03334	0.788986			-0.000108395	-0.000215628	-3.4669e-05	-0.000391337	3.00685e-06	12	Hello			0.397254	0.268373	0.319095	0.159282	0.286617	Hello	12
	5.23221e-06	-1.17528e-05	-1.03229e-05	-1.44562e-06	-1.42926e-05	Please	10			0.500544	-1.71553	0.873684	-0.454671	0.0900741			5.52866e-05	-0.000183306	7.70455e-05	-4.69127e-05	-5.28519e-06	10	Please			0.466642	0.279825	0.356804	0.285601	0.284343	Please	10
	-0.000191745	-0.000154291	-0.000119918	-8.52303e-05	-7.79735e-05	Hello	12			1.64861	0.348796	-0.0181888	-2.80389	0.667224			-2.68842e-05	-0.000119411	-0.000121737	-0.000365619	-1.12511e-05	12	Hello			0.431808	0.302462	0.289706	0.168714	0.282707	Hello	12
	-0.000467638	-0.000396677	-0.000351611	-0.000348077	-0.000330743	Heart	11			0.201701	-0.579643	0.274451	1.08018	-3.00293			-0.000447468	-0.000454641	-0.000324166	-0.000240059	-0.000631036	11	Heart			0.253513	0.183693	0.221378	0.214764	0.112704	Heart	11
	-0.000460733	-0.000398221	-0.00035264	-0.000345799	-0.00033179	Heart	11			-4.83007	0.176949	1.00264	-0.864322	1.23073			-0.00094374	-0.000380526	-0.000252376	-0.000432231	-0.000208717	11	Heart			0.0431326	0.209951	0.24561	0.144284	0.228543	Heart	11
	0.000517887	0.00132	0.00132	0.00139	0.00137	No-like	5			1.46256	0.891285	-0.801929	0.145556	-0.358352			0.000664143	0.00140913	0.00123981	0.00140456	0.00133416	5	No-like			0.724749	0.844011	0.749285	0.817935	0.651744	No-like	5
	0.000503488	-3.50408e-06	0.00133	0.00117	0.000959291	Silence	7			-1.90722	-0.42138	-1.95076	0.652435	-1.48039			0.000312766	-4.56421e-05	0.00113492	0.00123524	0.000811252	7	Silence			0.575793	0.328598	0.713883	0.755839	0.508313	Silence	7
	0.000198246	0.00037344	-1.56281e-05	1.61886e-05	-1.99545e-05	OK	2			0.747772	0.663046	0.958172	1.82584	1.04303			0.000273023	0.000439745	8.01891e-05	0.000198773	8.4349e-05	2	OK			0.558945	0.500567	0.357865	0.375708	0.308929	OK	2
	0.000473009	-6.66345e-06	0.00135	0.00115	0.000960513	Silence	7			0.262675	-0.942323	-1.82825	-0.932282	0.934927			0.000499276	-0.000100896	0.00116717	0.00105677	0.00105401	7	Silence			0.654859	0.309022	0.724769	0.690383	0.574899	Silence	7
	-0.000467638	-0.000395933	-0.000359927	-0.000337055	-0.000328534	Heart	11			3.00635	-0.0455043	-1.18424	1.26888	0.430342			-0.000167003	-0.000400483	-0.000478351	-0.000210167	-0.0002855	11	Heart			0.372408	0.202881	0.169334	0.225727	0.207482	Heart	11
	-0.000177722	-0.000170823	-0.000121183	-9.02502e-05	-2.67848e-05	Hello	12			-0.583974	-0.0653694	4.4531	-0.483228	2.4386			-0.000236119	-0.00017736	0.000324127	-0.000138573	0.000217075	12	Hello			0.343108	0.281931	0.440205	0.251984	0.345335	Hello	12
	0.000537337	-7.55174e-06	0.00133	0.00116	0.000953076	Silence	7			-1.15516	0.498845	0.286361	-1.58362	2.21256			0.000421821	4.23328e-05	0.00135864	0.00100164	0.00117433	7	Silence			0.622024	0.359767	0.789395	0.670163	0.607903	Silence	7
	0.000495119	-2.99946e-06	0.00133	0.00118	0.000968789	Silence	7			-0.158474	0.547013	-2.48718	0.601343	0.976112			0.000479272	5.17019e-05	0.00108128	0.00124013	0.0010664	7	Silence			0.646378	0.363086	0.695776	0.757632	0.578298	Silence	7
	0.00047916	-4.37804e-06	0.00134	0.00116	0.000965653	Silence	7			-1.92251	0.581003	-1.26463	-1.08688	0.928943			0.000286909	5.37223e-05	0.00121354	0.00105131	0.00105855	7	Silence			0.564831	0.363802	0.740418	0.688381	0.576144	Silence	7
	-7.92287e-06	-1.21777e-05	-3.43281e-06	1.80997e-06	-6.47774e-06	Please	10			3.81759	1.03123	1.86647	0.179606	1.85409			0.000373836	9.09454e-05	0.000183214	1.97706e-05	0.000178931	10	Please			0.601682	0.37699	0.39264	0.310058	0.334872	Please	10
	0.00024738	0.000374945	-2.91393e-05	9.76916e-06	-1.81253e-05	OK	2			1.68154	0.442311	0.873821	0.924083	-1.54234			0.000415534	0.000419176	5.82428e-05	0.000102177	-0.00017236	2	OK			0.619358	0.493279	0.350457	0.340281	0.238516	OK	2
	-1.32712e-06	-1.17519e-05	-3.88723e-06	1.44963e-06	-1.18223e-05	Please	10			1.04128	-1.5369	-0.361659	0.436563	0.859991			0.000102801	-0.000165442	-4.00531e-05	4.51059e-05	7.41768e-05	10	Please			0.486784	0.286154	0.317278	0.31935	0.306139	Please	10
	0.000481225	-0.000216235	0.00104	0.000800583	0.000584529	Think	9			1.43114	1.80863	-2.28638	-0.400414	0.394114			0.000624339	-3.5372e-05	0.000811362	0.000760542	0.00062394	9	Think			0.707875	0.332237	0.604667	0.581739	0.456935	Think	9
	0.000478794	-6.40742e-06	0.00135	0.00116	0.000961531	Silence	7			-0.0448154	-0.183306	1.06817	0.298174	-0.636201			0.000474312	-2.47381e-05	0.00145682	0.00118982	0.000897911	7	Silence			0.644276	0.336004	0.822535	0.739178	0.532083	Silence	7
	-0.000149351	0.000902694	0.000671001	0.000644485	-0.000144098	Phone	3			0.314577	-0.536357	1.01055	-2.09304	-1.96016			-0.000117893	0.000849058	0.000772056	0.000435181	-0.000340114	3	Phone			0.393227	0.645583	0.591399	0.462412	0.192502	Phone	3
	0.000225682	0.000308417	-2.03768e-05	1.1443e-05	-2.4304e-05	OK	2			4.13333	-2.5516	-0.392927	-1.85433	-0.322207			0.000639015	5.32574e-05	-5.96695e-05	-0.00017399	-5.65247e-05	2	OK			0.714097	0.363637	0.310657	0.238995	0.270288	OK	2
	0.000372452	0.000900371	0.00104	0.000855603	0.000837711	Me	6			-0.249634	-0.920478	-0.177065	-1.13321	-0.958875			0.000347489	0.000808323	0.00102229	0.000742282	0.000741824	6	Me			0.590512	0.631151	0.675865	0.575043	0.489269	Me	6
	-0.000153314	0.000954769	0.000645872	0.000672157	-0.000121968	Phone	3			0.544684	1.86472	1.75473	-0.191054	-0.334782			-9.88456e-05	0.00114124	0.000821345	0.000653052	-0.000155446	3	Phone			0.401302	0.749101	0.608037	0.542317	0.243155	Phone	3
	-0.000188998	-0.000166165	-0.000116532	-9.53583e-05	-7.11128e-05	Hello	12			-1.09811	2.70659	0.962115	-0.611678	0.887866			-0.000298809	0.000104494	-2.03205e-05	-0.000156526	1.76738e-05	12	Hello			0.316533	0.38179	0.323939	0.2454	0.290641	Hello	12
	0.000398179	0.00134	0.00135	0.00139	0.00137	No-like	5			0.393164	0.463931	1.87396	0.711991	-1.08063			0.000437495	0.00138639	0.0015374	0.0014612	0.00126194	5	No-like			0.628668	0.835956	0.849734	0.838709	0.631933	No-like	5
	0.000710666	-0.000150922	-0.000133669	0.000858611	0.000871496	Victory	1			-1.84941	0.119177	0.854316	0.256733	-3.25092			0.000525725	-0.000139004	-4.82374e-05	0.000884284	0.000546404	1	Victory			0.666071	0.295521	0.314516	0.627123	0.435667	Victory	1
	0.000486074	-7.22173e-06	0.00136	0.00115	0.000955179	Silence	7			0.0410262	-0.156513	2.84026	1.83697	0.796902			0.000490177	-2.2873e-05	0.00164403	0.0013337	0.00103487	7	Silence			0.651001	0.336665	0.885726	0.791947	0.56965	Silence	7
	-0.000460733	-0.000396829	-0.000362158	-0.000333748	-0.000329564	Heart	11			-1.03152	-1.89237	-0.934369	-0.12689	0.406362			-0.000563885	-0.000586066	-0.000455595	-0.000346437	-0.000288928	11	Heart			0.204161	0.13713	0.177015	0.175749	0.206542	Heart	11
	0.000197395	0.000361283	-2.04668e-05	9.62236e-06	-1.52484e-05	OK	2			-2.48085	-0.43393	-1.78791	4.35881	0.964654			-5.06904e-05	0.00031789	-0.000199258	0.000445503	8.1217e-05	2	OK			0.421716	0.457394	0.26354	0.466197	0.30807	OK	2
	0.000699218	-0.000127562	-0.000137845	0.0009074	0.000961531	Victory	1			-2.61164	-3.93022	0.702629	2.56585	0.815329			0.000438054	-0.000520584	-6.75821e-05	0.00116399	0.00104306	1	Victory			0.628905	0.16033	0.307986	0.729704	0.571897	Victory	1
	-0.000192346	-0.00014998	-0.000119093	-9.38132e-05	-7.96723e-05	Hello	12			1.01588	-1.61317	0.694317	0.429743	0.630931			-9.07581e-05	-0.000311297	-4.96613e-05	-5.08389e-05	-1.65792e-05	12	Hello			0.40473	0.234479	0.314035	0.284161	0.281245	Hello	12
	-0.000173914	0.000949747	0.00064288	0.000667324	-0.000122192	Phone	3			2.96638	-2.20138	1.98743	1.62943	0.491818			0.000122724	0.000729609	0.000841623	0.000830267	-7.30102e-05	3	Phone			0.49523	0.603263	0.614881	0.607312	0.265767	Phone	3
	-0.000169299	0.000956141	0.00063309	0.000668443	-0.000118137	Phone	3			1.83187	0.284259	-1.54059	1.91057	0.27947			1.38884e-05	0.000984567	0.000479031	0.0008595	-9.019e-05	3	Phone			0.449092	0.693593	0.492491	0.618033	0.261054	Phone	3
	0.000366867	0.0011	0.00103	0.000969548	0.000901772	Me	6			-0.951426	-1.39908	0.479122	1.45704	0.661021			0.000271724	0.000960092	0.00107791	0.00111525	0.000967874	6	Me			0.558394	0.684921	0.694639	0.711831	0.551273	Me	6
	-0.000173727	0.000947296	0.000649186	0.000658009	-0.000124521	Phone	3			1.61133	-0.194062	3.17907	0.619168	0.824657			-1.25936e-05	0.00092789	0.000967093	0.000719926	-4.20553e-05	3	Phone			0.437866	0.673512	0.657233	0.566843	0.274257	Phone	3
	-0.000159673	0.000956807	0.000634083	0.000669551	-0.000118306	Phone	3			-2.35472	1.35019	0.997196	2.91845	1.4633			-0.000395145	0.00109183	0.000733803	0.000961396	2.80243e-05	3	Phone			0.275694	0.731594	0.578487	0.655404	0.29348	Phone	3
	-0.000460733	-0.000381034	-0.000368535	-0.000317714	-0.000324328	Heart	11			-0.726278	-1.78023	-1.23314	-0.822256	2.43559			-0.000533361	-0.000559057	-0.000491849	-0.00039994	-8.07692e-05	11	Heart			0.217101	0.146699	0.164778	0.156127	0.263638	Heart	11
	0.000704167	-0.000140252	-0.000133941	0.00087648	0.000920494	Victory	1			1.50714	-1.01285	-1.17908	1.66275	-0.26116			0.000854881	-0.000241537	-0.000251849	0.00104275	0.000894378	1	Victory			0.805607	0.259194	0.245788	0.685242	0.531114	Victory	1
	0.000488938	0.00133	0.00133	0.00139	0.00137	No-like	5			-1.23202	2.1997	1.02746	-0.418995	-0.479001			0.000365736	0.00154997	0.00143275	0.0013481	0.0013221	5	No-like			0.598248	0.89391	0.81441	0.79723	0.648435	No-like	5
	0.000338833	0.00103	0.000927246	0.000890121	0.000784002	Me	6			0.218736	0.500667	2.34571	0.947782	0.946801			0.000360707	0.00108007	0.00116182	0.000984899	0.000878682	6	Me			0.596116	0.727427	0.72296	0.664024	0.526809	Me	6
	-0.000484752	-0.000371732	-0.000365973	-0.000346914	-0.000306371	Heart	11			-0.424008	0.189203	3.08759	0.489759	-0.669505			-0.000527153	-0.000352812	-5.72136e-05	-0.000297938	-0.000373322	11	Heart			0.219733	0.21977	0.311486	0.193537	0.183393	Heart	11
	0.000481729	-6.28764e-06	0.00135	0.00116	0.000961296	Silence	7			-0.264423	0.487219	0.767978	-0.0371244	0.653191			0.000455287	4.24342e-05	0.0014268	0.00115629	0.00102662	7	Silence			0.63621	0.359803	0.812403	0.726881	0.567386	Silence	7
	-0.000470889	-0.000389758	-0.000367275	-0.000318374	-0.000326882	Heart	11			-0.926719	-1.8825	-2.26894	-1.622	-0.173484			-0.000563561	-0.000578008	-0.000594169	-0.000480574	-0.00034423	11	Heart			0.204299	0.139985	0.13024	0.126554	0.191373	Heart	11
	-0.000566995	-0.000387815	-0.000377498	-0.000345568	-0.000319596	Heart	11			-1.37149	0.563848	1.59892	-0.937019	1.35933			-0.000704144	-0.00033143	-0.000217606	-0.00043927	-0.000183663	11	Heart			0.144703	0.227346	0.257347	0.141702	0.235415	Heart	11
	7.08677e-06	-8.15711e-06	-1.2629e-05	-5.63426e-06	-1.71305e-05	Please	10			0.477553	2.07586	-1.9031	-0.99205	-0.0107298			5.48421e-05	0.000199429	-0.000202939	-0.000104839	-1.82035e-05	10	Please			0.466453	0.415425	0.262297	0.264357	0.2808	Please	10
	-7.60697e-06	-1.22044e-05	-2.96394e-06	1.47668e-06	-6.16669e-06	Please	10			0.791489	0.804444	-1.84305	-0.489881	-0.0684713			7.15419e-05	6.824e-05	-0.000187269	-4.75114e-05	-1.30138e-05	10	Please			0.473533	0.368946	0.267587	0.285382	0.282223	Please	10
	0.000363209	0.00109	0.001	0.000967183	0.000900311	Me	6			2.64411	-1.9322	-0.171403	-1.9822	0.0780057			0.00062762	0.00089678	0.00098286	0.000768963	0.000908112	6	Me			0.709266	0.66249	0.662555	0.584828	0.534881	Me	6
	-0.000382572	0.000627519	0.000345449	0.000685861	0.000689983	Like	4			-0.676609	1.21234	1.39696	0.954939	0.241493			-0.000450233	0.000748753	0.000485145	0.000781355	0.000714132	4	Like			0.252341	0.610046	0.494555	0.589373	0.481674	Like	4
	0.00022624	0.000383897	-1.54054e-05	1.00763e-05	-1.97579e-05	OK	2			-2.44247	-1.33154	3.54075	-0.275268	0.55143			-1.80071e-05	0.000250743	0.00033867	-1.74505e-05	3.53851e-05	2	OK			0.435571	0.433605	0.445113	0.296407	0.295499	OK	2
	-0.000356099	0.000626402	0.000407296	0.000685861	0.000696246	Like	4			0.880628	1.92879	1.50999	2.06161	-0.0639915			-0.000268036	0.000819281	0.000558295	0.000892022	0.000689847	4	Like			0.329578	0.635033	0.519246	0.62996	0.475013	Like	4
	0.000473009	-6.66345e-06	0.00135	0.00115	0.000960513	Silence	7			-0.0759371	0.907905	1.04845	-0.442671	0.986487			0.000465415	8.4127e-05	0.00145485	0.00110573	0.00105916	7	Silence			0.640504	0.374574	0.82187	0.70834	0.576313	Silence	7
	-0.000479724	-0.00039748	-0.000363408	-0.000329611	-0.000330096	Heart	11			-0.90116	-0.526094	-2.79473	1.38602	1.04933			-0.00056984	-0.000450089	-0.000642881	-0.000191009	-0.000225163	11	Heart			0.201637	0.185306	0.113798	0.232753	0.224032	Heart	11
	-0.000355892	0.000624971	0.000469498	0.000685861	0.000713996	Like	4			-0.246727	-1.13672	-2.08306	-0.938692	0.480691			-0.000380565	0.000511299	0.000261192	0.000591992	0.000762065	4	Like			0.281875	0.525918	0.418961	0.519923	0.494821	Like	4
	0.000219011	0.000378575	-1.27226e-05	1.18126e-05	-2.02511e-05	OK	2			1.09481	-0.675849	-0.989623	-0.0565274	1.02065			0.000328492	0.00031099	-0.000111685	6.15986e-06	8.18136e-05	2	OK			0.582459	0.45495	0.293099	0.305066	0.308234	OK	2
	-0.000155836	0.00095033	0.000650256	0.000669537	-0.000124241	Phone	3			0.233824	-0.58645	0.770727	2.76032	-0.373483			-0.000132454	0.000891685	0.000727329	0.000945569	-0.000161589	3	Phone			0.387055	0.660685	0.576302	0.649599	0.24147	Phone	3
	-0.000464216	-0.000383941	-0.000368697	-0.000317727	-0.00032483	Heart	11			-0.907078	1.83091	0.350446	0.405767	-0.588681			-0.000554924	-0.00020085	-0.000333652	-0.00027715	-0.000383698	11	Heart			0.20796	0.273609	0.218176	0.201161	0.180547	Heart	11
	-0.000475424	-0.000393366	-0.00034885	-0.000351921	-0.000328586	Heart	11			1.27003	1.42987	1.34469	-0.289751	-2.09486			-0.000348421	-0.000250379	-0.000214381	-0.000380896	-0.000538072	11	Heart			0.295501	0.256062	0.258435	0.163111	0.138204	Heart	11
	-7.92287e-06	-1.21777e-05	-3.43281e-06	1.80997e-06	-6.47774e-06	Please	10			0.507343	3.16405	0.738171	-0.00269608	-1.34881			4.28114e-05	0.000304227	7.03843e-05	1.54036e-06	-0.000141359	10	Please			0.461353	0.452554	0.354555	0.303372	0.247019	Please	10
	0.000476021	-4.35959e-06	0.00133	0.00117	0.000971035	Silence	7			0.254172	-1.06728	1.63399	-0.834819	3.46537			0.000501438	-0.000111088	0.0014934	0.00108652	0.00131757	7	Silence			0.655775	0.305411	0.834883	0.701293	0.647193	Silence	7
	0.000367419	0.0011	0.00103	0.000970259	0.000899473	Me	6			1.37271	-0.370289	-0.694317	-0.385213	0.60881			0.00050469	0.00106297	0.000960568	0.000931738	0.000960354	6	Me			0.657154	0.721371	0.65503	0.644526	0.549211	Me	6
	0.000435987	0.00132	0.00125	0.00139	0.00137	No-like	5			2.22352	1.95586	-0.884585	1.07721	0.0967418			0.000658339	0.00151559	0.00116154	0.00149772	0.00137967	5	No-like			0.722289	0.881728	0.722867	0.852104	0.664227	No-like	5
	0.00050055	-3.45336e-07	0.00133	0.00119	0.000961222	Silence	7			2.50089	2.07796	0.547504	-2.49813	-0.948622			0.000750639	0.00020745	0.00138475	0.000940187	0.00086636	7	Silence			0.761417	0.418267	0.79821	0.647625	0.523429	Silence	7
	0.000363412	0.00109	0.00102	0.000969252	0.000901049	Me	6			-0.836025	1.22255	-0.973985	-0.843139	-0.570258			0.00027981	0.00121226	0.000922601	0.000884938	0.000844023	6	Me			0.561822	0.774261	0.642215	0.627362	0.517302	Me	6
	0.000710666	-0.000150922	-0.000133669	0.000858611	0.000871496	Victory	1			2.0525	1.36436	-1.04318	-0.692528	-1.10908			0.000915916	-1.44862e-05	-0.000237987	0.000789358	0.000760588	1	Victory			0.831481	0.339636	0.250467	0.592308	0.494416	Victory	1
	1.83378e-06	-1.55981e-05	-6.92877e-06	-2.52779e-07	-1.11556e-05	Please	10			2.64683	-1.03312	2.25463	1.36159	-1.89365			0.000266517	-0.00011891	0.000218534	0.000135906	-0.000200521	10	Please			0.556187	0.30264	0.404562	0.352651	0.230791	Please	10
	0.000435909	-0.000159508	0.00107	0.000824065	0.000610803	Think	9			0.292323	-1.12134	-0.474173	-1.30906	1.19461			0.000465141	-0.000271642	0.00102258	0.000693159	0.000730264	9	Think			0.640388	0.248528	0.675963	0.557027	0.486099	Think	9
	1.9324e-06	-1.60068e-05	-6.98346e-06	-2.378e-07	-1.10007e-05	Please	10			1.89467	-0.746991	-2.40854	1.02137	0.871103			0.000191399	-9.07059e-05	-0.000247838	0.000101899	7.61096e-05	10	Please			0.524343	0.312632	0.247142	0.340179	0.306669	Please	10
	0.000212479	0.000374615	-1.14991e-05	1.20808e-05	-1.99764e-05	OK	2			0.220707	0.180646	-0.503335	-1.84452	-2.22627			0.00023455	0.00039268	-6.18326e-05	-0.000172371	-0.000242604	2	OK			0.542635	0.483892	0.309927	0.239589	0.219248	OK	2
	3.4585e-06	-1.48633e-05	-8.51315e-06	-1.48349e-06	-1.27276e-05	Please	10			1.12377	-2.88419	-0.700965	-0.750891	-1.58743			0.000115835	-0.000303282	-7.86096e-05	-7.65726e-05	-0.00017147	10	Please			0.49231	0.237318	0.304264	0.274723	0.23876	Please	10
	0.000478672	-3.95359e-06	0.00133	0.00117	0.000970597	Silence	7			0.0975467	-0.671407	0.968325	0.374195	0.3011			0.000488427	-7.10943e-05	0.00142683	0.00120742	0.00100071	7	Silence			0.650259	0.319581	0.812414	0.745634	0.560279	Silence	7
	-0.000480876	-0.000395135	-0.000353539	-0.000348417	-0.000321308	Heart	11			2.16857	0.620543	0.829198	0.307776	-2.194			-0.000264019	-0.000333081	-0.000270619	-0.000317639	-0.000540708	11	Heart			0.331281	0.226761	0.239452	0.186311	0.137481	Heart	11
	0.000724307	-0.000152011	-0.000134535	0.000882545	0.00087696	Victory	1			-0.80935	-3.27042	1.11906	4.19837	0.3011			0.000643372	-0.000479053	-2.26286e-05	0.00130238	0.00090707	1	Victory			0.715944	0.175044	0.32316	0.780462	0.534595	Victory	1
	0.000537337	-7.55174e-06	0.00133	0.00116	0.000953076	Silence	7			-0.764057	-0.0936382	-1.65492	0.0587085	-1.33222			0.000460931	-1.69156e-05	0.00116451	0.00116587	0.000819854	7	Silence			0.638603	0.338776	0.723869	0.730396	0.510673	Silence	7
	-0.000154206	0.000954788	0.000643001	0.000673448	-0.000119741	Phone	3			0.186891	-0.46911	0.0411421	0.690359	0.888821			-0.000135517	0.000907877	0.000647115	0.000742484	-3.08589e-05	3	Phone			0.385756	0.666422	0.549227	0.575117	0.277328	Phone	3
	-1.32712e-06	-1.17519e-05	-3.88723e-06	1.44963e-06	-1.18223e-05	Please	10			0.819855	0.441713	-1.73756	2.57482	0.922141			8.06584e-05	3.24194e-05	-0.000177643	0.000258931	8.03918e-05	10	Please			0.477397	0.356255	0.270836	0.397771	0.307844	Please	10
	0.000426173	0.00134	0.00134	0.00139	0.00137	No-like	5			-2.37903	-1.11846	-0.00441673	-1.66381	2.91315			0.00018827	0.00122815	0.00133956	0.00122362	0.00166131	5	No-like			0.523016	0.779894	0.782956	0.751576	0.741479	No-like	5
	0.000367078	0.00109	0.00103	0.000971198	0.000860485	Me	6			-0.163206	1.18189	0.42771	1.13168	0.429146			0.000350757	0.00120819	0.00107277	0.00108437	0.0009034	6	Me			0.591898	0.77282	0.692904	0.700504	0.533588	Me	6
	0.000245536	0.00037407	-2.83108e-05	9.09504e-06	-1.75623e-05	OK	2			1.48788	-0.835489	4.32847	1.6046	-0.627674			0.000394324	0.000290521	0.000404536	0.000169555	-8.03297e-05	2	OK			0.610367	0.447698	0.467346	0.364992	0.263759	OK	2
	0.000686185	-3e-05	0.000946308	0.00104	0.00101	Point	8			-1.50847	-1.85828	2.67844	3.04586	0.319741			0.000535338	-0.000215828	0.00121415	0.00134459	0.00104197	8	Point			0.670146	0.268303	0.740626	0.795941	0.571598	Point	8
	0.000226761	0.000309116	-2.05345e-05	1.17953e-05	-2.44391e-05	OK	2			-1.80958	-2.23077	-0.655969	-0.386873	-0.261276			4.58028e-05	8.60386e-05	-8.61314e-05	-2.6892e-05	-5.05667e-05	2	OK			0.462621	0.375251	0.301725	0.292944	0.271923	OK	2
	-0.000189468	-0.000166499	-0.000116547	-9.56134e-05	-6.99591e-05	Hello	12			0.93939	1.28703	0.367213	1.74838	0.240448			-9.5529e-05	-3.77961e-05	-7.98257e-05	7.92245e-05	-4.59143e-05	12	Hello			0.402708	0.331378	0.303853	0.331863	0.273199	Hello	12
	-0.000171596	0.00094659	0.000655316	0.000650626	-0.00012653	Phone	3			1.98688	-1.23105	-1.1121	-1.37813	-0.228715			2.70922e-05	0.000823485	0.000544106	0.000512813	-0.000149402	3	Phone			0.454689	0.636523	0.514456	0.490884	0.244813	Phone	3
	0.000510102	-0.000253464	0.000939347	0.000788141	0.000586402	Think	9			-0.699941	-1.17471	1.45961	1.17705	1.59468			0.000440108	-0.000370935	0.00108531	0.000905846	0.00074587	9	Think			0.629776	0.21335	0.697135	0.63503	0.490379	Think	9
	0.000703897	-0.000143663	-0.000132652	0.000877376	0.000911358	Victory	1			-0.387585	-0.214329	2.44941	-2.50136	1.2014			0.000665139	-0.000165096	0.000112289	0.00062724	0.0010315	1	Victory			0.725171	0.286277	0.3687	0.53285	0.568725	Victory	1
	6.00414e-06	-7.09077e-06	-1.17072e-05	-7.42003e-06	-1.45429e-05	Please	10			-0.783982	0.0732956	-1.15346	0.654452	-0.831471			-7.23941e-05	2.38791e-07	-0.000127054	5.80252e-05	-9.769e-05	10	Please			0.412515	0.344853	0.287912	0.324088	0.258997	Please	10
	0.000460136	-0.000205215	0.00105	0.000809293	0.000599434	Think	9			-1.41673	1.70542	-0.104102	1.50904	2.02761			0.000318463	-3.46735e-05	0.00103959	0.000960197	0.000802195	9	Think			0.578208	0.332484	0.681703	0.654964	0.505829	Think	9
	0.000371461	0.00106	0.00103	0.000967318	0.000827775	Me	6			0.323145	-1.49597	-0.203555	0.710064	1.36072			0.000403775	0.000910403	0.00100964	0.00103832	0.000963847	6	Me			0.614374	0.667317	0.671596	0.683618	0.550169	Me	6
	0.000208332	0.000372841	-1.23664e-05	1.28075e-05	-1.97475e-05	OK	2			3.14725	2.72671	0.0543446	-2.0299	-2.45684			0.000523057	0.000645512	-6.93194e-06	-0.000190183	-0.000265432	2	OK			0.66494	0.573468	0.328458	0.233056	0.212987	OK	2
	-6.55375e-06	-1.29756e-05	-1.87769e-06	2.79587e-06	-8.9713e-06	Please	10			0.290804	1.63753	0.351627	0.393045	0.304847			2.25266e-05	0.000150777	3.3285e-05	4.21004e-05	2.15134e-05	10	Please			0.452754	0.398188	0.342033	0.318247	0.291694	Please	10
	-0.00054678	-0.000375844	-0.000368519	-0.000346372	-0.000315873	Heart	11			-0.860936	1.20251	-0.430101	1.77468	-1.76593			-0.000632874	-0.000255593	-0.000411529	-0.000168904	-0.000492466	11	Heart			0.174916	0.254214	0.191889	0.24086	0.150713	Heart	11
	0.000375761	0.000979023	0.00104	0.000909261	0.000806179	Me	6			2.77734	-2.36103	-0.310355	-0.602959	-0.543458			0.000653495	0.00074292	0.00100896	0.000848965	0.000751833	6	Me			0.720235	0.607979	0.671366	0.614169	0.492015	Me	6
	-0.000191073	-0.000153189	-0.00011886	-9.44124e-05	-7.95977e-05	Hello	12			-4.32115	-0.713918	-1.20156	1.1677	-0.0347131			-0.000623188	-0.000224581	-0.000239016	2.23579e-05	-8.3069e-05	12	Hello			0.179021	0.265202	0.25012	0.311007	0.263008	Hello	12
	0.000437047	0.00124	0.00124	0.00139	0.00136	No-like	5			-2.31805	1.83187	-0.389365	0.259179	-0.206567			0.000205242	0.00142319	0.00120106	0.00141592	0.00133934	5	No-like			0.530211	0.848992	0.736208	0.822102	0.653165	No-like	5
	-0.000350157	0.000624727	0.000476362	0.000685861	0.00071364	Like	4			0.815063	0.259063	0.32244	0.40422	-1.28653			-0.000268651	0.000650633	0.000508606	0.000726283	0.000584987	4	Like			0.329318	0.575283	0.502474	0.569175	0.44625	Like	4
	0.000701033	-0.000131665	-0.000140259	0.000884283	0.000932023	Victory	1			-0.477069	1.13825	1.97317	0.242772	1.32848			0.000653326	-1.78396e-05	5.70578e-05	0.00090856	0.00106487	1	Victory			0.720164	0.338448	0.350057	0.636026	0.577879	Victory	1
	0.000540509	-7.48729e-06	0.00133	0.00116	0.000953588	Silence	7			1.25646	2.44204	1.10908	-1.27793	0.497754			0.000666155	0.000236717	0.00144091	0.00103221	0.00100336	7	Silence			0.725602	0.428635	0.817166	0.681374	0.561008	Silence	7
	0.000452181	0.00133	0.00134	0.00139	0.00137	No-like	5			0.0523937	1.51228	1.40264	0.915495	0.746472			0.00045742	0.00148123	0.00148026	0.00148155	0.00144465	5	No-like			0.637115	0.869556	0.83045	0.846173	0.682049	No-like	5
	0.000718709	-0.000152652	-0.000135777	0.00088889	0.000884534	Victory	1			0.453228	-0.393521	1.75042	3.17259	0.123781			0.000764032	-0.000192004	3.92648e-05	0.00120615	0.000896912	1	Victory			0.767094	0.276743	0.344051	0.745168	0.531809	Victory	1
	0.000711654	-0.00013516	-0.000135793	0.00088391	0.000927025	Victory	1			-0.997626	0.380235	0.704807	0.540886	2.47726			0.000611891	-9.71365e-05	-6.53123e-05	0.000937999	0.00117475	1	Victory			0.702599	0.310354	0.308752	0.646823	0.608018	Victory	1
	-0.000154136	0.000911103	0.000666987	0.000649	-0.000141766	Phone	3			0.234986	-0.913285	0.0382721	-1.24833	1.73263			-0.000130637	0.000819774	0.000670814	0.000524167	3.14972e-05	3	Phone			0.387824	0.635208	0.557226	0.495048	0.294432	Phone	3
	0.000243052	0.000385635	-3.03201e-05	1.25581e-05	-1.76171e-05	OK	2			-1.43204	-1.56096	0.88363	0.750241	0.214329			9.98479e-05	0.000229539	5.80429e-05	8.75822e-05	3.81582e-06	2	OK			0.485532	0.426093	0.35039	0.334928	0.286839	OK	2
	0.000486075	-3.52215e-06	0.00133	0.00118	0.000969606	Silence	7			0.4667	4.03958	5.76256	0.373011	0.0523937			0.000532745	0.000400435	0.00190626	0.0012173	0.000974845	7	Silence			0.669047	0.48664	0.97424	0.749258	0.553186	Silence	7
	0.000436786	0.00132	0.00127	0.00139	0.00137	No-like	5			0.0947875	-2.53231	1.44696	1.86125	0.192674			0.000446265	0.00106677	0.0014147	0.00157612	0.00138927	5	No-like			0.632386	0.722716	0.808318	0.880859	0.666858	No-like	5
	-0.00019558	-0.000154021	-0.000112725	-8.39714e-05	-7.17246e-05	Hello	12			-0.978949	-3.82943	2.25109	1.35882	-1.92381			-0.000293475	-0.000536964	0.000112384	5.19102e-05	-0.000264106	12	Hello			0.318794	0.154527	0.368732	0.321845	0.21335	Hello	12
	-0.000535001	-0.000395899	-0.000374533	-0.000350238	-0.000316618	Heart	11			-1.68369	1.58382	-0.451909	1.07069	-2.26822			-0.00070337	-0.000237517	-0.000419724	-0.000243169	-0.00054344	11	Heart			0.145031	0.260618	0.189123	0.213623	0.136731	Heart	11
	0.000692219	-0.000129264	-0.000141827	0.000900083	0.000965716	Victory	1			-0.674198	-3.21009	-2.15818	-0.498482	-3.74604			0.000624799	-0.000450273	-0.000357645	0.000850235	0.000591112	1	Victory			0.70807	0.185241	0.210077	0.614635	0.44793	Victory	1
	0.000369711	0.00108	0.00103	0.000970045	0.000844767	Me	6			-1.10773	0.282156	0.995051	-0.559049	-0.228715			0.000258938	0.00110822	0.00112951	0.00091414	0.000821895	6	Me			0.552974	0.7374	0.712054	0.638072	0.511233	Me	6
	5.64084e-06	-6.53171e-06	-1.14059e-05	-7.87484e-06	-1.45168e-05	Please	10			-1.80248	1.41351	-0.400414	-0.702117	2.26283			-0.000174607	0.000134819	-5.14473e-05	-7.80866e-05	0.000211767	10	Please			0.369185	0.392534	0.313432	0.274168	0.343879	Please	10
	0.000373224	0.00091067	0.00104	0.000863485	0.000835211	Me	6			0.368988	0.243122	1.70892	0.321149	-1.07691			0.000410123	0.000934982	0.00121089	0.0008956	0.00072752	6	Me			0.617064	0.676025	0.739525	0.631273	0.485346	Me	6
	0.000686637	-8e-05	0.000954877	0.000989084	0.00101	Point	8			-0.694827	-1.08823	0.485043	0.599975	0.609808			0.000617154	-0.000188823	0.00100338	0.00104908	0.00107098	8	Point			0.70483	0.27787	0.669482	0.687563	0.579555	Point	8
	0.000685508	-3e-05	0.000946566	0.00104	0.00101	Point	8			1.06153	-0.00143416	0.043209	-1.39873	-0.303326			0.000791661	-3.01434e-05	0.000950887	0.000900127	0.000979667	8	Point			0.778807	0.334089	0.651762	0.632933	0.554508	Point	8
	-0.000191073	-0.000154361	-0.000118365	-8.50027e-05	-7.76324e-05	Hello	12			-0.109163	3.2308	1.81625	-3.01668	-2.17774			-0.000201989	0.000168719	6.326e-05	-0.000386671	-0.000295406	12	Hello			0.357577	0.404544	0.352151	0.160993	0.204765	Hello	12
	0.000685569	-7e-05	0.000942665	0.00101	0.000975045	Point	8			-1.98743	-0.42138	-0.713403	2.23948	1.44513			0.000486826	-0.000112138	0.000871325	0.00123395	0.00111956	8	Point			0.64958	0.305039	0.624907	0.755364	0.592879	Point	8
	0.000489665	-6.56153e-06	0.00136	0.00115	0.000956755	Silence	7			0.277952	-0.0218603	-0.400651	2.10495	0.0826014			0.00051746	-8.74756e-06	0.00131993	0.0013605	0.000965015	7	Silence			0.662567	0.341669	0.776332	0.801775	0.550489	Silence	7
	0.000713672	-0.000119458	-0.000133018	0.000902328	0.000952695	Victory	1			-1.81912	1.62695	-0.310825	1.02514	3.94462			0.00053176	4.32367e-05	-0.000164101	0.00100484	0.00134716	1	Victory			0.668629	0.360087	0.275407	0.671338	0.655308	Victory	1
	0.000476727	-4.1542e-06	0.00133	0.00117	0.000970925	Silence	7			-1.11407	-2.81717	-0.130461	-1.77468	-0.555976			0.00036532	-0.000285872	0.00131695	0.000992532	0.000915327	7	Silence			0.598072	0.243487	0.775326	0.666823	0.53686	Silence	7
	-0.000188497	-0.000165711	-0.000116753	-9.51095e-05	-7.2204e-05	Hello	12			-0.617667	2.38347	-3.06783	2.36103	1.16444			-0.000250264	7.26364e-05	-0.000423536	0.000140994	4.42402e-05	12	Hello			0.337112	0.370503	0.187836	0.354517	0.297927	Hello	12
	0.000524603	-6.76182e-06	0.00133	0.00116	0.000953986	Silence	7			1.14147	1.13948	1.01516	0.435125	-2.55844			0.00063875	0.000107186	0.00143152	0.00120351	0.000698142	7	Silence			0.713984	0.382744	0.813995	0.744201	0.477288	Silence	7
	-0.000475424	-0.000393366	-0.00034885	-0.000351921	-0.000328586	Heart	11			-2.42705	0.203787	0.776625	-1.65239	-0.845827			-0.000718129	-0.000372987	-0.000271187	-0.00051716	-0.000413169	11	Heart			0.138774	0.212622	0.23926	0.113136	0.172464	Heart	11
	0.000543046	-7.36863e-06	0.00132	0.00116	0.000954792	Silence	7			0.925747	-0.659505	-0.587316	0.03678	2.02475			0.000635621	-7.33192e-05	0.00126127	0.00116368	0.00115727	7	Silence			0.712658	0.318792	0.756529	0.729592	0.603222	Silence	7
	0.000522201	0.00129	0.00129	0.00139	0.00137	No-like	5			2.39244	2.15882	1.62943	0.265355	2.32871			0.000761445	0.00150588	0.00145294	0.00141654	0.00160287	5	No-like			0.765998	0.87829	0.821228	0.822328	0.725448	No-like	5
	0.000684707	-7e-05	0.000942993	0.001	0.001	Point	8			0.751281	-0.758053	3.54261	-0.283206	2.33602			0.000759835	-0.000145805	0.00129725	0.000971679	0.0012336	8	Point			0.765315	0.293111	0.768676	0.659175	0.62416	Point	8
	-0.000511209	-0.000377179	-0.000361316	-0.000348981	-0.000310742	Heart	11			0.398273	-0.0336814	-1.45741	0.894847	-2.48265			-0.000471382	-0.000380547	-0.000507057	-0.000259496	-0.000559007	11	Heart			0.243376	0.209944	0.159645	0.207635	0.132461	Heart	11
	-0.000479214	-0.00039794	-0.000362231	-0.000323481	-0.000330087	Heart	11			-0.687044	0.0103853	-1.16041	-3.23784	-1.50771			-0.000547918	-0.000396901	-0.000478272	-0.000647265	-0.000480858	11	Heart			0.21093	0.20415	0.16936	0.0654192	0.153897	Heart	11
	0.000499141	-9.69311e-07	0.00133	0.00119	0.000964962	Silence	7			0.138525	-0.78293	1.54624	0.173136	-0.580632			0.000512994	-7.92623e-05	0.00148462	0.00120731	0.000906899	7	Silence			0.660674	0.316687	0.831921	0.745595	0.534548	Silence	7
	-0.000331911	0.000626402	0.000513339	0.000685861	0.000708392	Like	4			-4.54587	-1.78885	-0.848654	0.183074	-4.73752			-0.000786498	0.000447517	0.000428474	0.000704168	0.00023464	4	Like			0.109791	0.50332	0.475426	0.561064	0.350153	Like	4
	0.000408053	0.00134	0.00134	0.00139	0.00137	No-like	5			1.08703	-2.14469	2.08336	1.29517	-1.21617			0.000516756	0.00112553	0.00154834	0.00151952	0.00124838	5	No-like			0.662269	0.743535	0.853427	0.860098	0.628215	No-like	5
	0.000469332	-0.000205804	0.00104	0.000804292	0.000591636	Think	9			-0.443989	-0.196492	1.13321	1.71884	2.05954			0.000424933	-0.000225453	0.00115332	0.000976176	0.00079759	9	Think			0.623343	0.264892	0.720093	0.660824	0.504566	Think	9
	-0.0001953	-0.000154374	-0.000112881	-8.68716e-05	-7.36916e-05	Hello	12			0.14567	0.554624	-1.01242	0.430342	0.551676			-0.000180733	-9.89116e-05	-0.000214123	-4.38374e-05	-1.8524e-05	12	Hello			0.366588	0.309725	0.258522	0.286729	0.280712	Hello	12
	-0.000165148	0.000937253	0.0006586	0.000649797	-0.000134096	Phone	3			0.846904	2.52281	0.265587	-1.58642	-0.588803			-8.04576e-05	0.00118953	0.000685159	0.000491155	-0.000192976	3	Phone			0.409097	0.766211	0.562068	0.48294	0.232861	Phone	3
	0.000205692	0.000338023	-1.75258e-05	1.43626e-05	-2.49362e-05	OK	2			1.6099	1.14961	0.969175	2.3559	1.29718			0.000366682	0.000452984	7.93917e-05	0.000249953	0.000104781	2	OK			0.598649	0.505257	0.357596	0.394478	0.314533	OK	2
	-0.00013353	0.000874043	0.000680947	0.000641524	-0.000144118	Phone	3			-1.84941	-1.77629	-2.92997	2.365	-0.225233			-0.000318471	0.000696414	0.00038795	0.000878024	-0.000166641	3	Phone			0.308198	0.591502	0.461747	0.624827	0.240084	Phone	3
	-0.000337732	0.000626402	0.000507645	0.000685861	0.000707274	Like	4			-1.24735	0.527682	-1.2748	-0.651047	1.06271			-0.000462467	0.00067917	0.000380165	0.000620756	0.000813545	4	Like			0.247155	0.585393	0.459119	0.530472	0.508942	Like	4
	0.000423632	0.00134	0.00133	0.00139	0.00137	No-like	5			0.573838	2.52754	-1.52936	0.514152	-1.38655			0.000481016	0.00159275	0.00117706	0.00144142	0.00123135	5	No-like			0.647118	0.909068	0.728107	0.831453	0.623542	No-like	5
	0.00022624	0.000383897	-1.54054e-05	1.00763e-05	-1.97579e-05	OK	2			-0.291973	-2.13929	-0.401363	1.04041	1.09376			0.000197043	0.000169968	-5.55417e-05	0.000114117	8.96182e-05	2	OK			0.526735	0.404987	0.31205	0.34466	0.310374	OK	2
	-0.000337732	0.000626402	0.000507645	0.000685861	0.000707274	Like	4			1.44112	0.752322	-0.352923	-0.00568036	0.541376			-0.00019362	0.000701634	0.000472353	0.000685293	0.000761412	4	Like			0.361125	0.593352	0.490237	0.554142	0.494642	Like	4
	0.000707928	-0.000137211	-0.000135195	0.000881001	0.000926886	Victory	1			-2.07258	-0.855936	-1.35985	-1.10021	0.463089			0.00050067	-0.000222805	-0.00027118	0.00077098	0.000973195	1	Victory			0.655449	0.265831	0.239263	0.585568	0.552733	Victory	1
	0.000241813	0.000386954	-2.9408e-05	1.17272e-05	-1.72993e-05	OK	2			-2.76408	3.05129	-0.644497	3.11285	0.103181			-3.45947e-05	0.000692083	-9.38577e-05	0.000323012	-6.9812e-06	2	OK			0.428539	0.589968	0.299117	0.421273	0.283878	OK	2
	0.000487603	-0.000225264	0.00103	0.000798241	0.000580516	Think	9			-2.38795	0.269318	-0.325024	-1.59508	-0.388297			0.000248808	-0.000198332	0.000997498	0.000638733	0.000541686	9	Think			0.54868	0.274501	0.667496	0.537065	0.434373	Think	9
	-0.000349988	0.000626402	0.000490059	0.000685861	0.00070371	Like	4			-1.53846	-0.776755	-1.16553	-2.43302	-0.940788			-0.000503834	0.000548726	0.000373506	0.000442559	0.000609631	4	Like			0.229619	0.539178	0.456872	0.465118	0.45301	Like	4
	0.000484487	-6.38267e-06	0.00135	0.00116	0.000960706	Silence	7			0.365677	1.59347	-0.643112	0.314342	2.13422			0.000521055	0.000152964	0.00128569	0.00119143	0.00117413	7	Silence			0.664091	0.398963	0.764772	0.739771	0.607847	Silence	7
	0.000478358	-0.000213295	0.00104	0.000801475	0.000585998	Think	9			0.946382	-2.92457	1.2052	0.520363	-2.10035			0.000572996	-0.000505752	0.00116052	0.000853511	0.000375963	9	Think			0.68611	0.165585	0.722523	0.615836	0.388916	Think	9
	-0.00018525	-0.000173192	-0.000121021	-9.79088e-05	-4.40118e-05	Hello	12			-1.89212	0.0936382	0.378219	-0.243353	-3.06226			-0.000374462	-0.000163828	-8.31991e-05	-0.000122244	-0.000350238	12	Hello			0.284462	0.286726	0.302715	0.257973	0.189725	Hello	12
	-0.000188815	-0.000172444	-0.000119046	-9.64698e-05	-5.94376e-05	Hello	12			0.648274	3.04405	-0.301569	-2.15206	-0.606569			-0.000123988	0.000131961	-0.000149203	-0.000311676	-0.000120095	12	Hello			0.390643	0.391521	0.280435	0.188498	0.252852	Hello	12
	-8.27997e-06	-1.28615e-05	-2.87483e-06	2.62621e-06	-8.33672e-06	Please	10			1.37795	-1.85507	1.95344	0.326081	0.831741			0.000129515	-0.000198369	0.000192469	3.52343e-05	7.48374e-05	10	Please			0.498109	0.274488	0.395764	0.315729	0.30632	Please	10
	-0.000344005	0.000626402	0.000500186	0.000685861	0.000706171	Like	4			-1.33392	0.436443	-2.57933	-0.887455	0.230224			-0.000477397	0.000670046	0.000242253	0.000597116	0.000729193	4	Like			0.240826	0.582161	0.412568	0.521802	0.485805	Like	4
	-0.00038649	0.000627643	0.000339531	0.000685861	0.000691276	Like	4			0.440633	0.509045	1.48301	0.178914	0.558188			-0.000342427	0.000678547	0.000487832	0.000703752	0.000747095	4	Like			0.298042	0.585172	0.495462	0.560912	0.490715	Like	4
	0.000710168	-0.000136132	-0.000135332	0.000882877	0.0009269	Victory	1			0.26967	2.61007	-0.678898	-2.45029	0.612301			0.000737135	0.000124875	-0.000203222	0.000637848	0.00098813	1	Victory			0.755692	0.389011	0.262202	0.536741	0.556829	Victory	1
	0.000685306	-7e-05	0.000952526	0.000992369	0.00102	Point	8			-1.23475	1.22479	1.52512	-1.04523	1.76869			0.000561831	5.24794e-05	0.00110504	0.000887846	0.00119687	8	Point			0.681377	0.363362	0.703795	0.628429	0.614085	Point	8
	0.000217837	0.000377722	-1.22726e-05	1.20244e-05	-2.03194e-05	OK	2			-0.0437819	0.23789	1.08793	-3.05402	0.932558			0.000213459	0.000401511	9.65204e-05	-0.000293378	7.29364e-05	2	OK			0.533694	0.487021	0.363377	0.195209	0.305799	OK	2
	-0.000355892	0.000624971	0.000469498	0.000685861	0.000713996	Like	4			-0.143251	-0.829466	-0.275851	0.576184	-2.01255			-0.000370217	0.000542024	0.000441913	0.000743479	0.000512741	4	Like			0.286261	0.536803	0.479962	0.575482	0.426434	Like	4
	-0.000475424	-0.000394415	-0.000357777	-0.000341432	-0.000328781	Heart	11			2.1431	-2.93852	-1.18174	1.02152	0.147631			-0.000261114	-0.000688267	-0.000475951	-0.00023928	-0.000314018	11	Heart			0.332513	0.100921	0.170144	0.21505	0.19966	Heart	11
	-0.000399254	0.000614857	0.000335292	0.000685861	0.000686182	Like	4			-0.677118	-4.02681	2.02219	0.800339	-0.913149			-0.000466966	0.000212176	0.000537511	0.000765895	0.000594867	4	Like			0.245248	0.419941	0.51223	0.583703	0.44896	Like	4
	0.000487145	-6.52549e-06	0.00135	0.00116	0.000959535	Silence	7			1.11331	-2.47412	-1.20425	-1.02905	0.177757			0.000598476	-0.000253938	0.00122957	0.00105709	0.000977311	7	Silence			0.696912	0.254801	0.745832	0.690502	0.553862	Silence	7
	0.000710666	-0.000150922	-0.000133669	0.000858611	0.000871496	Victory	1			-2.92304	-1.59447	0.141521	-0.448068	-0.164014			0.000418362	-0.000310369	-0.000119517	0.000813804	0.000855095	1	Victory			0.620557	0.234807	0.290456	0.601274	0.520339	Victory	1
	-0.000326289	0.000626402	0.000514656	0.000685861	0.000709188	Like	4			1.53652	-3.03956	-0.339253	-1.52012	0.964089			-0.000172637	0.000322446	0.000480731	0.000533849	0.000805597	4	Like			0.37002	0.459009	0.493065	0.498599	0.506762	Like	4
	0.000473218	-6.51005e-06	0.00135	0.00115	0.000960382	Silence	7			-0.533668	-0.458638	-1.49465	-0.537459	-0.018303			0.000419851	-5.23738e-05	0.00120054	0.00109625	0.000958552	7	Silence			0.621189	0.326213	0.736029	0.704864	0.548716	Silence	7
	-0.000381571	0.000627172	0.00034798	0.000685861	0.000689849	Like	4			-0.722281	-0.479604	0.201355	0.779775	-0.154668			-0.000453799	0.000579212	0.000368116	0.000763839	0.000674382	4	Like			0.250829	0.549979	0.455052	0.582949	0.470771	Like	4
	0.000373963	0.000920851	0.00104	0.000871112	0.000832507	Me	6			-0.492181	-1.21266	3.95194	-1.52185	-0.5239			0.000324745	0.000799585	0.00143519	0.000718927	0.000780117	6	Me			0.580871	0.628055	0.815237	0.566477	0.499773	Me	6
	-0.000181826	-0.000180279	-0.0001224	-9.80107e-05	-3.72958e-05	Hello	12			-0.173136	-1.20298	1.41119	1.899	0.798092			-0.00019914	-0.000300577	1.87186e-05	9.18897e-05	4.25134e-05	12	Hello			0.358785	0.238277	0.337116	0.336508	0.297454	Hello	12
	0.000706191	-0.000138409	-0.000134908	0.000878737	0.000924922	Victory	1			-0.252543	0.80882	-0.842198	-0.0709986	-1.39607			0.000680937	-5.7527e-05	-0.000219128	0.000871637	0.000785315	1	Victory			0.731868	0.324387	0.256833	0.622484	0.501199	Victory	1
	0.000488618	-0.000242096	0.001	0.000792112	0.00058551	Think	9			-0.112154	-0.677118	-0.30028	-3.036	-0.183306			0.000477403	-0.000309808	0.000969972	0.000488512	0.000567179	9	Think			0.645586	0.235006	0.658204	0.481971	0.441366	Think	9
	-0.000174228	0.000949444	0.000643171	0.000666474	-0.000122936	Phone	3			-0.786087	-0.650037	-3.11383	0.195798	1.53168			-0.000252837	0.00088444	0.000331788	0.000686054	3.02315e-05	3	Phone			0.336022	0.658119	0.44279	0.554421	0.294085	Phone	3
	0.000686846	-7e-05	0.000941107	0.00101	0.00102	Point	8			1.10216	0.485525	0.185735	0.676609	2.99699			0.000797062	-2.14475e-05	0.00095968	0.00107766	0.0013197	8	Point			0.781096	0.33717	0.654731	0.698044	0.647776	Point	8
	0.000414513	0.00134	0.00134	0.00139	0.00137	No-like	5			-0.0875451	2.19701	0.742189	0.587565	0.965924			0.000405758	0.0015597	0.00141422	0.00144876	0.00146659	5	No-like			0.615214	0.897358	0.808157	0.834146	0.688068	No-like	5
	0.000217837	0.000377722	-1.22726e-05	1.20244e-05	-2.03194e-05	OK	2			1.9699	0.19846	-0.401363	-0.453228	1.23878			0.000414827	0.000397568	-5.24089e-05	-3.32984e-05	0.000103559	2	OK			0.619059	0.485624	0.313107	0.290594	0.314198	OK	2
	-0.000182231	-0.000178925	-0.00012225	-9.82661e-05	-3.81193e-05	Hello	12			-1.29334	-0.884176	-2.16563	-0.440394	-0.659125			-0.000311565	-0.000267343	-0.000338813	-0.000142306	-0.000104032	12	Hello			0.311125	0.250051	0.216434	0.250616	0.257258	Hello	12
	0.000462196	-0.000201718	0.00106	0.000810428	0.000605623	Think	9			-0.238006	-2.21494	-0.160897	-0.00510568	-2.12792			0.000438395	-0.000423212	0.00104391	0.000809917	0.000392831	9	Think			0.62905	0.194828	0.683162	0.599848	0.393543	Think	9
	0.000488229	-6.76847e-06	0.00136	0.00115	0.000955898	Silence	7			1.19729	-1.61133	0.600224	1.36349	-0.299929			0.000607958	-0.000167902	0.00142002	0.00128635	0.000925905	7	Silence			0.700931	0.285282	0.810116	0.774582	0.539762	Silence	7
	0.000376201	0.000965203	0.00104	0.000900363	0.000813223	Me	6			-1.15362	1.59892	1.07677	-0.658114	-2.12855			0.000260839	0.0011251	0.00114768	0.000834552	0.000600368	6	Me			0.55378	0.743381	0.718187	0.608883	0.450469	Me	6
	0.000708942	-0.000136679	-0.000135219	0.000881979	0.000927058	Victory	1			-2.32375	-1.12271	0.0475711	-0.316924	0.302505			0.000476567	-0.00024895	-0.000130462	0.000850287	0.000957309	1	Victory			0.645232	0.256568	0.286761	0.614654	0.548375	Victory	1
	0.000723097	-0.000152664	-0.000135579	0.000888223	0.000882283	Victory	1			-0.0071725	2.09486	-0.281339	-1.18205	0.24498			0.00072238	5.68222e-05	-0.000163713	0.000770018	0.000906781	1	Victory			0.749437	0.3649	0.275538	0.585215	0.534516	Victory	1
	-0.000189756	-0.000166784	-0.000116823	-9.58754e-05	-6.87611e-05	Hello	12			2.01538	0.152244	0.391977	-1.26577	0.502972			1.17818e-05	-0.00015156	-7.76253e-05	-0.000222453	-1.84639e-05	12	Hello			0.448199	0.291072	0.304596	0.221221	0.280728	Hello	12
	0.000499467	-8.63309e-07	0.00133	0.00119	0.000963374	Silence	7			-0.181686	1.29068	-0.745823	0.283791	0.100652			0.000481298	0.000128205	0.00125542	0.00121838	0.000973439	7	Silence			0.647237	0.390191	0.754555	0.749654	0.5528	Silence	7
	5.8999e-06	-7.42112e-06	-1.27503e-05	-4.49559e-06	-1.69873e-05	Please	10			0.686152	2.71777	-1.67168	-0.81999	-2.69441			7.45151e-05	0.000264356	-0.000179919	-8.64946e-05	-0.000286428	10	Please			0.474793	0.438428	0.270068	0.271085	0.207228	Please	10
	0.000436496	-0.000160243	0.00107	0.000822606	0.000608744	Think	9			-4.05267	-0.385213	-1.61973	-1.36679	0.470195			3.12288e-05	-0.000198764	0.000908027	0.000685927	0.000655763	9	Think			0.456443	0.274348	0.637295	0.554374	0.465664	Think	9
	0.000703634	-0.000141796	-0.000133113	0.000876761	0.000915925	Victory	1			-3.07999	1.99519	1.07558	1.66891	-0.517805			0.000395635	5.77227e-05	-2.55551e-05	0.00104365	0.000864145	1	Victory			0.610923	0.365219	0.322172	0.685572	0.522821	Victory	1
	4.42265e-06	9.92132e-07	-8.94182e-06	-1.4587e-05	-8.79982e-06	Please	10			-0.0152045	0.271651	-0.348913	1.24784	-1.44276			2.9022e-06	2.81573e-05	-4.38332e-05	0.000110197	-0.000153076	10	Please			0.444435	0.354745	0.316002	0.343222	0.243805	Please	10
	0.000499524	-7.33524e-07	0.00133	0.00119	0.000962555	Silence	7			-1.03851	0.137949	-0.642483	0.80829	-0.218156			0.000395673	1.30614e-05	0.00126575	0.00127083	0.000940739	7	Silence			0.610939	0.349396	0.758043	0.76889	0.543831	Silence	7
	0.000492351	-3.1302e-06	0.00133	0.00118	0.000968948	Silence	7			1.06758	-0.108242	-2.40232	0.0722605	2.193			0.000599109	-1.39544e-05	0.00108977	0.00118723	0.00118825	7	Silence			0.69718	0.339825	0.698641	0.738228	0.61172	Silence	7
	0.000704167	-0.000140252	-0.000133941	0.00087648	0.000920494	Victory	1			-0.175793	0.548608	-1.17627	-0.971719	1.13428			0.000686588	-8.53912e-05	-0.000251568	0.000779308	0.00103392	1	Victory			0.734264	0.314515	0.245883	0.588622	0.56939	Victory	1
	-0.000333702	0.000626402	0.000511772	0.000685861	0.000708126	Like	4			4.15952	-0.32855	-1.13306	-1.31006	1.51572			8.22499e-05	0.000593547	0.000398466	0.000554855	0.000859698	4	Like			0.478072	0.555057	0.465297	0.506303	0.521601	Like	4
	0.000696375	-0.000129863	-0.000141727	0.000891735	0.00094776	Victory	1			-0.12735	0.606443	-3.20782	-0.666463	-1.4497			0.00068364	-6.92187e-05	-0.000462509	0.000825089	0.00080279	1	Victory			0.733014	0.320245	0.174681	0.605412	0.505992	Victory	1
	-0.000165148	0.000937253	0.0006586	0.000649797	-0.000134096	Phone	3			3.60951	4.56901	0.0830619	1.56253	-2.16141			0.000195803	0.00139415	0.000666906	0.00080605	-0.000350237	3	Phone			0.52621	0.838706	0.555907	0.59843	0.189725	Phone	3
	0.00048977	-0.00026296	0.00096173	0.000790602	0.000587161	Think	9			0.180532	1.66487	0.738689	-0.331371	0.357762			0.000507823	-9.64734e-05	0.0010356	0.000757465	0.000622937	9	Think			0.658482	0.310589	0.680356	0.580611	0.45666	Think	9
	-0.000490673	-0.000395899	-0.000351331	-0.000357089	-0.000324629	Heart	11			0.849193	0.72886	-0.829732	1.67511	0.466339			-0.000405754	-0.000323013	-0.000434304	-0.000189578	-0.000277995	11	Heart			0.271197	0.230328	0.184202	0.233278	0.209541	Heart	11
	-0.000184732	-0.000173841	-0.000121123	-9.81948e-05	-4.24788e-05	Hello	12			-0.244517	0.591655	1.71134	0.19036	-1.66806			-0.000209184	-0.000114676	5.00113e-05	-7.91588e-05	-0.000209285	12	Hello			0.354527	0.30414	0.347679	0.273775	0.228388	Hello	12
	0.000699425	-0.000131372	-0.000140614	0.000885326	0.000933401	Victory	1			-1.44933	-0.614922	0.499087	2.04812	-0.572356			0.000554492	-0.000192864	-9.07053e-05	0.00109014	0.000876165	1	Victory			0.678266	0.276438	0.300181	0.70262	0.526118	Victory	1
	0.000686572	-5e-05	0.000945826	0.00103	0.00102	Point	8			-0.214213	0.569394	-3.25816	-1.228	0.172906			0.000665151	6.93937e-06	0.00062001	0.0009072	0.00103729	8	Point			0.725176	0.347227	0.540077	0.635527	0.570314	Point	8
	6.7779e-06	-7.48867e-06	-1.23801e-05	-6.96623e-06	-1.48037e-05	Please	10			1.9938	1.33222	-1.11831	1.18644	0.500544			0.000206158	0.000125733	-0.000124211	0.000111677	3.52507e-05	10	Please			0.530599	0.389315	0.288871	0.343765	0.295462	Please	10
	0.000432859	0.00133	0.00132	0.00139	0.00137	No-like	5			-0.964654	-1.14684	-1.01631	0.134378	1.0305			0.000336394	0.00121532	0.00121837	0.00140344	0.00147305	5	No-like			0.585809	0.775345	0.742049	0.817525	0.689839	No-like	5
	-0.000359523	0.000626402	0.000388714	0.000685861	0.000698523	Like	4			1.41226	-2.65393	1.13184	2.75845	-1.61194			-0.000218297	0.000361009	0.000501898	0.000961706	0.000537329	4	Like			0.350664	0.472671	0.50021	0.655517	0.433178	Like	4
	0.000241037	0.000387365	-2.88545e-05	1.1407e-05	-1.71453e-05	OK	2			-4.52361	1.64903	0.671407	-0.469712	-0.346792			-0.000211324	0.000552268	3.82862e-05	-3.55642e-05	-5.18245e-05	2	OK			0.35362	0.540433	0.343721	0.289764	0.271578	OK	2
	0.000396822	0.00134	0.00135	0.00139	0.00137	No-like	5			1.14193	-1.95478	2.2112	-0.533178	1.53671			0.000511015	0.00114452	0.00157112	0.00133668	0.00152367	5	No-like			0.659835	0.750263	0.861117	0.793042	0.703724	No-like	5
	0.000524241	0.00131	0.00131	0.00139	0.00137	No-like	5			1.3818	1.16957	-1.2325	0.574083	1.19225			0.000662421	0.00142696	0.00118675	0.00144741	0.00148923	5	No-like			0.724019	0.850328	0.731376	0.833651	0.694276	No-like	5
	0.000223077	0.000381644	-1.42409e-05	1.08713e-05	-1.99825e-05	OK	2			0.553272	0.97441	-0.00728676	-0.386399	0.931307			0.000278404	0.000479085	-1.49696e-05	-2.77686e-05	7.31482e-05	2	OK			0.561226	0.514505	0.325745	0.292623	0.305857	OK	2
	-0.00054678	-0.000375844	-0.000368519	-0.000346372	-0.000315873	Heart	11			0.00981061	0.960566	-0.800868	0.401602	1.80248			-0.000545799	-0.000279787	-0.000448606	-0.000306212	-0.000135625	11	Heart			0.211829	0.245642	0.179374	0.190502	0.248592	Heart	11
	-0.000373475	0.000626402	0.000367439	0.000685861	0.000694655	Like	4			-0.105712	1.27003	2.38999	-0.299226	1.71641			-0.000384046	0.000753405	0.000606438	0.000655938	0.000866296	4	Like			0.280399	0.611694	0.535496	0.543376	0.523411	Like	4
	0.000695688	-0.00012977	-0.000141594	0.000893278	0.000949519	Victory	1			0.269202	0.800605	2.58438	1.12089	0.0278271			0.000722608	-4.97095e-05	0.000116844	0.00100537	0.000952302	1	Victory			0.749534	0.327157	0.370238	0.67153	0.547002	Victory	1
	0.000435547	-0.000158187	0.00107	0.00082853	0.000614656	Think	9			0.0842113	-2.61372	0.494967	-0.255103	1.35968			0.000443968	-0.000419559	0.0011195	0.00080302	0.000750624	9	Think			0.631412	0.196122	0.708675	0.597318	0.491683	Think	9
	3.13426e-06	-4.28295e-06	-9.69191e-06	-1.00408e-05	-1.25308e-05	Please	10			-0.903087	0.320327	0.286597	-0.194524	2.2809			-8.71745e-05	2.77498e-05	1.89677e-05	-2.94932e-05	0.000215559	10	Please			0.406249	0.3546	0.3372	0.29199	0.344919	Please	10
	-0.000191745	-0.00015262	-0.000113912	-8.86941e-05	-7.60757e-05	Hello	12			0.899237	-0.39269	-0.487098	0.553517	-1.10607			-0.000101821	-0.000191889	-0.000162622	-3.33424e-05	-0.000186683	12	Hello			0.40004	0.276784	0.275906	0.290578	0.234587	Hello	12
	-0.000499513	-0.000395899	-0.00036666	-0.000354333	-0.000314403	Heart	11			1.14561	-1.29118	-0.643489	0.171751	-1.79564			-0.000384952	-0.000525017	-0.000431009	-0.000337158	-0.000493967	11	Heart			0.280015	0.158759	0.185314	0.179152	0.150301	Heart	11
	0.000211899	0.000323218	-1.86971e-05	1.39917e-05	-2.6538e-05	OK	2			-3.43467	-0.588309	-1.0002	-0.582241	-0.142444			-0.000131568	0.000264387	-0.000118718	-4.42324e-05	-4.07824e-05	2	OK			0.38743	0.438439	0.290726	0.286584	0.274606	OK	2
	0.000686846	-7e-05	0.000949882	0.00101	0.00101	Point	8			1.94092	1.15902	-0.216417	-0.399106	0.914806			0.000880938	4.59023e-05	0.00092824	0.000970089	0.00110148	8	Point			0.816653	0.361031	0.644118	0.658592	0.587921	Point	8
	0.000478672	-3.95359e-06	0.00133	0.00117	0.000970597	Silence	7			0.457314	-0.493757	-2.56486	-1.51438	-1.27711			0.000524403	-5.33293e-05	0.00107351	0.00101856	0.000842886	7	Silence			0.66551	0.325875	0.693154	0.67637	0.51699	Silence	7
	-0.000173613	0.000949956	0.000642425	0.000667592	-0.00012148	Phone	3			-1.7304	-1.67104	-0.294079	-2.32642	1.12149			-0.000346653	0.000782852	0.000613017	0.00043495	-9.33078e-06	3	Phone			0.296251	0.622127	0.537717	0.462327	0.283233	Phone	3
	6.11181e-06	1.71406e-06	-5.98107e-06	-1.42169e-05	-7.3605e-06	Please	10			1.32865	-0.0104995	0.138755	-1.78558	1.41799			0.000138977	6.64105e-07	7.89447e-06	-0.000192775	0.000134438	10	Please			0.50212	0.345004	0.333462	0.232106	0.322668	Please	10
	0.000400102	0.00134	0.00135	0.00139	0.00137	No-like	5			-1.27761	0.0697332	2.62852	1.45557	1.68758			0.000272341	0.00134697	0.00161285	0.00153556	0.00153876	5	No-like			0.558656	0.82199	0.875204	0.86598	0.707862	No-like	5
	0.000462715	-0.00020381	0.00105	0.00080773	0.00059631	Think	9			0.113191	0.104218	-0.981934	-0.254172	0.946661			0.000474034	-0.000193388	0.000951807	0.000782313	0.000690976	9	Think			0.644158	0.276253	0.652073	0.589724	0.475322	Think	9
	-0.00016088	0.000956263	0.000630703	0.000669458	-0.000118531	Phone	3			-2.20577	0.410173	-2.48673	-2.55943	-1.36644			-0.000381457	0.00099728	0.00038203	0.000413515	-0.000255175	3	Phone			0.281497	0.698097	0.459749	0.454465	0.2158	Phone	3
	0.000703894	-0.000140957	-0.00013354	0.000876531	0.000918304	Victory	1			0.648905	-1.18644	2.62427	1.56589	-0.278186			0.000768785	-0.000259601	0.000128887	0.00103312	0.000890485	1	Victory			0.769109	0.252794	0.374303	0.681709	0.530046	Victory	1
	-0.00017054	0.000945479	0.000657275	0.000649692	-0.00012852	Phone	3			0.183769	-0.573713	1.32153	-1.22	-2.36461			-0.000152163	0.000888108	0.000789428	0.000527692	-0.000364981	3	Phone			0.378699	0.659418	0.597263	0.496341	0.185681	Phone	3
	0.000684234	-8e-05	0.00096181	0.000988337	0.001	Point	8			1.12894	-1.46515	1.66699	-1.49408	0.0888087			0.000797128	-0.000226515	0.00112851	0.000838929	0.00100888	8	Point			0.781124	0.264516	0.711718	0.610488	0.562521	Point	8
	0.000712596	-0.000151411	-0.000134894	0.000889239	0.000891246	Victory	1			1.72772	-0.0937524	-0.994764	-2.37139	-1.81984			0.000885368	-0.000160786	-0.00023437	0.0006521	0.000709262	1	Victory			0.818531	0.287803	0.251688	0.541968	0.480338	Victory	1
	-2.04145e-06	-1.16696e-05	-3.4979e-06	1.70605e-06	-1.13229e-05	Please	10			-0.372418	-1.8712	2.52045	5.61238	-1.31477			-3.92832e-05	-0.00019879	0.000248547	0.000562944	-0.0001428	10	Please			0.426552	0.274339	0.414693	0.50927	0.246624	Please	10
	5.8999e-06	-7.42112e-06	-1.27503e-05	-4.49559e-06	-1.69873e-05	Please	10			1.51955	-2.30153	1.24638	-1.61953	1.45208			0.000157855	-0.000237574	0.000111888	-0.000166449	0.000128221	10	Please			0.510123	0.260598	0.368565	0.241761	0.320963	Please	10
	0.000684668	-7e-05	0.000951997	0.000996366	0.000986241	Point	8			4.0661	-2.57733	-4.41676	-1.16413	0.490123			0.00109128	-0.000327733	0.000510321	0.000879953	0.00103525	8	Point			0.905821	0.228656	0.503053	0.625534	0.569755	Point	8
	0.000682326	-8e-05	0.000964597	0.000984992	0.000995173	Point	8			0.760792	0.733512	-0.313053	0.975261	1.19446			0.000758405	-6.6488e-06	0.000933292	0.00108252	0.00111462	8	Point			0.764709	0.342413	0.645823	0.699826	0.591524	Point	8
	0.000685804	-3e-05	0.000946323	0.00104	0.00101	Point	8			-0.34809	-0.636578	0.0232365	0.615919	-1.64086			0.000650995	-9.36578e-05	0.000948647	0.00110159	0.000845914	8	Point			0.719175	0.311586	0.651006	0.706821	0.517821	Point	8
	0.000430021	0.00134	0.00134	0.00139	0.00137	No-like	5			0.376562	1.99047	-0.983639	1.32848	0.269318			0.000467677	0.00153905	0.00124164	0.00152285	0.00139693	5	No-like			0.641463	0.89004	0.749903	0.861319	0.668961	No-like	5
	-0.000195601	-0.000154436	-0.000112447	-8.51131e-05	-7.28279e-05	Hello	12			1.3818	0.215953	-1.36801	-0.204249	1.60807			-5.74207e-05	-0.000132841	-0.000249248	-0.000105538	8.79787e-05	12	Hello			0.418863	0.297704	0.246666	0.2641	0.309925	Hello	12
	0.000703634	-0.000141796	-0.000133113	0.000876761	0.000915925	Victory	1			0.600348	0.757663	-1.30436	0.590043	0.0538859			0.000763669	-6.60297e-05	-0.000263549	0.000935765	0.000921314	1	Victory			0.76694	0.321375	0.241839	0.646004	0.538502	Victory	1
	-0.000348177	0.000626402	0.000493799	0.000685861	0.000704662	Like	4			-0.579273	0.520486	1.01429	2.3341	2.01992			-0.000406104	0.000678451	0.000595228	0.000919271	0.000906654	4	Like			0.271048	0.585138	0.531713	0.639954	0.534481	Like	4
	0.000696896	-0.000129878	-0.00014155	0.000889102	0.000943251	Victory	1			-0.175909	0.968467	1.25369	-0.47719	-0.50625			0.000679305	-3.30313e-05	-1.61813e-05	0.000841383	0.000892626	1	Victory			0.731177	0.333066	0.325336	0.611388	0.530633	Victory	1
	0.000686185	-3e-05	0.000946308	0.00104	0.00101	Point	8			1.28206	-3.92312	-1.69625	-0.703396	-0.70891			0.000814391	-0.000422312	0.000776683	0.00096966	0.000939109	8	Point			0.788443	0.195147	0.592961	0.658435	0.543383	Point	8
	0.000478811	-4.36905e-06	0.00135	0.00115	0.000965263	Silence	7			-0.692145	0.69636	1.90439	0.754013	-0.00200885			0.000409597	6.5267e-05	0.00154044	0.0012254	0.000965062	7	Silence			0.616841	0.367892	0.850761	0.752229	0.550502	Silence	7
	0.000443366	0.00125	0.00124	0.00139	0.00136	No-like	5			-0.508801	1.34126	-2.2218	1.12316	3.23784			0.000392486	0.00138413	0.00101782	0.00150232	0.00168378	5	No-like			0.609588	0.835153	0.674355	0.853789	0.747642	No-like	5
	0.000443285	-0.000170246	0.00106	0.000814661	0.000608819	Think	9			0.776492	-2.24333	-0.900611	0.686279	3.61573			0.000520934	-0.000394579	0.000969939	0.000883289	0.000970392	9	Think			0.66404	0.204972	0.658193	0.626758	0.551964	Think	9
	-0.000153719	0.000954746	0.00064392	0.000673069	-0.000120235	Phone	3			-1.21012	-0.51537	-2.35905	-1.05608	-1.26495			-0.000274731	0.000903209	0.000408015	0.000567461	-0.00024673	3	Phone			0.32674	0.664768	0.46852	0.510926	0.218116	Phone	3
	0.000685965	-7e-05	0.000951459	0.00102	0.00101	Point	8			-0.220475	2.32528	0.132879	0.767978	-1.14946			0.000663917	0.000162528	0.000964747	0.0010968	0.000895054	8	Point			0.724653	0.402351	0.656441	0.705063	0.531299	Point	8
	-0.000467638	-0.000386816	-0.000368313	-0.000317895	-0.000325796	Heart	11			0.259412	-0.332548	1.00911	-2.20577	1.24946			-0.000441697	-0.000420071	-0.000267402	-0.000538472	-0.00020085	11	Heart			0.25596	0.195941	0.240538	0.10532	0.230701	Heart	11
	9.04302e-07	-1.39064e-05	-5.98022e-06	4.52339e-07	-1.22548e-05	Please	10			3.02716	0.201586	-0.481537	-2.11638	0.167824			0.00030362	6.25215e-06	-5.41339e-05	-0.000211185	4.52759e-06	10	Please			0.571916	0.346984	0.312525	0.225354	0.287035	Please	10
	-0.00056834	-0.000385463	-0.000376589	-0.000345621	-0.000319901	Heart	11			0.627047	0.00946613	0.788457	0.202165	-0.624543			-0.000505635	-0.000384516	-0.000297743	-0.000325404	-0.000382355	11	Heart			0.228855	0.208538	0.230297	0.183463	0.180916	Heart	11
	0.000520211	-0.000240469	0.00088281	0.000729254	0.000571513	Think	9			-0.400177	-1.50467	-2.14183	-1.3387	-0.82359			0.000480193	-0.000390936	0.000668627	0.000595384	0.000489154	9	Think			0.646769	0.206263	0.556488	0.521167	0.419964	Think	9
	0.000508026	0.00128	0.00128	0.00139	0.00137	No-like	5			-2.08517	0.642609	0.860666	0.577172	0.448788			0.000299509	0.00134426	0.00136607	0.00144772	0.00141488	5	No-like			0.570173	0.821029	0.791903	0.833764	0.673883	No-like	5
	0.00036223	0.00108	0.000992682	0.000964641	0.000898982	Me	6			1.49276	-3.1218	1.11816	0.629178	3.40837			0.000511506	0.00076782	0.0011045	0.00102756	0.00123982	6	Me			0.660043	0.616801	0.703613	0.679669	0.625866	Me	6
	0.000462715	-0.00020381	0.00105	0.00080773	0.00059631	Think	9			-1.42086	-1.38866	1.75133	2.79473	0.283558			0.000320629	-0.000342676	0.00122513	0.0010872	0.000624666	9	Think			0.579126	0.223361	0.744332	0.701544	0.457134	Think	9
	0.000714112	-0.000152359	-0.000135943	0.000889543	0.000888572	Victory	1			-1.01314	1.70301	-1.33477	1.46719	-1.3057			0.000612798	1.79421e-05	-0.00026942	0.00103626	0.000758002	1	Victory			0.702983	0.351125	0.239857	0.682861	0.493707	Victory	1
	0.000225542	0.000313988	-2.1129e-05	1.4587e-05	-2.4906e-05	OK	2			-0.163436	-0.2501	-0.449148	1.36228	-0.369698			0.000209198	0.000288978	-6.60438e-05	0.000150815	-6.18758e-05	2	OK			0.531888	0.447151	0.308505	0.358119	0.268821	OK	2
	-8.17665e-06	-1.24144e-05	-3.74456e-06	2.67994e-06	-7.62444e-06	Please	10			-0.93897	-0.192211	-1.18911	0.292091	-1.23975			-0.000102074	-3.16355e-05	-0.000122655	3.1889e-05	-0.000131599	10	Please			0.399933	0.33356	0.289396	0.314502	0.249696	Please	10
	-0.000347503	0.000624604	0.000480142	0.000685861	0.00071314	Like	4			0.38047	1.2607	1.79964	0.158474	-0.230688			-0.000309456	0.000750674	0.000660106	0.000701708	0.000690071	4	Like			0.312019	0.610726	0.553612	0.560162	0.475074	Like	4
	4.71272e-07	-1.33253e-05	-5.73811e-06	7.17778e-07	-1.22909e-05	Please	10			1.38655	2.03709	-2.77862	0.636453	1.33086			0.000139126	0.000190384	-0.0002836	6.43631e-05	0.000120795	10	Please			0.502183	0.41222	0.235071	0.326412	0.318926	Please	10
	0.000437803	-0.000139644	0.00103	0.000875281	0.000638459	Think	9			0.731056	-1.04625	-1.69494	-2.72971	-0.20147			0.000510909	-0.000244269	0.000860506	0.00060231	0.000618312	9	Think			0.65979	0.258226	0.621255	0.523707	0.455391	Think	9
	-0.000166247	0.000938967	0.000658204	0.000649582	-0.000133359	Phone	3			1.63295	-2.37299	-0.144403	1.50164	0.905013			-2.95166e-06	0.000701668	0.000643764	0.000799746	-4.28577e-05	3	Phone			0.441953	0.593364	0.548095	0.596118	0.274037	Phone	3
	-0.000563567	-0.000390285	-0.000377676	-0.000346011	-0.000319022	Heart	11			-2.19802	-0.745823	-0.147515	1.66657	-1.26168			-0.000783369	-0.000464867	-0.000392428	-0.000179354	-0.00044519	11	Heart			0.111117	0.18007	0.198337	0.237028	0.16368	Heart	11
	6.35305e-06	1.85881e-06	-5.40176e-06	-1.40878e-05	-7.28405e-06	Please	10			0.599975	-1.95478	-0.644497	0.00533589	-1.38479			6.63505e-05	-0.000193619	-6.98515e-05	-1.35542e-05	-0.000145763	10	Please			0.471332	0.276171	0.30722	0.297836	0.245811	Please	10
	0.000373955	0.00101	0.00104	0.000934486	0.000800801	Me	6			0.577542	-1.8563	-0.0873149	0.176949	-2.01736			0.000431709	0.00082437	0.00103127	0.000952181	0.000599065	6	Me			0.626215	0.636836	0.678895	0.652024	0.450112	Me	6
	0.000685008	-3e-05	0.000940895	0.00105	0.000995778	Point	8			1.58984	2.12792	-0.0197952	-0.542846	1.37498			0.000843992	0.000182792	0.000938915	0.000995715	0.00113328	8	Point			0.800991	0.409531	0.647722	0.667991	0.596642	Point	8
	0.000546031	-1.03305e-05	0.00132	0.00115	0.000954599	Silence	7			-0.48214	-1.91808	0.580756	0.515005	1.31461			0.000497817	-0.000202139	0.00137808	0.0012015	0.00108606	7	Silence			0.65424	0.273153	0.795957	0.743463	0.583691	Silence	7
	-0.000168642	0.000955954	0.000631148	0.0006683	-0.000117981	Phone	3			-0.706984	2.41188	-0.692656	1.02557	-0.861342			-0.00023934	0.00119714	0.000561882	0.000770857	-0.000204115	3	Phone			0.341743	0.768906	0.520457	0.585523	0.229805	Phone	3
	0.00034041	0.00104	0.000929028	0.000890939	0.000796889	Me	6			-1.12104	-0.847174	-0.201701	-0.317159	-0.907216			0.000228306	0.000955283	0.000908858	0.000859223	0.000706167	6	Me			0.539989	0.683217	0.637576	0.617931	0.479489	Me	6
	-0.000179426	-0.000174463	-0.000121977	-9.44825e-05	-3.16802e-05	Hello	12			0.190591	-1.04157	1.76226	-0.246143	-2.51248			-0.000160367	-0.00027862	5.4249e-05	-0.000119097	-0.000282929	12	Hello			0.375222	0.246056	0.349109	0.259127	0.208188	Hello	12
	0.000248844	0.000380212	-3.20172e-05	1.19848e-05	-1.93595e-05	OK	2			1.74657	-0.416967	-0.723829	-1.15007	1.08152			0.000423501	0.000338515	-0.0001044	-0.000103023	8.87925e-05	2	OK			0.622736	0.464702	0.295558	0.265023	0.310148	OK	2
	0.000363174	0.00109	0.00101	0.000967977	0.0009011	Me	6			2.30564	0.928525	0.995765	3.73317	-0.246143			0.000593738	0.00118285	0.00110958	0.00134129	0.000876486	6	Me			0.694903	0.763844	0.705327	0.794733	0.526206	Me	6
	-0.000365759	0.000625275	0.000459138	0.000685861	0.000712577	Like	4			1.93959	0.440754	-1.45318	1.42861	-1.14408			-0.0001718	0.00066935	0.00031382	0.000828722	0.000598169	4	Like			0.370375	0.581914	0.436725	0.606745	0.449866	Like	4
	-0.00051577	-0.000378599	-0.000360165	-0.000349786	-0.000312143	Heart	11			-0.357998	0.944141	0.839109	0.307425	3.32575			-0.00055157	-0.000284185	-0.000276254	-0.000319043	2.04319e-05	11	Heart			0.209382	0.244084	0.23755	0.185796	0.291397	Heart	11
	0.00047916	-4.37804e-06	0.00134	0.00116	0.000965653	Silence	7			-4.25305	2.41356	0.308128	-0.156051	-0.267337			5.38548e-05	0.000236978	0.00137081	0.00114439	0.000938919	7	Silence			0.466035	0.428728	0.793505	0.72252	0.543331	Silence	7
	1.31085e-06	-1.44928e-05	-6.28949e-06	9.81978e-08	-1.19994e-05	Please	10			-0.544807	0.396728	0.375615	-0.293377	-3.31906			-5.31698e-05	2.518e-05	3.1272e-05	-2.92395e-05	-0.000343906	10	Please			0.420665	0.35369	0.341353	0.292083	0.191462	Please	10
	0.000461508	0.00133	0.00134	0.00139	0.00137	No-like	5			-1.89569	0.384147	-1.05153	-1.82656	-2.59868			0.000271939	0.00136841	0.00123485	0.00120734	0.00111013	5	No-like			0.558486	0.829587	0.747611	0.745606	0.590294	No-like	5
	0.000496664	-2.5709e-06	0.00133	0.00118	0.000968736	Silence	7			-0.437042	-1.29951	-2.75349	1.76684	-0.951849			0.00045296	-0.000132522	0.00105465	0.00135668	0.000873551	7	Silence			0.635224	0.297817	0.686787	0.800378	0.525401	Silence	7
	-7.22334e-06	-1.32594e-05	-2.15395e-06	2.84934e-06	-8.69767e-06	Please	10			1.07069	0.251962	-3.07061	-1.08688	1.50164			9.98454e-05	1.19368e-05	-0.000309215	-0.000105839	0.000141466	10	Please			0.485531	0.348998	0.226425	0.26399	0.324596	Please	10
	-0.000191073	-0.000153403	-0.00011989	-8.73683e-05	-7.62944e-05	Hello	12			1.55172	-1.89009	0.810148	0.833748	-2.43046			-3.59014e-05	-0.000342412	-3.88752e-05	-3.9935e-06	-0.00031934	12	Hello			0.427985	0.223455	0.317676	0.301342	0.1982	Hello	12
	0.000712596	-0.000151411	-0.000134894	0.000889239	0.000891246	Victory	1			-2.03306	1.91134	2.16368	-0.617169	-0.0499824			0.00050929	3.97234e-05	8.14741e-05	0.000827522	0.000886248	1	Victory			0.659103	0.358842	0.358299	0.606305	0.528884	Victory	1
	0.000445772	-0.000173506	0.00106	0.000813871	0.000608901	Think	9			0.985917	1.10321	-1.6369	0.782799	0.118024			0.000544364	-6.31849e-05	0.00089631	0.000892151	0.000620703	9	Think			0.673972	0.322383	0.63334	0.630008	0.456047	Think	9
	-0.000185357	-0.0001628	-0.000117716	-9.48801e-05	-7.65388e-05	Hello	12			-0.275851	-1.08898	1.35778	-1.94198	0.140945			-0.000212942	-0.000271698	1.80616e-05	-0.000289078	-6.24443e-05	12	Hello			0.352934	0.248508	0.336894	0.196786	0.268665	Hello	12
	0.000343897	0.00105	0.000933516	0.000894074	0.000830557	Me	6			1.04845	1.44203	1.52608	-0.902947	0.188625			0.000448742	0.0011942	0.00108612	0.000803779	0.00084942	6	Me			0.633436	0.767865	0.697411	0.597597	0.518782	Me	6
	0.00044091	-0.00014796	0.00105	0.000859451	0.000631065	Think	9			0.513057	-0.547627	0.450708	2.83545	0.886771			0.000492216	-0.000202723	0.00109507	0.001143	0.000719742	9	Think			0.651865	0.272946	0.700431	0.722007	0.483213	Think	9
	0.000505064	-0.000255848	0.000943507	0.000788595	0.00058607	Think	9			1.91912	3.11285	0.645505	-2.92919	0.335723			0.000696976	5.54366e-05	0.00100806	0.000495676	0.000619642	9	Think			0.738668	0.364409	0.67106	0.484599	0.455756	Think	9
	0.000695166	-0.000129578	-0.000141548	0.000894373	0.000950363	Victory	1			1.37847	-0.640346	0.929499	0.028632	-0.288466			0.000833013	-0.000193613	-4.85981e-05	0.000897236	0.000921516	1	Victory			0.796337	0.276173	0.314394	0.631873	0.538558	Victory	1
	0.000686846	-7e-05	0.000949882	0.00101	0.00101	Point	8			-3.45552	0.218504	0.189665	-0.0146315	2.03738			0.000341294	-4.81496e-05	0.000968849	0.00100854	0.00121374	8	Point			0.587887	0.32771	0.657825	0.672693	0.618712	Point	8
	-0.000480751	-0.000395899	-0.000356535	-0.000357836	-0.000317302	Heart	11			-0.652435	-0.900611	0.916604	-0.475742	-0.682459			-0.000545995	-0.00048596	-0.000264875	-0.00040541	-0.000385548	11	Heart			0.211746	0.172597	0.241391	0.154121	0.18004	Heart	11
	0.000373963	0.000920851	0.00104	0.000871112	0.000832507	Me	6			0.169787	3.54637	1.93194	-1.16941	-0.990051			0.000390942	0.00127549	0.00123319	0.000754171	0.000733502	6	Me			0.608933	0.796664	0.747053	0.579403	0.486987	Me	6
	0.000480811	-0.000257331	0.000979457	0.000790197	0.000584977	Think	9			-0.794789	1.6315	-1.74815	1.84183	-1.09826			0.000401332	-9.4181e-05	0.000804642	0.00097438	0.000475151	9	Think			0.613338	0.311401	0.602398	0.660166	0.416123	Think	9
	-0.000333702	0.000626402	0.000511772	0.000685861	0.000708126	Like	4			1.78722	0.187237	-1.05726	2.4262	-0.215489			-0.00015498	0.000645126	0.000406046	0.000928481	0.000686577	4	Like			0.377505	0.573331	0.467856	0.643332	0.474116	Like	4
	-0.000167842	0.000941463	0.000658222	0.000649719	-0.000131996	Phone	3			1.01429	-3.21009	-0.256268	0.825991	-0.730797			-6.64126e-05	0.000620454	0.000632595	0.000732318	-0.000205076	3	Phone			0.415051	0.56459	0.544325	0.571388	0.229542	Phone	3
	0.000690768	-0.000129793	-0.000142186	0.000900727	0.000965634	Victory	1			0.656347	-1.37166	-1.50145	-0.223492	-1.32322			0.000756403	-0.000266959	-0.000292331	0.000878378	0.000833312	1	Victory			0.76386	0.250187	0.232124	0.624956	0.514364	Victory	1
	0.000395901	0.00134	0.00134	0.00139	0.00137	No-like	5			2.13296	4.46249	1.30721	-1.49521	0.313169			0.000609197	0.00178625	0.00147072	0.00124048	0.00140132	5	No-like			0.701456	0.977622	0.827229	0.757759	0.670163	No-like	5
	-0.000192346	-0.000155741	-0.000118605	-9.43319e-05	-7.83252e-05	Hello	12			2.20071	-0.366149	1.60298	-1.84525	-0.916464			2.77247e-05	-0.000192356	4.16931e-05	-0.000278857	-0.000169972	12	Hello			0.454958	0.276619	0.344871	0.200535	0.239171	Hello	12
	-0.000192346	-0.000155741	-0.000118605	-9.43319e-05	-7.83252e-05	Hello	12			-0.949884	0.666337	-0.618043	4.21605	0.0235809			-0.000287334	-8.91073e-05	-0.000180409	0.000327273	-7.59671e-05	12	Hello			0.321397	0.313199	0.269902	0.422836	0.264956	Hello	12
	0.000694526	-0.000129184	-0.000141462	0.000896948	0.00096579	Victory	1			0.485285	0.213403	0.775183	0.274102	-0.81999			0.000743054	-0.000107844	-6.39437e-05	0.000924358	0.000883791	1	Victory			0.758201	0.306561	0.309214	0.64182	0.52821	Victory	1
	0.000442613	0.00134	0.00134	0.00139	0.00137	No-like	5			1.79049	4.16487	-2.17708	1.59246	-1.30436			0.000621662	0.00175649	0.00112229	0.00154925	0.00123956	5	No-like			0.70674	0.967077	0.709619	0.871001	0.625796	No-like	5
	0.000477781	-4.55202e-06	0.00135	0.00115	0.000963084	Silence	7			-0.0657138	-1.49503	0.558804	0.614796	0.543214			0.00047121	-0.000154055	0.00140588	0.00121148	0.00101741	7	Silence			0.64296	0.290188	0.805342	0.747123	0.564859	Silence	7
	0.000503488	-3.50408e-06	0.00133	0.00117	0.000959291	Silence	7			1.32933	1.75541	0.541988	1.65978	2.73031			0.000636421	0.000172037	0.0013842	0.00133598	0.00123232	7	Silence			0.712997	0.40572	0.798024	0.792784	0.623809	Silence	7
	0.000485015	-0.000247766	0.000991534	0.000791608	0.000586694	Think	9			2.16758	-3.04136	-2.61846	1.64819	1.58863			0.000701773	-0.000551902	0.000729688	0.000956427	0.000745557	9	Think			0.740701	0.149234	0.577098	0.653581	0.490293	Think	9
	-0.000401044	0.000608069	0.000334264	0.000685861	0.000685582	Like	4			0.705446	1.0179	0.238937	0.23185	-0.99062			-0.000330499	0.000709859	0.000358158	0.000709046	0.00058652	4	Like			0.303099	0.596266	0.451691	0.562853	0.446671	Like	4
	0.000520211	-0.000240469	0.000896637	0.000737102	0.000574838	Think	9			0.551798	3.06411	-1.06212	1.4037	2.66165			0.000575391	6.59425e-05	0.000790425	0.000877472	0.000841003	9	Think			0.687125	0.368132	0.5976	0.624624	0.516474	Think	9
	0.000703894	-0.000140957	-0.00013354	0.000876531	0.000918304	Victory	1			-0.403268	-0.0118757	0.855666	1.2862	1.36922			0.000663567	-0.000142145	-4.79734e-05	0.00100515	0.00105523	1	Victory			0.724505	0.294408	0.314605	0.671451	0.575233	Victory	1
	0.000679394	-9e-05	0.000964001	0.00098149	0.000982575	Point	8			1.77052	-2.81651	-1.77607	-1.67511	-1.8873			0.000856446	-0.000371651	0.000786394	0.000813979	0.000793845	8	Point			0.806271	0.213096	0.596239	0.601338	0.503538	Point	8
	-0.000524163	-0.000381328	-0.0003586	-0.000351228	-0.000314702	Heart	11			-1.87697	2.90039	-0.455752	0.993763	0.0984676			-0.00071186	-9.12888e-05	-0.000404175	-0.000251852	-0.000304855	11	Heart			0.141432	0.312426	0.194371	0.210439	0.202173	Heart	11
	-0.000189871	-0.000167017	-0.000117217	-9.60639e-05	-6.74824e-05	Hello	12			-1.6095	-1.41763	0.865134	1.62736	0.0505554			-0.000350821	-0.00030878	-3.07036e-05	6.66724e-05	-6.24269e-05	12	Hello			0.294484	0.235371	0.320434	0.327259	0.26867	Hello	12
	-0.000191745	-0.000151357	-0.000119596	-9.19174e-05	-7.74079e-05	Hello	12			0.177757	-0.940369	1.13443	-0.441114	-1.04055			-0.000173969	-0.000245394	-6.15279e-06	-0.000136029	-0.000181463	12	Hello			0.369455	0.257828	0.328721	0.252918	0.236019	Hello	12
	0.000481388	-0.000255104	0.000982127	0.000790423	0.000584626	Think	9			1.23862	0.689467	-1.6097	1.08554	-0.758965			0.00060525	-0.000186157	0.000821157	0.000898977	0.000508729	9	Think			0.699783	0.278815	0.607973	0.632511	0.425333	Think	9
	-0.000164928	0.000953887	0.000625977	0.000670162	-0.000118294	Phone	3			0.200428	-0.448307	-1.5655	0.79492	-1.55623			-0.000144885	0.000909056	0.000469427	0.000749654	-0.000273917	3	Phone			0.381785	0.66684	0.489249	0.577746	0.210659	Phone	3
	-0.000347503	0.000624604	0.000480142	0.000685861	0.00071314	Like	4			3.92312	1.52358	1.1177	-1.51553	-1.08122			4.48094e-05	0.000776962	0.000591912	0.000534308	0.000605018	4	Like			0.4622	0.62004	0.530593	0.498767	0.451745	Like	4
	-0.000179346	-0.000177893	-0.000122391	-9.65056e-05	-3.41787e-05	Hello	12			0.468748	-1.75997	0.173598	-0.68195	1.80342			-0.000132471	-0.00035389	-0.000105031	-0.000164701	0.000146163	12	Hello			0.387047	0.219388	0.295345	0.242402	0.325884	Hello	12
	-0.000191745	-0.000150902	-0.000119206	-9.41541e-05	-7.97749e-05	Hello	12			1.38286	0.93423	0.417801	-0.66811	-2.03941			-5.34593e-05	-5.7479e-05	-7.74259e-05	-0.000160965	-0.000283715	12	Hello			0.420542	0.324404	0.304663	0.243772	0.207972	Hello	12
	0.000374306	0.00101	0.00104	0.000930138	0.000801309	Me	6			0.780694	1.30051	-0.680042	0.878449	0.979944			0.000452375	0.00114005	0.000971996	0.00101798	0.000899303	6	Me			0.634976	0.74868	0.658888	0.676157	0.532465	Me	6
	-0.000330726	0.000625918	0.000503249	0.000685861	0.000711098	Like	4			-0.508436	2.67562	0.58385	-2.93462	-0.0370102			-0.00038157	0.00089348	0.000561634	0.000392399	0.000707397	4	Like			0.281449	0.661321	0.520373	0.446721	0.479826	Like	4
	0.000500599	-1.87024e-06	0.00133	0.00118	0.000960699	Silence	7			-1.76891	-0.733382	0.136451	1.37603	0.00246757			0.000323708	-7.52085e-05	0.00134365	0.0013176	0.000960946	7	Silence			0.580431	0.318123	0.784335	0.786044	0.549373	Silence	7
	0.000352701	0.00108	0.000970888	0.000921376	0.000886314	Me	6			-1.48113	0.672802	-0.546031	-2.64955	-1.8046			0.000204588	0.00114728	0.000916285	0.000656421	0.000705854	6	Me			0.529934	0.751241	0.640083	0.543553	0.479403	Me	6
	-0.000179255	-0.000175542	-0.000122101	-9.51771e-05	-3.27998e-05	Hello	12			-2.31202	0.419353	0.205175	-1.40494	1.2033			-0.000410457	-0.000133607	-0.000101583	-0.000235672	8.75301e-05	12	Hello			0.269203	0.297433	0.296509	0.216373	0.309802	Hello	12
	0.000227591	0.000368503	-2.37763e-05	8.05445e-06	-1.52174e-05	OK	2			0.0814538	-1.94596	-2.56933	0.783324	-1.21187			0.000235736	0.000173907	-0.000280709	8.63868e-05	-0.000136404	2	OK			0.543138	0.406382	0.236046	0.33449	0.248378	OK	2
	0.000437803	-0.000139644	0.00103	0.000875281	0.000638459	Think	9			1.64525	3.49759	2.03363	-2.68638	-1.90902			0.000602328	0.000210115	0.00123336	0.000606643	0.000447557	9	Think			0.698544	0.419211	0.74711	0.525296	0.408554	Think	9
	-0.000488196	-0.000395899	-0.00036249	-0.00035626	-0.000315006	Heart	11			1.06522	-1.17455	-2.41146	1.99713	1.33375			-0.000381674	-0.000513354	-0.000603636	-0.000156547	-0.000181631	11	Heart			0.281405	0.162892	0.127045	0.245393	0.235973	Heart	11
	4.71272e-07	-1.33253e-05	-5.73811e-06	7.17778e-07	-1.22909e-05	Please	10			-0.0100408	-0.603582	-0.671661	0.571246	1.56768			-5.3281e-07	-7.36835e-05	-7.29042e-05	5.78423e-05	0.000144477	10	Please			0.442979	0.318663	0.306189	0.324021	0.325422	Please	10
	0.000685306	-8e-05	0.000942645	0.00101	0.000978755	Point	8			-0.813735	0.568162	0.137949	0.206103	-0.638336			0.000603933	-2.31838e-05	0.00095644	0.00103061	0.000914921	8	Point			0.699225	0.336555	0.653637	0.680788	0.536749	Point	8
	0.000246684	0.000382575	-3.13232e-05	1.27332e-05	-1.87363e-05	OK	2			-0.704935	-0.375023	0.0723765	-1.40887	-0.452028			0.000176191	0.000345073	-2.40856e-05	-0.000128153	-6.39391e-05	2	OK			0.517895	0.467025	0.322668	0.255806	0.268255	OK	2
	-0.000486163	-0.000395899	-0.000355716	-0.000347562	-0.000325589	Heart	11			-1.53187	-0.292441	-2.51342	1.36349	-0.9872			-0.00063935	-0.000425143	-0.000607058	-0.000211213	-0.000424309	11	Heart			0.17217	0.194144	0.12589	0.225343	0.169408	Heart	11
	-0.000157981	0.000956907	0.000638083	0.000669632	-0.000117582	Phone	3			-1.60746	-2.67618	0.971013	1.21457	0.625795			-0.000318727	0.000689289	0.000735184	0.000791089	-5.50025e-05	3	Phone			0.308089	0.588978	0.578954	0.592943	0.270706	Phone	3
	0.000371933	0.00103	0.00104	0.000951706	0.000805055	Me	6			2.91693	1.32407	1.4413	-1.84427	2.53183			0.000663626	0.00116241	0.00118413	0.000767279	0.00105824	6	Me			0.72453	0.7566	0.730492	0.58421	0.576059	Me	6
	0.000499301	-1.28615e-06	0.00133	0.00119	0.000965806	Silence	7			1.26807	-0.496178	-2.17906	-3.34201	0.817193			0.000626108	-5.0904e-05	0.00111209	0.000855799	0.00104753	7	Silence			0.708625	0.326734	0.706177	0.616675	0.573121	Silence	7
	-0.000335547	0.000625147	0.000496023	0.000685861	0.00071175	Like	4			0.42365	1.61399	2.97618	-0.714817	1.86647			-0.000293182	0.000786546	0.000793641	0.000614379	0.000898397	4	Like			0.318918	0.623435	0.598685	0.528134	0.532216	Like	4
	0.000713087	-0.000150774	-0.000134142	0.000888419	0.000893236	Victory	1			1.51917	-2.88419	0.526217	-2.80061	0.314459			0.000865004	-0.000439193	-8.15203e-05	0.000608358	0.000924682	1	Victory			0.809898	0.189166	0.303281	0.525925	0.539426	Victory	1
	0.000713334	-0.000149464	-0.000133095	0.000884174	0.000896465	Victory	1			-3.26428	-2.01284	-0.574701	1.36297	-2.63547			0.000386906	-0.000350748	-0.000190565	0.00102047	0.000632918	1	Victory			0.607222	0.220502	0.266474	0.67707	0.459397	Victory	1
	-0.000179426	-0.000174463	-0.000121977	-9.44825e-05	-3.16802e-05	Hello	12			1.7756	-1.22287	-2.32299	-0.598981	-0.171751			-1.8658e-06	-0.00029675	-0.000354276	-0.000154381	-4.88553e-05	12	Hello			0.442414	0.239632	0.211215	0.246187	0.272392	Hello	12
	0.000706081	-0.00014554	-0.000132577	0.000878324	0.000907263	Victory	1			-0.968748	1.81841	-2.50783	-0.301451	-0.855397			0.000609206	3.63005e-05	-0.00038336	0.000848179	0.000821723	1	Victory			0.70146	0.35763	0.201397	0.613881	0.511185	Victory	1
	0.000489859	-0.000230602	0.00103	0.000797692	0.000580945	Think	9			0.441114	0.939949	1.85335	1.37236	0.0515888			0.00053397	-0.000136607	0.00121534	0.000934928	0.000586104	9	Think			0.669566	0.29637	0.741025	0.645696	0.446557	Think	9
	5.34848e-06	1.75004e-06	-7.6303e-06	-1.49381e-05	-8.34143e-06	Please	10			-0.131612	0.409815	-0.362841	-1.27728	-1.26987			-7.8127e-06	4.27315e-05	-4.39144e-05	-0.000142666	-0.000135328	10	Please			0.439893	0.359908	0.315975	0.250484	0.248673	Please	10
	-0.000385095	0.000627821	0.000340968	0.000685861	0.000690849	Like	4			1.09601	0.806564	-0.483109	-1.31595	2.91845			-0.000275494	0.000708477	0.000292657	0.000554266	0.000982694	4	Like			0.326416	0.595776	0.429582	0.506087	0.555338	Like	4
	-0.000356926	0.000626402	0.000457225	0.000685861	0.000700125	Like	4			-0.7505	0.334076	-0.468266	-1.28422	-0.129308			-0.000431976	0.00065981	0.000410398	0.000557439	0.000687194	4	Like			0.260081	0.578534	0.469325	0.507251	0.474285	Like	4
	0.00045772	-0.00019333	0.00106	0.000811965	0.000606671	Think	9			-1.712	-0.81081	-1.54157	0.213518	0.94736			0.00028652	-0.000274411	0.000905843	0.000833317	0.000701407	9	Think			0.564666	0.247547	0.636558	0.60843	0.478183	Think	9
	-0.000175265	-0.000168796	-0.000120337	-8.78979e-05	-2.44702e-05	Hello	12			0.153975	-2.87477	0.26792	-0.739726	-0.616794			-0.000159867	-0.000456273	-9.3545e-05	-0.000161871	-8.61496e-05	12	Hello			0.375433	0.183115	0.299222	0.24344	0.262163	Hello	12
	0.000704829	-0.000144629	-0.000132618	0.000877707	0.000909266	Victory	1			2.17085	-0.470316	-1.20298	-1.17237	2.67731			0.000921914	-0.000191661	-0.000252916	0.00076047	0.001177	1	Victory			0.834024	0.276865	0.245428	0.581713	0.608634	Victory	1
	0.000432859	0.00133	0.00132	0.00139	0.00137	No-like	5			-2.28309	-0.532812	-0.688064	-0.344671	-1.63649			0.00020455	0.00127672	0.00125119	0.00135553	0.00120635	5	No-like			0.529918	0.7971	0.753129	0.799955	0.616686	No-like	5
	0.00052472	0.00131	0.00131	0.00139	0.00137	No-like	5			1.19808	-0.199386	1.20869	1.55309	1.03603			0.000644528	0.00129006	0.00143087	0.00154531	0.0014736	5	No-like			0.716434	0.801827	0.813777	0.869557	0.689991	No-like	5
	-0.000484752	-0.000371732	-0.000365973	-0.000346914	-0.000306371	Heart	11			-1.07766	-0.605696	-0.207841	-1.548	0.628551			-0.000592518	-0.000432302	-0.000386757	-0.000501714	-0.000243516	11	Heart			0.192023	0.191608	0.200251	0.118801	0.218998	Heart	11
	-0.000356659	0.000626402	0.000462162	0.000685861	0.000700147	Like	4			1.00293	0.394827	-0.867167	-0.950304	0.0942111			-0.000256366	0.000665885	0.000375445	0.000590831	0.000709568	4	Like			0.334525	0.580686	0.457526	0.519497	0.480422	Like	4
	0.000369711	0.00108	0.00103	0.000970045	0.000844767	Me	6			1.65724	0.918817	-1.31663	-3.18231	-0.75102			0.000535435	0.00117188	0.000898337	0.000651814	0.000769665	6	Me			0.670187	0.759957	0.634025	0.541863	0.496906	Me	6
	-0.000515847	-0.000395899	-0.000370543	-0.000352547	-0.000315517	Heart	11			-0.241727	0.35729	-0.549711	-0.901024	0.591904			-0.00054002	-0.00036017	-0.000425514	-0.000442649	-0.000256327	11	Heart			0.214278	0.217163	0.187169	0.140463	0.215484	Heart	11
	0.000708942	-0.000136679	-0.000135219	0.000881979	0.000927058	Victory	1			-0.453709	-0.666843	-0.334782	2.32223	1.6687			0.000663571	-0.000203363	-0.000168697	0.0011142	0.00109393	1	Victory			0.724507	0.272719	0.273855	0.711446	0.585849	Victory	1
	-0.000401501	0.000606055	0.000334632	0.000685861	0.000684982	Like	4			0.0859353	1.4119	1.44933	-0.518901	0.809749			-0.000392907	0.000747245	0.000479565	0.000633971	0.000765957	4	Like			0.276643	0.609511	0.492671	0.535319	0.495889	Like	4
	-0.000158768	0.000920594	0.000662671	0.0006533	-0.000138961	Phone	3			0.435006	-0.448907	-1.08793	1.20172	0.21804			-0.000115267	0.000875703	0.000553878	0.000773472	-0.000117157	3	Phone			0.39434	0.655023	0.517755	0.586482	0.253657	Phone	3
	0.000685053	-4e-05	0.000945353	0.00103	0.00102	Point	8			-1.4344	-0.277836	-0.678008	-0.886498	4.04394			0.000541613	-6.77836e-05	0.000877552	0.00094135	0.00142439	8	Point			0.672806	0.320753	0.627009	0.648052	0.676493	Point	8
	-0.00056834	-0.000385463	-0.000376589	-0.000345621	-0.000319901	Heart	11			-2.4186	2.188	0.390791	1.80106	-3.32709			-0.0008102	-0.000166663	-0.00033751	-0.000165515	-0.00065261	11	Heart			0.0997433	0.285721	0.216874	0.242103	0.106787	Heart	11
	-0.000178577	-0.000171524	-0.000121506	-9.12916e-05	-2.78269e-05	Hello	12			0.035518	-0.150745	0.176257	-1.23604	1.12301			-0.000175025	-0.000186599	-0.00010388	-0.000214896	8.44741e-05	12	Hello			0.369008	0.278658	0.295734	0.223993	0.308963	Hello	12
	1.82147e-06	-1.59964e-05	-7.69712e-06	-2.00658e-06	-1.1146e-05	Please	10			-2.52565	3.09334	-0.532566	1.44933	0.295132			-0.000250743	0.000293337	-6.09537e-05	0.000142927	1.83672e-05	10	Please			0.336909	0.448696	0.310223	0.355226	0.290831	Please	10
	3.39863e-06	-4.50218e-06	-9.79557e-06	-9.71853e-06	-1.29892e-05	Please	10			-0.568654	-2.77353	-0.413389	-0.404337	1.35381			-5.34667e-05	-0.000281855	-5.11345e-05	-5.01523e-05	0.000122391	10	Please			0.420539	0.24491	0.313538	0.284413	0.319364	Please	10
	0.000486799	0.00127	0.00127	0.00139	0.00136	No-like	5			1.01357	-0.510261	0.740763	-0.262443	1.99964			0.000588156	0.00121897	0.00134408	0.00136376	0.00155996	5	No-like			0.692537	0.776641	0.784481	0.802971	0.713679	No-like	5
	0.000677199	-7e-05	0.000945069	0.001	0.001	Point	8			-0.437042	0.663046	1.38672	-0.446508	-2.64248			0.000633495	-3.69545e-06	0.00108374	0.000955349	0.000735752	8	Point			0.711757	0.343459	0.696606	0.653186	0.487604	Point	8
	0.000704829	-0.000144629	-0.000132618	0.000877707	0.000909266	Victory	1			-0.363668	1.09286	-0.267804	-0.709167	-1.59367			0.000668462	-3.53428e-05	-0.000159398	0.00080679	0.000749899	1	Victory			0.72658	0.332247	0.276994	0.598701	0.491484	Victory	1
	0.000344777	0.00105	0.000935109	0.000895255	0.000839088	Me	6			-0.677118	1.82248	-1.73644	-0.300164	0.825592			0.000277065	0.00123225	0.000761465	0.000865239	0.000921647	6	Me			0.560658	0.781344	0.587825	0.620138	0.538594	Me	6
	-0.000155836	0.00095033	0.000650256	0.000669537	-0.000124241	Phone	3			-1.12803	-0.941903	0.659884	0.0442424	-0.192674			-0.000268639	0.00085614	0.000716244	0.000673961	-0.000143508	3	Phone			0.329323	0.648092	0.572561	0.549986	0.246429	Phone	3
	0.000481023	-3.49258e-06	0.00133	0.00117	0.000970901	Silence	7			1.57523	0.719448	-0.0503269	-0.337723	-0.0421755			0.000638546	6.84523e-05	0.00132497	0.00113623	0.000966683	7	Silence			0.713898	0.369021	0.77803	0.719524	0.550947	Silence	7
	-0.000331911	0.000626402	0.000513339	0.000685861	0.000708392	Like	4			0.648022	0.0130234	0.224769	-1.50164	-1.41208			-0.000267109	0.000627704	0.000535816	0.000535697	0.000567184	4	Like			0.329971	0.567159	0.511658	0.499277	0.441367	Like	4
	0.000402556	0.00134	0.00134	0.00139	0.00137	No-like	5			1.59387	0.541865	-1.05623	0.846635	0.264307			0.000561943	0.00139419	0.00123438	0.00147466	0.00139643	5	No-like			0.681424	0.838717	0.747453	0.843647	0.668823	No-like	5
	0.000443991	-0.000153602	0.00107	0.000845502	0.000622558	Think	9			-0.375733	0.114112	-0.747381	1.6852	1.31916			0.000406418	-0.000142191	0.000995262	0.00101402	0.000754474	9	Think			0.615494	0.294392	0.666741	0.674705	0.492739	Think	9
	-0.000393342	0.000623408	0.000337604	0.000685861	0.000689233	Like	4			0.727312	1.11165	-0.15905	1.53555	-3.55963			-0.000320611	0.000734573	0.000321699	0.000839416	0.00033327	4	Like			0.307291	0.605022	0.439385	0.610667	0.377206	Like	4
	0.000366152	0.0011	0.00102	0.000969322	0.000901703	Me	6			3.57912	1.10592	-0.511841	2.5516	-2.85067			0.000724064	0.00121059	0.000968816	0.00122448	0.000616636	6	Me			0.750151	0.773671	0.657814	0.751892	0.454931	Me	6
	-0.000330726	0.000625918	0.000503249	0.000685861	0.000711098	Like	4			1.54429	-1.99769	-0.802855	-0.97427	-3.53153			-0.000176297	0.000426149	0.000422964	0.000588434	0.000357945	4	Like			0.368468	0.49575	0.473566	0.518618	0.383974	Like	4
	-0.000566995	-0.000387815	-0.000377498	-0.000345568	-0.000319596	Heart	11			-1.00522	-0.701606	-0.452509	2.32871	1.95478			-0.000667517	-0.000457976	-0.000422749	-0.000112697	-0.000124118	11	Heart			0.160229	0.182512	0.188102	0.261475	0.251748	Heart	11
	0.000513667	-5.70602e-06	0.00133	0.00117	0.000955421	Silence	7			3.8924	0.265122	-0.394709	-0.1186	-0.029205			0.000902907	2.08061e-05	0.00129053	0.00115814	0.0009525	7	Silence			0.825966	0.35214	0.766406	0.727561	0.547056	Silence	7
	0.000696375	-0.000129863	-0.000141727	0.000891735	0.00094776	Victory	1			0.08651	-1.53168	0.0248428	2.87694	0.886635			0.000705026	-0.000283031	-0.000139243	0.00117943	0.00103642	1	Victory			0.74208	0.244493	0.283797	0.735368	0.570076	Victory	1
	0.000398126	0.00134	0.00134	0.00139	0.00137	No-like	5			-0.530247	-0.902535	-2.43602	0.661654	2.77162			0.000345101	0.00124975	0.0010964	0.00145617	0.00164716	5	No-like			0.5895	0.787544	0.700879	0.836863	0.737597	No-like	5
	-0.000189247	-0.000172487	-0.000118571	-9.62272e-05	-6.18851e-05	Hello	12			-2.10158	1.53129	-0.459961	-0.55143	3.60124			-0.000399405	-1.93583e-05	-0.000164567	-0.00015137	0.000298239	12	Hello			0.273888	0.33791	0.275249	0.247291	0.367598	Hello	12
	0.000231552	0.000369581	-2.43261e-05	8.12936e-06	-1.52844e-05	OK	2			4.31384	2.02561	1.70607	1.86274	0.38379			0.000662936	0.000572142	0.000146281	0.000194403	2.30946e-05	2	OK			0.724238	0.547474	0.380174	0.374105	0.292127	OK	2
	0.00044434	-0.000152709	0.00106	0.000847426	0.000623693	Think	9			-1.09271	-0.502242	-0.157665	-0.297238	-1.38672			0.000335069	-0.000202933	0.00104423	0.000817702	0.000485021	9	Think			0.585247	0.272871	0.683271	0.602703	0.41883	Think	9
	0.000694377	-0.000128185	-0.000138347	0.0009064	0.000961156	Victory	1			-0.178105	-2.45641	-0.685006	1.21139	0.26454			0.000676566	-0.000373826	-0.000206848	0.00102754	0.00098761	1	Victory			0.730016	0.212325	0.260978	0.679662	0.556687	Victory	1
	-0.000156303	0.000955126	0.000641021	0.000672426	-0.000117684	Phone	3			-2.06161	-0.746861	1.4971	0.364969	1.77237			-0.000362464	0.00088044	0.000790731	0.000708923	5.95529e-05	3	Phone			0.289548	0.656701	0.597703	0.562808	0.302128	Phone	3
	-0.000492175	-0.000395899	-0.000350416	-0.000358183	-0.00032416	Heart	11			-2.21631	1.16848	-2.07347	0.19464	-0.118831			-0.000713806	-0.000279051	-0.000557763	-0.000338719	-0.000336043	11	Heart			0.140607	0.245903	0.142529	0.17858	0.193619	Heart	11
	0.000227276	0.00030984	-2.07613e-05	1.21975e-05	-2.4449e-05	OK	2			2.29856	1.39325	2.26642	1.54293	-1.27053			0.000457132	0.000449165	0.00020588	0.00016649	-0.000151502	2	OK			0.636993	0.503904	0.400291	0.363868	0.244237	OK	2
	0.00070185	-0.000127037	-0.000137655	0.000907648	0.000961296	Victory	1			1.75952	-1.73465	0.292091	-3.29175	0.997053			0.000877802	-0.000300502	-0.000108446	0.000578473	0.001061	1	Victory			0.815324	0.238303	0.294193	0.514965	0.576817	Victory	1
	-0.000174123	0.000947008	0.000648203	0.00065912	-0.000124653	Phone	3			0.430461	0.952691	2.46433	1.23636	0.348913			-0.000131077	0.00104228	0.000894636	0.000782756	-8.97617e-05	3	Phone			0.387638	0.714039	0.632775	0.589887	0.261172	Phone	3
	0.000210198	0.00032506	-1.85062e-05	1.39451e-05	-2.63827e-05	OK	2			-0.534524	0.390671	0.582736	-0.284726	-1.74567			0.000156746	0.000364127	3.97674e-05	-1.45275e-05	-0.000200949	2	OK			0.509652	0.473776	0.344221	0.297479	0.230674	OK	2
	-0.000342016	0.000626402	0.000502842	0.000685861	0.000706611	Like	4			-1.55152	0.690743	1.48806	1.85779	-0.718031			-0.000497168	0.000695476	0.000651648	0.00087164	0.000634808	4	Like			0.232444	0.59117	0.550757	0.622485	0.459916	Like	4
	0.000459944	-0.000196829	0.00106	0.000811491	0.000606533	Think	9			-1.25499	1.64337	-2.35867	-2.81985	0.596372			0.000334445	-3.24921e-05	0.000824133	0.000529506	0.00066617	9	Think			0.584983	0.333257	0.608978	0.497006	0.468518	Think	9
	0.000434371	0.00131	0.00123	0.00139	0.00137	No-like	5			-2.75596	-3.14313	0.270135	-0.898688	2.02162			0.000158775	0.000995687	0.00125701	0.00130013	0.00157216	5	No-like			0.510513	0.697532	0.755093	0.779637	0.717025	No-like	5
	-0.000159854	0.000923388	0.000662041	0.000653594	-0.000138438	Phone	3			1.04845	-0.120098	0.110084	-0.225233	2.00468			-5.50089e-05	0.000911378	0.000673049	0.000631071	6.20299e-05	3	Phone			0.419885	0.667662	0.557981	0.534255	0.302807	Phone	3
	0.000685277	-7e-05	0.000939814	0.001	0.00101	Point	8			2.30976	2.07466	-1.44294	-1.22784	-1.52781			0.000916253	0.000137466	0.00079552	0.000877216	0.000857219	8	Point			0.831624	0.393472	0.59932	0.62453	0.520921	Point	8
	-0.000157533	0.000917842	0.000663532	0.000652474	-0.000139493	Phone	3			-0.791489	1.68909	0.950727	-1.83866	-0.283909			-0.000236682	0.00108675	0.000758605	0.000468608	-0.000167884	3	Phone			0.34287	0.729796	0.586859	0.474671	0.239743	Phone	3
	-0.000155802	0.000955012	0.000641478	0.000673006	-0.000117968	Phone	3			0.40303	1.91575	-0.483834	1.26119	0.959581			-0.000115499	0.00114659	0.000593095	0.000799125	-2.20099e-05	3	Phone			0.394242	0.750995	0.530992	0.59589	0.279756	Phone	3
	0.000689624	-0.000129316	-0.000140651	0.000902577	0.00096147	Victory	1			-0.102376	0.0132536	0.206219	2.42705	0.802986			0.000679386	-0.000127991	-0.000120029	0.00114528	0.00104177	1	Victory			0.731211	0.299423	0.290283	0.722845	0.571542	Victory	1
	2.83444e-06	-1.50058e-05	-8.23781e-06	-1.91376e-06	-1.24851e-05	Please	10			-0.316337	-0.0878896	1.07573	1.34847	-0.0770865			-2.87993e-05	-2.37948e-05	9.93347e-05	0.000132933	-2.01937e-05	10	Please			0.430996	0.336338	0.364327	0.351561	0.280254	Please	10
	0.000232641	0.000387965	-2.05705e-05	8.6637e-06	-1.95866e-05	OK	2			1.56333	0.6542	1.5525	0.435964	-0.885814			0.000388974	0.000453385	0.00013468	5.22601e-05	-0.000108168	2	OK			0.608099	0.505399	0.376258	0.321974	0.256123	OK	2
	0.000366152	0.0011	0.00102	0.000969322	0.000901703	Me	6			-0.893476	-1.05197	-1.30671	-1.85977	0.500544			0.000276804	0.000994803	0.000889329	0.000783345	0.000951757	6	Me			0.560548	0.697219	0.630984	0.590103	0.546853	Me	6
	-0.000489136	-0.000395899	-0.000352639	-0.000355314	-0.000324834	Heart	11			-2.60851	4.66003	0.670392	-1.45943	-1.37393			-0.000749987	7.01043e-05	-0.0002856	-0.000501257	-0.000462227	11	Heart			0.125269	0.369606	0.234396	0.118968	0.159007	Heart	11
	0.000490092	-0.000237805	0.00102	0.000795582	0.000582463	Think	9			-2.33872	2.39984	-0.655969	0.765625	0.335723			0.00025622	2.17882e-06	0.000954403	0.000872144	0.000616035	9	Think			0.551822	0.345541	0.652949	0.62267	0.454767	Think	9
	0.000434979	0.00133	0.00131	0.00139	0.00137	No-like	5			1.26021	-0.206451	-0.727312	1.65071	0.0843272			0.000561	0.00130935	0.00123727	0.00155507	0.00137843	5	No-like			0.681024	0.808662	0.748429	0.873137	0.663887	No-like	5
	-0.000482295	-0.000395899	-0.000358689	-0.000357594	-0.000316726	Heart	11			1.17533	-0.763534	-0.799944	0.931446	-0.212128			-0.000364762	-0.000472252	-0.000438683	-0.000264449	-0.000337939	11	Heart			0.288574	0.177454	0.182723	0.205819	0.193099	Heart	11
	0.000504766	-2.01514e-05	0.00131	0.00113	0.0009466	Silence	7			-3.69625	-0.0973165	-0.515247	-3.0254	2.21256			0.000135141	-2.98831e-05	0.00125848	0.00082746	0.00116786	7	Silence			0.500494	0.334181	0.755587	0.606282	0.606127	Silence	7
	-0.000358476	0.000626402	0.000422365	0.000685861	0.000697441	Like	4			-0.114803	1.74251	0.459719	1.57125	-1.32051			-0.000369956	0.000800653	0.000468337	0.000842986	0.00056539	4	Like			0.286372	0.628433	0.488881	0.611976	0.440875	Like	4
	0.000476727	-4.1542e-06	0.00133	0.00117	0.000970925	Silence	7			-0.674198	-1.11029	1.2872	-2.57432	-0.0394198			0.000409307	-0.000115183	0.00145872	0.000912568	0.000966983	7	Silence			0.616719	0.30396	0.823178	0.637496	0.551029	Silence	7
	0.000358929	0.00108	0.000982252	0.000958466	0.00089421	Me	6			-3.63925	-0.573589	0.859449	0.636201	-0.0278271			-4.99621e-06	0.00102264	0.0010682	0.00102209	0.000891427	6	Me			0.441087	0.707082	0.69136	0.677662	0.530305	Me	6
	0.000519966	-0.000244363	0.000928901	0.000786143	0.000587657	Think	9			-2.09273	-0.655842	-0.698918	-0.886089	0.828931			0.000310693	-0.000309947	0.000859009	0.000697534	0.00067055	9	Think			0.574914	0.234957	0.62075	0.558631	0.46972	Think	9
	0.000341817	0.00104	0.000930801	0.000891906	0.000808872	Me	6			1.08972	-1.00106	-1.38023	0.752712	-0.251846			0.000450789	0.000939894	0.000792778	0.000967177	0.000783687	6	Me			0.634304	0.677765	0.598394	0.657524	0.500752	Me	6
	-0.000179335	-0.000175028	-0.000122145	-9.48219e-05	-3.21902e-05	Hello	12			-0.431537	-0.256967	1.10231	-0.899513	2.01509			-0.000222489	-0.000200725	-1.19139e-05	-0.000184773	0.000169319	12	Hello			0.348887	0.273654	0.326776	0.23504	0.332236	Hello	12
	0.000460647	-0.000204694	0.00105	0.000809025	0.000598679	Think	9			2.35433	-0.636828	-0.909559	1.64337	-1.7545			0.00069608	-0.000268377	0.000959044	0.000973362	0.000423229	9	Think			0.738288	0.249685	0.654516	0.659792	0.401881	Think	9
	0.000706314	-0.000151001	-0.000133469	0.000852004	0.000870429	Victory	1			-2.43731	-1.00566	1.6342	-0.578778	0.349503			0.000462583	-0.000251567	2.99508e-05	0.000794126	0.000905379	1	Victory			0.639304	0.255641	0.340907	0.594057	0.534132	Victory	1
	0.000460652	-0.000204761	0.00106	0.000810071	0.000601244	Think	9			-1.00494	-1.88401	0.313404	2.37339	-0.994191			0.000360158	-0.000393162	0.00109134	0.00104741	0.000501825	9	Think			0.595883	0.205475	0.699171	0.68695	0.42344	Think	9
	0.000443366	0.00125	0.00124	0.00139	0.00136	No-like	5			-0.718933	-1.62076	-1.48488	0.16009	1.1995			0.000371473	0.00108792	0.00109151	0.00140601	0.00147995	5	No-like			0.60068	0.730211	0.69923	0.818468	0.691732	No-like	5
	-0.000154792	0.000954824	0.000642288	0.000673734	-0.00011915	Phone	3			-1.20996	3.28668	-0.0655996	-1.41226	-1.9521			-0.000275788	0.00128349	0.000635728	0.000532508	-0.00031436	3	Phone			0.326292	0.799499	0.545383	0.498107	0.199566	Phone	3
	0.00044434	-0.000152709	0.00106	0.000847426	0.000623693	Think	9			-1.1355	3.76716	-1.34881	0.974127	-0.745562			0.00033079	0.000224007	0.000925119	0.000944839	0.000549137	9	Think			0.583434	0.424133	0.643065	0.649331	0.436417	Think	9
	-0.000192346	-0.000154246	-0.00011941	-8.49745e-05	-7.79163e-05	Hello	12			0.0203681	1.62056	0.209114	2.27327	0.647517			-0.000190309	7.80958e-06	-9.84986e-05	0.000142353	-1.31646e-05	12	Hello			0.362528	0.347536	0.29755	0.355015	0.282182	Hello	12
	-0.000358476	0.000626402	0.000422365	0.000685861	0.000697441	Like	4			0.19302	-2.09974	-1.36592	0.397561	-0.858637			-0.000339174	0.000416428	0.000285773	0.000725617	0.000611577	4	Like			0.299421	0.492306	0.427258	0.568931	0.453544	Like	4
	0.000493986	-2.27867e-05	0.0013	0.00113	0.000944324	Silence	7			0.122744	-2.82389	3.91276	0.592896	0.931307			0.00050626	-0.000305175	0.00169128	0.00118929	0.00103745	7	Silence			0.657819	0.236648	0.901675	0.738985	0.570359	Silence	7
	0.000468232	0.00126	0.00126	0.00138	0.00136	No-like	5			0.701862	1.00767	2.0569	-0.0813395	0.257083			0.000538418	0.00136077	0.00146569	0.00137187	0.00138571	5	No-like			0.671452	0.826877	0.82553	0.805946	0.665882	No-like	5
	-0.000179601	-0.000173921	-0.000121601	-9.39316e-05	-3.12736e-05	Hello	12			0.26827	-0.348796	1.71906	-0.00510568	-1.29834			-0.000152774	-0.000208801	5.03054e-05	-9.44422e-05	-0.000161108	12	Hello			0.37844	0.270792	0.347778	0.26817	0.241602	Hello	12
	4.11592e-06	5.285e-07	-9.20826e-06	-1.40422e-05	-8.86164e-06	Please	10			3.92312	0.603084	1.2333	0.200891	0.585335			0.000396428	6.08369e-05	0.000114122	6.04695e-06	4.96718e-05	10	Please			0.611259	0.366323	0.369319	0.305025	0.299417	Please	10
	0.000412241	0.00134	0.00134	0.00139	0.00137	No-like	5			-2.5619	1.68133	0.781353	1.68888	-1.57782			0.000156051	0.00150813	0.00141814	0.00155889	0.00121222	5	No-like			0.509358	0.879088	0.809479	0.874537	0.618295	No-like	5
	0.000204103	0.000346416	-1.69982e-05	1.47483e-05	-2.38271e-05	OK	2			-1.70213	0.80882	-2.66554	-0.15536	0.42819			3.38896e-05	0.000427298	-0.000283552	-7.87688e-07	1.89919e-05	2	OK			0.457571	0.496157	0.235087	0.302518	0.291002	OK	2
	0.000704829	-0.000144629	-0.000132618	0.000877707	0.000909266	Victory	1			-0.450468	-0.219084	-0.0923728	-0.894984	-2.42875			0.000659782	-0.000166537	-0.000141855	0.000788209	0.000666391	1	Victory			0.7229	0.285766	0.282916	0.591886	0.468579	Victory	1
	0.000522739	0.00131	0.00131	0.00139	0.00137	No-like	5			-2.41021	2.55306	-0.714817	-1.33137	1.04669			0.000281718	0.00156531	0.00123852	0.00125686	0.00147467	5	No-like			0.562631	0.899344	0.74885	0.763768	0.690283	No-like	5
	0.000709839	-0.000125171	-0.000136418	0.000906104	0.000957989	Victory	1			1.68542	-0.122284	-1.42788	-1.44166	0.215953			0.000878381	-0.000137399	-0.000279206	0.000761938	0.000979584	1	Victory			0.815569	0.296089	0.236554	0.582251	0.554485	Victory	1
	-0.000164118	0.000954154	0.000626128	0.000670258	-0.000118377	Phone	3			0.523045	3.24972	0.832542	-1.66721	1.40281			-0.000111813	0.00127913	0.000709382	0.000503537	2.19043e-05	3	Phone			0.395804	0.797952	0.570244	0.487482	0.291801	Phone	3
	0.000241813	0.000386954	-2.9408e-05	1.17272e-05	-1.72993e-05	OK	2			-1.99352	-1.94676	0.635322	0.861884	-0.820523			4.24611e-05	0.000192278	3.41242e-05	9.79156e-05	-9.93516e-05	2	OK			0.461205	0.412891	0.342316	0.338718	0.258541	OK	2
	0.000696164	-0.000129843	-0.000141613	0.00089251	0.000948758	Victory	1			1.73936	-1.52666	1.52781	1.51534	-1.25564			0.0008701	-0.000282509	1.11685e-05	0.00104404	0.000823194	1	Victory			0.812059	0.244678	0.334568	0.685715	0.511589	Victory	1
	-0.00055739	-0.000378599	-0.00037185	-0.000345749	-0.000318029	Heart	11			1.69277	1.00681	0.470316	-0.115608	-2.77607			-0.000388113	-0.000277918	-0.000324818	-0.00035731	-0.000595636	11	Heart			0.278675	0.246305	0.221158	0.171762	0.122414	Heart	11
	0.000367078	0.00109	0.00103	0.000971198	0.000860485	Me	6			-3.17151	0.407434	-3.95194	-0.355992	0.537215			4.99272e-05	0.00113074	0.000634806	0.000935599	0.000914206	6	Me			0.46437	0.745382	0.545072	0.645942	0.536553	Me	6
	-0.000181826	-0.000180279	-0.0001224	-9.80107e-05	-3.72958e-05	Hello	12			-0.152706	-0.299929	1.43621	0.211664	0.0063676			-0.000197097	-0.000210272	2.12209e-05	-7.68443e-05	-3.6659e-05	12	Hello			0.359651	0.270271	0.337961	0.274624	0.275737	Hello	12
	-0.000171325	0.000946073	0.000656161	0.000649951	-0.000127227	Phone	3			1.4761	-1.24703	1.36176	1.55113	0.345496			-2.3715e-05	0.00082137	0.000792337	0.000805064	-9.26774e-05	3	Phone			0.433151	0.635773	0.598245	0.598068	0.260372	Phone	3
	-0.000372569	0.000626402	0.000369347	0.000685861	0.000695463	Like	4			2.61793	-0.915773	4.11816	0.417325	0.322909			-0.000110776	0.000534825	0.000781163	0.000727594	0.000727754	4	Like			0.396244	0.534253	0.594473	0.569655	0.48541	Like	4
	0.000691122	-0.000128697	-0.000139336	0.000904619	0.000960382	Victory	1			-1.51171	0.496543	-1.93168	-1.39997	0.188047			0.000539951	-7.90427e-05	-0.000332504	0.000764622	0.000979187	1	Victory			0.672101	0.316764	0.218564	0.583236	0.554376	Victory	1
	-0.000398035	0.000617695	0.000336732	0.000685861	0.000686687	Like	4			2.41817	0.791489	0.331842	-2.91922	-0.904186			-0.000156218	0.000696844	0.000369916	0.000393939	0.000596268	4	Like			0.37698	0.591655	0.45566	0.447286	0.449345	Like	4
	-0.000566995	-0.000387815	-0.000377498	-0.000345568	-0.000319596	Heart	11			1.153	-1.19619	-0.0921426	-1.01862	3.2135			-0.000451695	-0.000507434	-0.000386712	-0.00044743	1.75394e-06	11	Heart			0.251721	0.164989	0.200266	0.138709	0.286274	Heart	11
	0.000366762	0.00109	0.00103	0.000971342	0.00086559	Me	6			1.88224	-0.124932	-0.527926	1.07781	-2.68411			0.000554986	0.00107751	0.000977207	0.00107912	0.000597179	6	Me			0.678475	0.72652	0.660647	0.698581	0.449595	Me	6
	-0.000172632	0.000950745	0.000640346	0.000667578	-0.000120031	Phone	3			-2.31239	-1.68283	2.73031	-0.337723	-0.0220905			-0.000403871	0.000782462	0.000913377	0.000633806	-0.00012224	3	Phone			0.271995	0.621988	0.639101	0.535258	0.252263	Phone	3
	0.000524603	-6.76182e-06	0.00133	0.00116	0.000953986	Silence	7			0.725893	-1.31124	0.888959	0.446389	-2.31314			0.000597192	-0.000137886	0.0014189	0.00120464	0.000722672	7	Silence			0.696367	0.295917	0.809735	0.744614	0.484016	Silence	7
	0.000697918	-0.000130589	-0.000141078	0.000887166	0.000937031	Victory	1			-2.34105	-0.202512	0.0781199	2.65229	-2.71187			0.000463813	-0.00015084	-0.000133266	0.0011524	0.000665844	1	Victory			0.639825	0.291327	0.285815	0.725454	0.468429	Victory	1
	-0.00014006	0.000885173	0.000678121	0.000640739	-0.000145583	Phone	3			2.65065	-1.08883	-0.860666	3.02103	0.143481			0.000125005	0.00077629	0.000592054	0.000942842	-0.000131235	3	Phone			0.496197	0.619802	0.530641	0.648599	0.249796	Phone	3
	0.000697918	-0.000130589	-0.000141078	0.000887166	0.000937031	Victory	1			2.00299	-1.34744	-2.2657	-1.35484	-0.374669			0.000898217	-0.000265333	-0.000367648	0.000751682	0.000899564	1	Victory			0.823978	0.250763	0.206701	0.57849	0.532536	Victory	1
	-0.000363796	0.000625309	0.000461244	0.000685861	0.000713176	Like	4			2.90412	-0.992478	1.83745	0.563848	0.378693			-7.33843e-05	0.000526061	0.000644989	0.000742246	0.000751045	4	Like			0.412095	0.531148	0.548509	0.575029	0.491799	Like	4
	-0.000460733	-0.000398221	-0.00035264	-0.000345799	-0.00033179	Heart	11			2.17249	-0.711862	0.978949	-2.79342	1.79377			-0.000243484	-0.000469407	-0.000254745	-0.000625141	-0.000152413	11	Heart			0.339986	0.178462	0.24481	0.0735331	0.243987	Heart	11
	0.00024777	0.000381236	-3.17029e-05	1.23534e-05	-1.9106e-05	OK	2			-0.235915	-1.57841	-0.791489	-0.596	-1.43821			0.000224179	0.000223395	-0.000110852	-4.72466e-05	-0.000162927	2	OK			0.538239	0.423916	0.293381	0.285479	0.241103	OK	2
	0.000426173	0.00134	0.00134	0.00139	0.00137	No-like	5			1.7673	-0.0559527	-1.93986	0.16009	-1.4094			0.000602903	0.0013344	0.00114601	0.00140601	0.00122906	5	No-like			0.698788	0.817537	0.717626	0.818468	0.622915	No-like	5
	0.000496529	-2.21101e-05	0.0013	0.00113	0.000944992	Silence	7			-0.211086	-0.125623	-0.298994	-0.292323	0.111005			0.00047542	-3.46724e-05	0.0012701	0.00110077	0.000956092	7	Silence			0.644746	0.332485	0.759511	0.706519	0.548042	Silence	7
	0.000440116	-0.000155585	0.00107	0.000839239	0.000619561	Think	9			-0.994048	-0.759617	1.88907	-1.80248	-0.766409			0.000340711	-0.000231547	0.00125891	0.000658991	0.00054292	9	Think			0.587639	0.262734	0.755732	0.544495	0.434712	Think	9
	0.000367636	0.0011	0.00103	0.000970532	0.000895333	Me	6			-0.935624	-2.13485	-1.34675	1.60055	0.0484886			0.000274074	0.000886515	0.000895325	0.00113059	0.000900182	6	Me			0.55939	0.658853	0.633008	0.717455	0.532706	Me	6
	0.000713087	-0.000150774	-0.000134142	0.000888419	0.000893236	Victory	1			-2.34377	1.16227	-0.662793	0.617543	1.84452			0.00047871	-3.45467e-05	-0.000200421	0.000950173	0.00107769	1	Victory			0.64614	0.332529	0.263147	0.651288	0.581394	Victory	1
T2																									T2
	Thumb	Index	Middle	Ring	Little					1.8	2
	0.000508215	0.00132	0.00133	0.00139	0.00137	No-like	5			-5.39061	2.22343	1.14964	0.19474	2.30482			-3.08461e-05	0.00154234	0.00144496	0.00140947	0.00160048	5	No-like			0.430128	0.891208	0.818534	0.819739	0.724793	No-like	5
	0.000212479	0.000374615	-1.14991e-05	1.20808e-05	-1.99764e-05	OK	2			0.454575	-0.247741	1.55801	-0.808277	0.267077			0.000257937	0.000349841	0.000144302	-6.87469e-05	6.7313e-06	2	OK			0.552549	0.468714	0.379506	0.277594	0.287639	OK	2
	-0.00016907	0.000943007	0.000657497	0.000648945	-0.000130594	Phone	3			-1.72041	1.94689	-0.521002	-3.7546	3.74496			-0.000341111	0.0011377	0.000605397	0.000273485	0.000243902	3	Phone			0.2986	0.747845	0.535145	0.403109	0.352693	Phone	3
	0.000713643	-0.000121512	-0.000134108	0.000902905	0.000954389	Victory	1			0.199449	2.41168	2.61368	-1.49449	2.14999			0.000733588	0.000119656	0.00012726	0.000753456	0.00116939	1	Victory			0.754188	0.387162	0.373753	0.579141	0.606547	Victory	1
	0.000444012	-0.000151914	0.00106	0.0008496	0.000624674	Think	9			-0.757719	2.50692	0.35107	-1.3977	-0.205408			0.00036824	9.87778e-05	0.00109511	0.00070983	0.000604133	9	Think			0.599309	0.379765	0.700443	0.563141	0.451502	Think	9
	-0.000456857	-0.000397238	-0.00036311	-0.000331756	-0.00032998	Heart	11			1.02437	-1.63432	-2.60423	2.37765	-1.33434			-0.00035442	-0.00056067	-0.000623533	-9.39907e-05	-0.000463414	11	Heart			0.292958	0.146128	0.120329	0.268335	0.158682	Heart	11
	0.000216539	0.000376824	-1.19413e-05	1.20018e-05	-2.02126e-05	OK	2			-1.17014	-0.902317	2.07889	-1.96904	0.447329			9.95247e-05	0.000286592	0.000195948	-0.000184902	2.45203e-05	2	OK			0.485395	0.446306	0.396938	0.234993	0.292518	OK	2
	0.000678016	-9e-05	0.000962487	0.000979069	0.000971484	Point	8			0.305006	1.83546	-1.38934	0.740603	0.351631			0.000708517	9.35461e-05	0.000823553	0.00105313	0.00100665	8	Point			0.74356	0.377911	0.608782	0.689047	0.561908	Point	8
	0.000410019	0.00134	0.00134	0.00139	0.00137	No-like	5			1.87079	-1.25164	-2.95243	-0.915301	-2.16609			0.000597098	0.00121484	0.00104476	0.00129847	0.00115339	5	No-like			0.696327	0.775175	0.683448	0.779027	0.602159	No-like	5
	0.000686572	-3e-05	0.000946134	0.00104	0.00101	Point	8			0.725342	0.233013	0.0958148	-0.0309144	2.29052			0.000759106	-6.69868e-06	0.000955715	0.00103691	0.00123905	8	Point			0.765006	0.342395	0.653392	0.683098	0.625655	Point	8
	0.00025055	0.000378649	-3.19637e-05	1.14516e-05	-1.98718e-05	OK	2			-0.809341	1.45119	0.544308	0.396516	-0.096089			0.000169616	0.000523768	2.24671e-05	5.11032e-05	-2.94807e-05	2	OK			0.515108	0.530335	0.338381	0.321549	0.277706	OK	2
	0.000686964	-8e-05	0.000957373	0.000989601	0.00101	Point	8			-0.320385	-1.81841	-0.570745	0.498641	-0.182693			0.000654926	-0.000261841	0.000900299	0.00103947	0.000991731	8	Point			0.720842	0.252001	0.634687	0.684036	0.557817	Point	8
	4.11592e-06	5.285e-07	-9.20826e-06	-1.40422e-05	-8.86164e-06	Please	10			-2.56828	1.23608	0.147293	-2.54413	-0.660537			-0.000252712	0.000124137	5.52105e-06	-0.000268455	-7.49154e-05	10	Please			0.336074	0.388749	0.332661	0.20435	0.265244	Please	10
	0.00048289	-3.54632e-06	0.00133	0.00118	0.000970531	Silence	7			0.368349	1.5743	0.921731	-4.63965	0.580019			0.000519725	0.000153883	0.00142217	0.000716035	0.00102853	7	Silence			0.663527	0.399288	0.810842	0.565417	0.567912	Silence	7
	0.000514781	-0.000250771	0.00093563	0.000787576	0.000587179	Think	9			-1.24272	-2.96573	1.696	2.31706	-3.63364			0.000390509	-0.000547344	0.00110523	0.00101928	0.000223815	9	Think			0.60875	0.150849	0.70386	0.676634	0.347184	Think	9
	-0.00013171	0.000871401	0.000681615	0.000642378	-0.000143563	Phone	3			-0.224408	1.7324	-2.75693	0.492492	0.777626			-0.000154151	0.00104464	0.000405922	0.000691627	-6.58004e-05	3	Phone			0.377857	0.714876	0.467814	0.556465	0.267744	Phone	3
	0.000448003	-0.000177185	0.00106	0.000813509	0.000608078	Think	9			0.88876	0.813307	-2.21459	0.00282398	-1.96528			0.000536879	-9.58543e-05	0.000838541	0.000813791	0.00041155	9	Think			0.670799	0.310808	0.613841	0.601269	0.398678	Think	9
	0.0003633	0.00109	0.000996367	0.000966316	0.00090124	Me	6			0.432431	-1.40479	0.30445	1.2599	-0.994397			0.000406543	0.000949521	0.00102681	0.00109231	0.0008018	6	Me			0.615547	0.681176	0.67739	0.703416	0.505721	Me	6
	-0.000154206	0.000954788	0.000643001	0.000673448	-0.000119741	Phone	3			-0.420961	-0.806449	-3.94552	-0.752908	0.203605			-0.000196302	0.000874143	0.000248449	0.000598157	-9.93805e-05	3	Phone			0.359988	0.65447	0.41466	0.522184	0.258533	Phone	3
	4.95018e-06	-8.4816e-06	-1.23319e-05	-3.37923e-06	-1.60762e-05	Please	10			2.1939	3.25637	2.43039	0.263179	0.540706			0.00022434	0.000317155	0.000230707	2.29386e-05	3.79944e-05	10	Please			0.538307	0.457134	0.408671	0.31122	0.296214	Please	10
	-0.000478447	-0.000390823	-0.00034803	-0.000352361	-0.00032563	Heart	11			0.260256	0.11609	-0.794288	-2.4256	2.40359			-0.000452421	-0.000379214	-0.000427459	-0.000594921	-8.52707e-05	11	Heart			0.251413	0.210416	0.186512	0.0846164	0.262404	Heart	11
	0.000684889	-7e-05	0.000952179	0.000995455	0.000978755	Point	8			1.65438	-0.155724	-0.463108	-0.100227	0.798389			0.000850327	-8.55724e-05	0.000905868	0.000985432	0.00105859	8	Point			0.803677	0.314451	0.636567	0.664219	0.576157	Point	8
	-7.42666e-06	-1.22608e-05	-2.44354e-06	1.22291e-06	-5.77621e-06	Please	10			-2.32117	-0.519997	0.155998	-0.478071	-0.554262			-0.000239544	-6.42605e-05	1.31563e-05	-4.65842e-05	-6.12024e-05	10	Please			0.341657	0.322002	0.335239	0.285722	0.269005	Please	10
	0.000444012	-0.000151914	0.00106	0.0008496	0.000624674	Think	9			1.41246	1.78523	-0.684901	1.59805	1.68722			0.000585258	2.66087e-05	0.00099151	0.0010094	0.000793396	9	Think			0.691308	0.354196	0.665474	0.673011	0.503415	Think	9
	0.000224141	0.000314792	-2.10655e-05	1.48816e-05	-2.5041e-05	OK	2			2.64611	0.954223	-2.30732	-0.653473	2.56905			0.000488752	0.000410214	-0.000251798	-5.04657e-05	0.000231864	2	OK			0.650397	0.490104	0.245805	0.284298	0.349391	OK	2
	-0.00032879	0.000626402	0.000506084	0.000685861	0.000710898	Like	4			0.542147	0.61742	3.38464	-1.2042	1.06167			-0.000274575	0.000688144	0.000844548	0.000565441	0.000817065	4	Like			0.326806	0.588572	0.615868	0.510185	0.509907	Like	4
	-0.000157981	0.000956907	0.000638083	0.000669632	-0.000117582	Phone	3			-0.875872	-1.64558	-1.41639	-3.34202	1.66597			-0.000245568	0.000792349	0.000496444	0.00033543	4.90149e-05	3	Phone			0.339103	0.625491	0.498369	0.425827	0.299237	Phone	3
	0.000492801	0.00127	0.00127	0.00139	0.00137	No-like	5			-1.40984	1.4018	-1.52168	-3.05028	-0.410214			0.000351817	0.00141018	0.00111783	0.00108497	0.00132898	5	No-like			0.592348	0.844384	0.708114	0.700726	0.650322	No-like	5
	0.00037477	0.001	0.00104	0.000926162	0.000802186	Me	6			0.097192	-0.831495	1.23539	1.1564	-2.34252			0.000384489	0.000916851	0.00116354	0.0010418	0.000567934	6	Me			0.606198	0.669601	0.723541	0.684893	0.441573	Me	6
	0.000520211	-0.000240469	0.000887163	0.000731909	0.000572522	Think	9			-2.22224	-1.24586	0.286305	-1.50052	0.813609			0.000297987	-0.000365055	0.000915793	0.000581857	0.000653883	9	Think			0.569527	0.215433	0.639917	0.516206	0.465148	Think	9
	3.58691e-06	-4.53386e-06	-9.84768e-06	-9.40846e-06	-1.36251e-05	Please	10			-2.7397	-2.87981	-0.596288	1.26694	-0.0437226			-0.000270383	-0.000292514	-6.94764e-05	0.000117286	-1.79974e-05	10	Please			0.328583	0.241133	0.307346	0.345822	0.280856	Please	10
	0.000534388	-7.41053e-06	0.00133	0.00116	0.000953072	Silence	7			-0.49621	0.178402	0.637761	2.53519	-1.43922			0.000484767	1.04297e-05	0.00139378	0.00141352	0.00080915	7	Silence			0.648708	0.348464	0.801256	0.821222	0.507737	Silence	7
	-0.000154792	0.000954824	0.000642288	0.000673734	-0.00011915	Phone	3			1.52188	0.0621828	1.67402	-0.527898	-1.37142			-2.60439e-06	0.000961042	0.00080969	0.000620944	-0.000256292	3	Phone			0.4421	0.685258	0.604102	0.530541	0.215494	Phone	3
	0.000525505	0.0013	0.0013	0.00139	0.00137	No-like	5			0.762688	-0.386083	0.508523	-1.77871	-1.97129			0.000601774	0.00126139	0.00135085	0.00121213	0.00117287	5	No-like			0.698309	0.791669	0.786768	0.747361	0.607502	No-like	5
	0.000439685	-0.000163477	0.00107	0.000818328	0.000607854	Think	9			0.970267	2.31517	3.25072	-1.15048	-2.48031			0.000536712	6.80403e-05	0.00139507	0.00070328	0.000359823	9	Think			0.670728	0.368875	0.801694	0.560738	0.384489	Think	9
	-0.000467638	-0.000395933	-0.000359927	-0.000337055	-0.000328534	Heart	11			-0.252607	-0.11609	1.31413	-2.3564	2.52263			-0.000492899	-0.000407542	-0.000228514	-0.000572695	-7.62715e-05	11	Heart			0.234254	0.20038	0.253665	0.0927679	0.264872	Heart	11
	0.000448003	-0.000177185	0.00106	0.000813509	0.000608078	Think	9			-1.29908	1.42429	0.23968	1.27525	1.59866			0.000318095	-3.47561e-05	0.00108397	0.000941034	0.000767944	9	Think			0.578052	0.332455	0.696683	0.647936	0.496434	Think	9
	0.000366762	0.00109	0.00103	0.000971342	0.00086559	Me	6			0.0769269	0.761182	-0.359775	-2.02925	1.84754			0.000374455	0.00116612	0.000994022	0.000768417	0.00105034	6	Me			0.601944	0.757915	0.666323	0.584628	0.573894	Me	6
	-0.000357609	0.000626402	0.000437946	0.000685861	0.000699683	Like	4			-0.915457	-1.79177	-1.34652	0.90466	-2.11307			-0.000449155	0.000447225	0.000303294	0.000776327	0.000488376	4	Like			0.252798	0.503217	0.433172	0.587529	0.419751	Like	4
	-0.000191073	-0.000154438	-0.000117635	-8.50354e-05	-7.73664e-05	Hello	12			-0.505083	-0.673221	-0.69869	0.357387	-2.24155			-0.000241581	-0.00022176	-0.000187504	-4.92967e-05	-0.000301522	12	Hello			0.340793	0.266201	0.267507	0.284727	0.203088	Hello	12
	0.000685569	-3e-05	0.000941563	0.00105	0.000998862	Point	8			1.4846	0.656711	0.797932	-0.254414	-0.7463			0.000834029	3.56711e-05	0.00102136	0.00102456	0.000924232	8	Point			0.796767	0.357407	0.675549	0.678569	0.539303	Point	8
	4.71674e-06	1.43166e-06	-8.41515e-06	-1.48816e-05	-8.8516e-06	Please	10			-1.92968	-0.540561	2.05467	1.50072	-1.32187			-0.000188251	-5.26245e-05	0.000197052	0.00013519	-0.000141038	10	Please			0.363401	0.326124	0.397311	0.352389	0.247107	Please	10
	0.000425104	0.0013	0.00117	0.00139	0.00137	No-like	5			0.468662	-2.42356	-0.0967786	-0.869058	0.65509			0.00047197	0.00105764	0.00116032	0.00130309	0.00143551	5	No-like			0.643283	0.719483	0.722456	0.780723	0.679542	No-like	5
	0.000705301	-0.000139051	-0.000134604	0.000877631	0.000923727	Victory	1			-2.25085	-3.70626	2.74807	4.00386	0.442501			0.000480216	-0.000509677	0.000140203	0.00127802	0.000967977	1	Victory			0.646778	0.164194	0.378122	0.771526	0.551302	Victory	1
	-3.74005e-06	-1.18741e-05	-2.75458e-06	2.02152e-06	-1.03485e-05	Please	10			-0.0347718	-2.29021	-0.125888	-3.91713	-1.67593			-7.21723e-06	-0.000240895	-1.53434e-05	-0.000389692	-0.000177941	10	Please			0.440145	0.259422	0.325619	0.159885	0.236985	Please	10
	0.000712596	-0.000151411	-0.000134894	0.000889239	0.000891246	Victory	1			0.321224	0.0645259	0.0434484	2.4711	-0.370318			0.000744718	-0.000144958	-0.000130549	0.00113635	0.000854214	1	Victory			0.758907	0.293411	0.286732	0.719569	0.520097	Victory	1
	0.000684707	-4e-05	0.000946374	0.00104	0.00101	Point	8			0.302215	-1.55921	-0.173699	0.598033	-0.223158			0.000714929	-0.000195921	0.000929004	0.0010998	0.000987684	8	Point			0.746278	0.275355	0.644376	0.706165	0.556707	Point	8
	-0.000192346	-0.000151532	-0.000119524	-9.11113e-05	-7.69383e-05	Hello	12			1.31593	0.992793	-3.6138	1.05365	-2.85919			-6.07534e-05	-5.22527e-05	-0.000480904	1.42535e-05	-0.000362858	12	Hello			0.41745	0.326256	0.168472	0.308034	0.186264	Hello	12
	-0.000479174	-0.000397938	-0.00036244	-0.000325382	-0.000330273	Heart	11			-1.33924	-1.12241	1.04467	-0.158626	-4.81226			-0.000613098	-0.000510179	-0.000257973	-0.000341245	-0.000811499	11	Heart			0.183299	0.164016	0.243721	0.177654	0.0632046	Heart	11
	-0.000401501	0.000606055	0.000334632	0.000685861	0.000684982	Like	4			-0.960248	-0.11264	2.39322	1.42297	2.16325			-0.000497526	0.000594791	0.000573954	0.000828158	0.000901307	4	Like			0.232293	0.555498	0.524532	0.606538	0.533015	Like	4
	0.000489143	-0.000240687	0.00101	0.000792864	0.000585094	Think	9			-2.2338	-1.34688	3.07724	0.754261	2.15534			0.000265763	-0.000375375	0.00131772	0.00086829	0.000800628	9	Think			0.555867	0.211776	0.775586	0.621257	0.505399	Think	9
	0.000206899	0.000372606	-1.27881e-05	1.30956e-05	-1.97566e-05	OK	2			0.619467	-0.820937	-0.606188	0.451591	-1.41508			0.000268846	0.000290512	-7.34069e-05	5.82547e-05	-0.000161265	2	OK			0.557174	0.447695	0.30602	0.324172	0.241559	OK	2
	-0.000193	-0.000152773	-0.000113605	-8.92539e-05	-7.54012e-05	Hello	12			1.17372	0.508953	-0.393555	-3.77919	3.39518			-7.56284e-05	-0.000101878	-0.00015296	-0.000467173	0.000264117	12	Hello			0.411144	0.308674	0.279167	0.131469	0.358238	Hello	12
	-8.35086e-06	-1.2551e-05	-3.34048e-06	2.6441e-06	-8.00804e-06	Please	10			2.53705	1.73022	1.25551	0.791406	-0.607062			0.000245354	0.000160471	0.00012221	8.17847e-05	-6.87142e-05	10	Please			0.547215	0.401622	0.372049	0.332802	0.266945	Please	10
	0.000197429	0.000371512	-1.58999e-05	1.72356e-05	-2.08167e-05	OK	2			3.06016	0.836093	3.12896	0.202635	0.833181			0.000503445	0.000455121	0.000296996	3.74991e-05	6.25014e-05	2	OK			0.656626	0.506014	0.431047	0.31656	0.302936	OK	2
	-0.00018525	-0.000173192	-0.000121021	-9.79088e-05	-4.40118e-05	Hello	12			0.437111	-0.392849	-1.68978	3.59336	0.660979			-0.000141539	-0.000212477	-0.000289999	0.000261428	2.20861e-05	12	Hello			0.383203	0.26949	0.232911	0.398687	0.291851	Hello	12
	0.000369711	0.00108	0.00103	0.000970045	0.000844767	Me	6			2.72662	-1.97104	3.03248	1.35473	-0.538257			0.000642373	0.000882896	0.00133325	0.00110552	0.000790941	6	Me			0.71552	0.657571	0.780826	0.708261	0.502742	Me	6
	-0.000357848	0.000626402	0.000419081	0.000685861	0.000697099	Like	4			-1.5268	1.43789	0.150195	-0.548491	-1.45424			-0.000510528	0.000770191	0.0004341	0.000631012	0.000551675	4	Like			0.22678	0.617641	0.477325	0.534234	0.437113	Like	4
	0.000427187	0.00133	0.00133	0.00139	0.00137	No-like	5			-1.22131	-1.9811	-1.47803	-2.62839	2.72143			0.000305056	0.00113189	0.0011822	0.00112716	0.00164214	5	No-like			0.572524	0.745788	0.729839	0.716199	0.73622	No-like	5
	0.000486074	-7.22173e-06	0.00136	0.00115	0.000955179	Silence	7			-0.532644	-1.77065	-1.26747	2.15196	-0.208181			0.00043281	-0.000184287	0.00123325	0.0013652	0.000934361	7	Silence			0.626682	0.279477	0.747073	0.803499	0.542081	Silence	7
	0.000464166	-0.000203955	0.00105	0.000806671	0.000594612	Think	9			-0.707755	-2.96092	1.05839	-2.48889	-1.43278			0.00039339	-0.000500047	0.00115584	0.000557782	0.000451334	9	Think			0.609971	0.167606	0.720943	0.507376	0.40959	Think	9
	0.000363121	0.00109	0.001	0.000967575	0.000900553	Me	6			0.667908	4.63205	-1.59662	1.80629	1.47514			0.000429912	0.0015532	0.000840338	0.0011482	0.00104807	6	Me			0.625453	0.895056	0.614447	0.723917	0.57327	Me	6
	-0.000158511	0.00094662	0.000654741	0.000667272	-0.000124983	Phone	3			1.89914	-0.262761	-0.813916	-0.592361	1.14205			3.14025e-05	0.000920344	0.000573349	0.000608036	-1.07779e-05	3	Phone			0.456517	0.670839	0.524327	0.525807	0.282836	Phone	3
	-0.000467638	-0.000396677	-0.000351611	-0.000348077	-0.000330743	Heart	11			1.92431	-1.77132	1.41058	-1.45902	2.12242			-0.000275207	-0.000573809	-0.000210553	-0.000493979	-0.000118501	11	Heart			0.326538	0.141473	0.259727	0.121638	0.253289	Heart	11
	0.000213539	0.000321466	-1.90002e-05	1.40878e-05	-2.6384e-05	OK	2			-2.48531	-2.05678	0.54474	-2.92632	-1.49119			-3.49918e-05	0.000115788	3.54738e-05	-0.000278544	-0.000175503	2	OK			0.428371	0.385791	0.342772	0.20065	0.237654	OK	2
	0.000520572	0.00128	0.00129	0.00139	0.00137	No-like	5			-0.684013	1.08882	1.21231	2.42219	-1.37013			0.000452171	0.00138888	0.00141123	0.00163222	0.00123299	5	No-like			0.634889	0.836838	0.807148	0.901432	0.623992	No-like	5
	-0.000158764	0.000945077	0.000656498	0.000666886	-0.000125057	Phone	3			3.11779	-2.87241	-0.463679	-0.712816	-0.285607			0.000153015	0.000657836	0.00061013	0.000595604	-0.000153618	3	Phone			0.508071	0.577835	0.536743	0.521248	0.243657	Phone	3
	0.000512497	-1.85536e-05	0.00131	0.00114	0.000948758	Silence	7			-1.11373	-1.2373	-2.94716	-0.156829	-2.29361			0.000401124	-0.000142284	0.00101528	0.00112432	0.000719397	7	Silence			0.61325	0.294359	0.673499	0.715156	0.483118	Silence	7
	0.000441464	-0.000155099	0.00107	0.000841495	0.000620233	Think	9			3.04623	-0.407529	0.429882	-2.39523	1.82553			0.000746087	-0.000195852	0.00111299	0.000601972	0.000802786	9	Think			0.759487	0.27538	0.706479	0.523583	0.505991	Think	9
	0.000469332	-0.000205804	0.00104	0.000804292	0.000591636	Think	9			-1.68722	2.9289	-1.1987	-1.39176	2.29392			0.00030061	8.70862e-05	0.00092013	0.000665116	0.000821028	9	Think			0.57064	0.375623	0.641381	0.546742	0.510995	Think	9
	0.000213539	0.000321466	-1.90002e-05	1.40878e-05	-2.6384e-05	OK	2			3.05957	0.0168682	-1.4817	-2.84566	-1.89458			0.000519496	0.000323153	-0.00016717	-0.000270479	-0.000215842	2	OK			0.66343	0.459259	0.274371	0.203607	0.226589	OK	2
	-0.000191745	-0.000154389	-0.000116111	-8.54103e-05	-7.67996e-05	Hello	12			2.359	-1.73547	-0.418131	-1.72062	-1.32151			4.41548e-05	-0.000327936	-0.000157924	-0.000257473	-0.00020895	12	Hello			0.461923	0.228584	0.277492	0.208377	0.228479	Hello	12
	-0.000168415	0.000942148	0.00065799	0.000649308	-0.00013129	Phone	3			-2.13017	-0.42011	0.876337	2.46968	-4.03723			-0.000381432	0.000900137	0.000745624	0.000896276	-0.000535013	3	Phone			0.281507	0.66368	0.582477	0.631521	0.139043	Phone	3
	0.000438442	-0.000162085	0.00107	0.000819797	0.000607605	Think	9			2.79814	-0.945833	2.18323	-0.722804	-1.83546			0.000718256	-0.000256668	0.00128832	0.000747517	0.000424059	9	Think			0.747689	0.253833	0.765662	0.576962	0.402109	Think	9
	0.000707647	-0.000125853	-0.000136943	0.000906728	0.000959535	Victory	1			-1.74118	-0.669384	2.92219	0.864421	-0.153236			0.000533529	-0.000192791	0.000155276	0.00099317	0.000944211	1	Victory			0.669379	0.276464	0.38321	0.667057	0.544783	Victory	1
	0.000398126	0.00134	0.00134	0.00139	0.00137	No-like	5			-3.24023	-0.401032	-3.17489	-0.646125	2.22549			7.41032e-05	0.0012999	0.00102251	0.00132539	0.00159255	5	No-like			0.474618	0.805311	0.675939	0.788899	0.722617	No-like	5
	-0.000189637	-0.000172618	-0.000118103	-9.60758e-05	-6.41198e-05	Hello	12			-4.31661	-0.311853	0.533939	2.1576	0.211645			-0.000621298	-0.000203803	-6.47091e-05	0.000119684	-4.29553e-05	12	Hello			0.179823	0.272563	0.308956	0.346701	0.27401	Hello	12
	0.000204891	0.000342152	-1.72806e-05	1.44418e-05	-2.43109e-05	OK	2			1.82507	0.221216	1.45443	-2.81019	0.475503			0.000387398	0.000364274	0.000128163	-0.000266577	2.32394e-05	2	OK			0.607431	0.473828	0.374058	0.205038	0.292167	OK	2
	0.000438782	-0.000144475	0.00104	0.000866649	0.000634405	Think	9			-0.359775	0.459267	1.04957	-1.2733	3.80453			0.000402804	-9.85483e-05	0.00114496	0.000739319	0.00101486	9	Think			0.613962	0.309854	0.717269	0.573956	0.564161	Think	9
	0.000437266	-0.000161057	0.00107	0.000821231	0.00060761	Think	9			0.194462	2.40662	2.55163	-0.998732	-1.20196			0.000456712	7.96051e-05	0.00132516	0.000721358	0.000487414	9	Think			0.636815	0.372972	0.778096	0.567369	0.419487	Think	9
	-0.000507142	-0.000395899	-0.000368614	-0.000353468	-0.000314906	Heart	11			1.68167	-1.20696	-0.190447	-2.09047	0.22191			-0.000338975	-0.000516595	-0.000387659	-0.000562515	-0.000292715	11	Heart			0.299506	0.161743	0.199946	0.0965016	0.205503	Heart	11
	0.000476021	-4.35959e-06	0.00133	0.00117	0.000971035	Silence	7			0.85408	0.0878176	-0.575237	3.60147	-0.628094			0.000561429	4.42217e-06	0.00127248	0.00153015	0.000908226	7	Silence			0.681206	0.346335	0.760313	0.863996	0.534912	Silence	7
	-0.000356723	0.000626402	0.000412916	0.000685861	0.000696193	Like	4			-3.49578	1.96828	0.0623199	0.812085	0.284633			-0.000706301	0.00082323	0.000419148	0.000767069	0.000724656	4	Like			0.143788	0.636432	0.472278	0.584133	0.484561	Like	4
	-0.000363796	0.000625309	0.000461244	0.000685861	0.000713176	Like	4			-1.77154	2.82472	-1.27154	1.68978	3.16321			-0.00054095	0.000907781	0.00033409	0.000854839	0.0010295	4	Like			0.213884	0.666388	0.443567	0.616323	0.568176	Like	4
	0.000440116	-0.000155585	0.00107	0.000839239	0.000619561	Think	9			-0.585825	0.995038	-0.355703	-1.02048	0.852539			0.000381534	-5.60812e-05	0.00103443	0.000737191	0.000704815	9	Think			0.604945	0.3249	0.679962	0.573175	0.479118	Think	9
	0.000478573	-4.33117e-06	0.00135	0.00115	0.000964286	Silence	7			-2.64571	-3.13899	0.482494	-0.741052	1.43903			0.000214002	-0.00031823	0.00139825	0.00107589	0.00110819	7	Silence			0.533925	0.232022	0.802766	0.697397	0.589761	Silence	7
	0.000521664	0.00132	0.00132	0.00139	0.00137	No-like	5			-1.73547	-0.794744	-3.20602	0.208733	3.64747			0.000348117	0.00124053	0.000999398	0.00141087	0.00173475	5	No-like			0.590779	0.784277	0.668137	0.820252	0.761621	No-like	5
	0.000492937	0.00133	0.00133	0.00139	0.00137	No-like	5			1.12961	-3.78672	2.09047	0.39017	1.97657			0.000605898	0.000951328	0.00153905	0.00142902	0.00156766	5	No-like			0.700058	0.681816	0.850291	0.826906	0.715789	No-like	5
	0.000509576	-5.03375e-06	0.00133	0.00117	0.000956578	Silence	7			0.102572	-0.211508	-1.038	-0.408235	-1.19595			0.000519833	-2.61845e-05	0.0012262	0.00112918	0.000836983	7	Silence			0.663573	0.335492	0.744692	0.716938	0.515371	Silence	7
	-0.000395747	0.000621359	0.000337637	0.000685861	0.000688104	Like	4			-0.808428	2.88775	-2.00628	-1.18909	2.30014			-0.00047659	0.000910134	0.000137009	0.000566952	0.000918118	4	Like			0.241168	0.667222	0.377044	0.510739	0.537626	Like	4
	0.000462196	-0.000201718	0.00106	0.000810428	0.000605623	Think	9			-1.16793	1.6738	-2.01373	2.31801	2.24784			0.000345403	-3.43378e-05	0.000858627	0.00104223	0.000830407	9	Think			0.589628	0.332603	0.620621	0.68505	0.513567	Think	9
	-0.000391206	0.000625037	0.000336929	0.000685861	0.000690278	Like	4			-0.598471	-5.26934	-1.79539	-0.760277	2.59719			-0.000451053	9.81034e-05	0.00015739	0.000609833	0.000949997	4	Like			0.251993	0.379526	0.383924	0.526466	0.54637	Like	4
	-0.000524163	-0.000381328	-0.0003586	-0.000351228	-0.000314702	Heart	11			-2.43933	-0.267077	-0.108916	1.17185	-0.636441			-0.000768096	-0.000408036	-0.000369492	-0.000234043	-0.000378346	11	Heart			0.117592	0.200205	0.206079	0.21697	0.182015	Heart	11
	0.000205246	0.000372451	-1.33006e-05	1.33401e-05	-1.96482e-05	OK	2			-1.87955	0.694237	0.831188	-1.91265	-1.88098			1.72912e-05	0.000441875	6.98182e-05	-0.000177924	-0.000207746	2	OK			0.450535	0.501321	0.354364	0.237552	0.22881	OK	2
	0.000520211	-0.000240469	0.000909995	0.000744801	0.000580208	Think	9			-1.0615	2.48245	-2.78166	0.0861621	1.18242			0.000414061	7.77612e-06	0.000631829	0.000753417	0.00069845	9	Think			0.618734	0.347524	0.544067	0.579126	0.477372	Think	9
	0.000686637	-7e-05	0.000950533	0.00101	0.00101	Point	8			2.721	-1.07843	-0.0234779	0.933526	-1.23678			0.000958737	-0.000177843	0.000948185	0.00110335	0.000886322	8	Point			0.849634	0.281761	0.650851	0.707467	0.528904	Point	8
	0.000374837	0.000940097	0.00104	0.000884087	0.00082584	Me	6			-0.546182	-0.523732	-0.422517	2.87388	2.23529			0.000320219	0.000887724	0.000997748	0.00117147	0.00104937	6	Me			0.578952	0.659282	0.66758	0.732451	0.573627	Me	6
	-0.000358476	0.000626402	0.000422365	0.000685861	0.000697441	Like	4			1.27295	-0.735809	0.429597	0.982868	0.788828			-0.000231181	0.000552821	0.000465325	0.000784148	0.000776324	4	Like			0.345202	0.540629	0.487865	0.590397	0.498733	Like	4
	-6.18275e-07	-1.21554e-05	-4.52361e-06	1.16551e-06	-1.20874e-05	Please	10			0.583502	-0.0850591	-0.156829	-1.58198	0.172453			5.77319e-05	-2.06613e-05	-2.02065e-05	-0.000157033	5.15792e-06	10	Please			0.467678	0.337449	0.323977	0.245214	0.287208	Please	10
	0.000179855	0.000355002	-1.68982e-05	7.99428e-06	-1.27108e-05	OK	2			1.33489	-1.45558	-2.61329	0.815897	0.431015			0.000313344	0.000209444	-0.000278227	8.9584e-05	3.03907e-05	2	OK			0.576038	0.418973	0.236884	0.335662	0.294129	OK	2
	0.000686356	-7e-05	0.000942668	0.00101	0.00102	Point	8			-1.2175	1.39138	4.11594	0.454575	0.62941			0.000564606	6.91384e-05	0.00135426	0.00105546	0.00108294	8	Point			0.682553	0.369264	0.787919	0.689901	0.582835	Point	8
	-0.000165863	0.000954133	0.000626394	0.000669586	-0.000118214	Phone	3			0.83456	-0.889538	4.41851	-1.81131	0.894674			-8.2407e-05	0.000865179	0.00106824	0.000488455	-2.87466e-05	3	Phone			0.40827	0.651295	0.691376	0.48195	0.277908	Phone	3
	0.000681599	-8e-05	0.00096485	0.000983823	0.000992506	Point	8			0.153097	0.505943	-1.22721	-1.73503	-2.15168			0.000696909	-2.94057e-05	0.000842129	0.00081032	0.000777338	8	Point			0.738639	0.33435	0.615052	0.599996	0.499011	Point	8
	0.000370795	0.00107	0.00103	0.000969011	0.00083664	Me	6			-3.05957	1.17559	-1.07119	-3.00052	-0.665696			6.48375e-05	0.00118756	0.000922881	0.000668959	0.00077007	6	Me			0.470691	0.765511	0.642309	0.548151	0.497017	Me	6
	-0.000479724	-0.000393488	-0.000351633	-0.00034944	-0.000321164	Heart	11			1.93851	0.799907	2.97973	-0.419971	-0.851614			-0.000285873	-0.000313497	-5.36596e-05	-0.000391437	-0.000406325	11	Heart			0.322017	0.233699	0.312685	0.159245	0.174341	Heart	11
	-0.00035612	0.000626402	0.000404272	0.000685861	0.000696736	Like	4			1.21006	-0.185184	-0.692162	-3.60147	-1.25094			-0.000235114	0.000607884	0.000335056	0.000325714	0.000571642	4	Like			0.343535	0.560137	0.443893	0.422264	0.44259	Like	4
	-0.000192346	-0.000154246	-0.00011941	-8.49745e-05	-7.79163e-05	Hello	12			0.164018	-1.02664	-1.60193	-0.155861	2.25115			-0.000175944	-0.00025691	-0.000279603	-0.000100561	0.000147199	12	Hello			0.368618	0.253748	0.23642	0.265926	0.326168	Hello	12
	0.000685804	-7e-05	0.000937867	0.00101	0.00101	Point	8			0.643628	-0.817272	3.05724	-1.79222	-0.95327			0.000750167	-0.000151727	0.00124359	0.000830778	0.000914673	8	Point			0.761216	0.291013	0.750563	0.607499	0.536681	Point	8
	0.000475917	-6.65793e-06	0.00135	0.00116	0.000961568	Silence	7			-4.08461	1.72978	2.9393	4.22042	1.60337			6.74564e-05	0.00016632	0.00164393	0.00158204	0.0011219	7	Silence			0.471801	0.403694	0.885694	0.883029	0.593523	Silence	7
	-0.000456857	-0.000397238	-0.00036311	-0.000331756	-0.00032998	Heart	11			0.552819	0.0400044	-6.16908	-0.938728	1.8104			-0.000401575	-0.000393238	-0.000980018	-0.000425629	-0.00014894	11	Heart			0.272968	0.205448	0	0.146705	0.24494	Heart	11
	0.000712899	-0.000151096	-0.000134544	0.000889058	0.000892271	Victory	1			-2.54077	0.980632	0.217193	-1.92187	0.587276			0.000458822	-5.30328e-05	-0.000112825	0.000696871	0.000950999	1	Victory			0.637709	0.32598	0.292715	0.558388	0.546645	Victory	1
	-0.000153719	0.000954746	0.00064392	0.000673069	-0.000120235	Phone	3			4.86321	-3.61794	-1.26571	-2.07514	-2.61804			0.000332602	0.000592952	0.000517349	0.000465555	-0.000382039	3	Phone			0.584202	0.554847	0.505425	0.473552	0.181002	Phone	3
	-0.000185357	-0.0001628	-0.000117716	-9.48801e-05	-7.65388e-05	Hello	12			-1.07184	-0.0572225	5.87519	0.954064	-0.742251			-0.000292541	-0.000168522	0.000469803	5.26258e-07	-0.000150764	12	Hello			0.31919	0.285063	0.489376	0.303	0.244439	Hello	12
	0.000685804	-4e-05	0.000945612	0.00104	0.00101	Point	8			-0.935258	2.97271	-0.376789	-1.31611	-1.05316			0.000592278	0.000257271	0.000907933	0.000908389	0.000904684	8	Point			0.694284	0.435918	0.637264	0.635963	0.533941	Point	8
	0.000227336	0.000311845	-2.10666e-05	1.33395e-05	-2.46716e-05	OK	2			1.22512	1.04842	-0.0908503	-1.25305	-1.3951			0.000349848	0.000416687	-3.01516e-05	-0.000111965	-0.000164182	2	OK			0.591513	0.492397	0.32062	0.261743	0.240759	OK	2
	-0.000339917	0.000626402	0.000505298	0.000685861	0.000706953	Like	4			1.55062	-2.6899	-3.49034	4.28551	1.83107			-0.000184855	0.000357412	0.000156264	0.00111441	0.00089006	4	Like			0.36484	0.471397	0.383543	0.711523	0.529929	Like	4
	-0.000376724	0.000626402	0.000361589	0.000685861	0.000692199	Like	4			1.02826	-1.14795	-1.03784	-0.657447	2.2678			-0.000273898	0.000511607	0.000257805	0.000620116	0.000918979	4	Like			0.327093	0.526027	0.417818	0.530238	0.537862	Like	4
	0.000694161	-0.000129122	-0.000141552	0.000897989	0.000965988	Victory	1			3.28726	-1.16708	0.918121	-0.0664536	-1.56463			0.00102289	-0.00024583	-4.97399e-05	0.000891344	0.000809525	1	Victory			0.876828	0.257673	0.314008	0.629712	0.507839	Victory	1
	0.000203612	0.000372476	-1.38365e-05	1.3676e-05	-1.96222e-05	OK	2			-1.50325	-1.6003	-0.119127	0.177297	-2.20378			5.32866e-05	0.000212446	-2.57492e-05	3.14057e-05	-0.00024	2	OK			0.465794	0.420037	0.322106	0.314325	0.219963	OK	2
	-0.000166936	0.000954779	0.000627499	0.00066878	-0.000118094	Phone	3			3.13962	0.571615	1.47033	2.25779	3.36862			0.000147026	0.00101194	0.000774532	0.000894559	0.000218768	3	Phone			0.505532	0.703291	0.592235	0.630891	0.345799	Phone	3
	0.00037547	0.000990019	0.00104	0.000918094	0.000803348	Me	6			-0.0134262	-0.0605294	1.70848	-1.03036	1.12995			0.000374127	0.000983966	0.00121085	0.000815058	0.000916343	6	Me			0.601805	0.69338	0.739511	0.601733	0.537139	Me	6
	-0.00016907	0.000943007	0.000657497	0.000648945	-0.000130594	Phone	3			0.720418	-0.442076	-2.00859	-3.36625	0.32752			-9.70282e-05	0.000898799	0.000456638	0.00031232	-9.7842e-05	3	Phone			0.402072	0.663206	0.484933	0.417352	0.258955	Phone	3
	-0.000154792	0.000954824	0.000642288	0.000673734	-0.00011915	Phone	3			-1.213	1.32819	0.788071	1.16046	-1.02178			-0.000276092	0.00108764	0.000721095	0.00078978	-0.000221328	3	Phone			0.326163	0.730112	0.574198	0.592463	0.225084	Phone	3
	0.00068514	-7e-05	0.000953765	0.00101	0.00101	Point	8			0.804014	-2.84231	2.66574	1.07398	-2.23827			0.000765541	-0.000354231	0.00122034	0.0011174	0.000786173	8	Point			0.767734	0.219268	0.742714	0.712618	0.501434	Point	8
	0.000525505	0.0013	0.0013	0.00139	0.00137	No-like	5			-1.89745	0.168719	-1.94887	0.442358	-1.84521			0.00033576	0.00131687	0.00110511	0.00143424	0.00118548	5	No-like			0.58554	0.811326	0.70382	0.82882	0.610961	No-like	5
	-0.000191073	-0.000151855	-0.000119759	-8.97879e-05	-7.58225e-05	Hello	12			-3.14785	-1.53669	-0.819716	-0.0591522	1.86418			-0.000505858	-0.000305524	-0.000201731	-9.57031e-05	0.000110595	12	Hello			0.228761	0.236524	0.262705	0.267707	0.316128	Hello	12
	0.000680049	-9e-05	0.000964218	0.000982472	0.000986241	Point	8			-1.23364	4.18676	-1.00597	-0.842848	-0.396798			0.000556685	0.000328676	0.000863621	0.000898187	0.000946561	8	Point			0.679195	0.461216	0.622307	0.632222	0.545427	Point	8
	0.000434371	0.00131	0.00123	0.00139	0.00137	No-like	5			-1.70978	-0.0851983	-1.479	-0.745551	0.961201			0.000263393	0.00130148	0.0010821	0.00131544	0.00146612	5	No-like			0.554862	0.805872	0.696053	0.785253	0.687939	No-like	5
	4.55983e-06	-5.53816e-06	-9.88435e-06	-8.76842e-06	-1.51653e-05	Please	10			1.24272	-0.681942	-1.19492	-2.12435	-0.584662			0.000128831	-7.37324e-05	-0.000129376	-0.000221204	-7.36315e-05	10	Please			0.497819	0.318646	0.287128	0.221679	0.265596	Please	10
	0.000683005	-8e-05	0.000963913	0.000986461	0.000997575	Point	8			2.22816	-0.010948	0.810409	-1.41471	1.11473			0.000905821	-8.10948e-05	0.00104495	0.00084499	0.00110905	8	Point			0.827202	0.316037	0.683514	0.612711	0.589996	Point	8
	0.000685965	-7e-05	0.000951459	0.00102	0.00101	Point	8			-1.58056	4.35158	3.50123	0.530917	-1.73788			0.000527909	0.000365158	0.00130158	0.00107309	0.000836212	8	Point			0.666996	0.474141	0.770137	0.696369	0.515159	Point	8
	0.00034296	0.00105	0.000932215	0.000892965	0.000820276	Me	6			1.97632	2.11966	0.168166	1.99988	-1.38378			0.000540592	0.00126197	0.000949032	0.00109295	0.000681898	6	Me			0.672373	0.791873	0.651136	0.703653	0.472832	Me	6
	0.000461559	-0.00020412	0.00105	0.000808532	0.000597706	Think	9			2.35673	1.44377	-0.917651	1.70978	1.55461			0.000697232	-5.97429e-05	0.000958235	0.00097951	0.000753167	9	Think			0.738776	0.323602	0.654243	0.662047	0.492381	Think	9
	-0.000477022	-0.000394279	-0.000357581	-0.00034216	-0.000328915	Heart	11			-0.328922	1.56724	1.05299	3.03476	-0.286305			-0.000509914	-0.000237555	-0.000252282	-3.86835e-05	-0.000357545	11	Heart			0.227041	0.260605	0.245642	0.288619	0.187721	Heart	11
	0.000372423	0.00102	0.00104	0.000947345	0.000802661	Me	6			0.686974	2.38757	-0.823534	-0.610999	-1.21248			0.00044112	0.00125876	0.000957647	0.000886245	0.000681413	6	Me			0.630205	0.790736	0.654044	0.627842	0.472699	Me	6
	0.000362883	0.00109	0.00102	0.00096964	0.000900676	Me	6			-0.477216	0.316327	1.13919	-2.20757	-3.16644			0.000315161	0.00112163	0.00113392	0.000748883	0.000584032	6	Me			0.576808	0.742154	0.713543	0.577464	0.445988	Me	6
	0.000367233	0.0011	0.00103	0.000969926	0.000901433	Me	6			0.402726	3.44886	-2.31769	-1.1184	-0.130722			0.000407506	0.00144489	0.000798231	0.000858086	0.000888361	6	Me			0.615955	0.85668	0.600234	0.617514	0.529463	Me	6
	0.000695688	-0.00012977	-0.000141594	0.000893278	0.000949519	Victory	1			-1.68529	-0.965175	-1.48615	-1.18003	-0.0730674			0.000527159	-0.000226288	-0.000290209	0.000775275	0.000942212	1	Victory			0.666678	0.264597	0.23284	0.587143	0.544234	Victory	1
	0.000462016	-0.000203201	0.00106	0.000810112	0.000604494	Think	9			-4.15251	-1.33271	-0.515692	-0.778232	-1.85035			4.67647e-05	-0.000336472	0.00100843	0.000732289	0.000419459	9	Think			0.463029	0.225559	0.671186	0.571378	0.400847	Think	9
	0.000478811	-4.36905e-06	0.00135	0.00115	0.000965263	Silence	7			-0.0353202	-1.0354	-0.622827	0.454718	-0.332282			0.000475279	-0.000107909	0.00128772	0.00119547	0.000932035	7	Silence			0.644686	0.306537	0.765457	0.741252	0.541443	Silence	7
	0.000711309	-0.000134462	-0.000136422	0.000883573	0.000927061	Victory	1			2.53742	-0.951686	1.1164	1.45424	1.87457			0.000965051	-0.000229631	-2.4782e-05	0.001029	0.00111452	1	Victory			0.85231	0.263412	0.322433	0.680197	0.591497	Victory	1
	-0.000192346	-0.000152527	-0.000113755	-8.90877e-05	-7.57804e-05	Hello	12			0.103536	1.33797	-1.17099	0.158902	0.943463			-0.000181992	-1.87298e-05	-0.000230854	-7.31975e-05	1.85659e-05	12	Hello			0.366054	0.338133	0.252875	0.275961	0.290885	Hello	12
	0.000477635	-4.00632e-06	0.00133	0.00117	0.000970801	Silence	7			-2.36486	-2.27299	-0.353315	-1.79561	-1.66533			0.000241149	-0.000231305	0.00129467	0.000990439	0.000804268	7	Silence			0.545433	0.262819	0.767803	0.666055	0.506397	Silence	7
	0.000693376	-0.000129137	-0.000141683	0.000899091	0.000965917	Victory	1			-4.712	0.788374	-0.617568	-0.852232	-0.0349089			0.000222176	-5.02996e-05	-0.00020344	0.000813868	0.000962426	1	Victory			0.53739	0.326948	0.262128	0.601297	0.549779	Victory	1
	-0.000171325	0.000946073	0.000656161	0.000649951	-0.000127227	Phone	3			2.40696	-1.27436	1.51029	-2.4518	3.51596			6.93707e-05	0.000818637	0.00080719	0.000404771	0.000224369	3	Phone			0.472612	0.634805	0.603259	0.451259	0.347336	Phone	3
	0.000699425	-0.000131372	-0.000140614	0.000885326	0.000933401	Victory	1			0.507232	0.692606	0.655679	3.71898	0.420961			0.000750148	-6.21114e-05	-7.50461e-05	0.00125722	0.000975497	1	Victory			0.761209	0.322763	0.305466	0.7639	0.553364	Victory	1
	0.000520211	-0.000240469	0.00090133	0.000739475	0.000576796	Think	9			0.714602	2.79722	0.836705	-1.89362	1.35126			0.000591671	3.92533e-05	0.000985	0.000550113	0.000711922	9	Think			0.694027	0.358676	0.663277	0.504564	0.481068	Think	9
	0.000504766	-2.01514e-05	0.00131	0.00113	0.0009466	Silence	7			-2.9089	-0.0756868	0.609249	0.589455	0.0914008			0.000213876	-2.77201e-05	0.00137092	0.00118895	0.00095574	7	Silence			0.533871	0.334948	0.793543	0.738859	0.547945	Silence	7
	-7.92287e-06	-1.21777e-05	-3.43281e-06	1.80997e-06	-6.47774e-06	Please	10			-2.59369	0.523157	-1.48906	1.91604	4.70775			-0.000267292	4.0138e-05	-0.000152338	0.000193414	0.000464297	10	Please			0.329894	0.358989	0.279377	0.373742	0.413146	Please	10
	-0.000505939	-0.000375844	-0.000362435	-0.00034835	-0.000309375	Heart	11			0.981751	-0.305845	-0.305426	-2.00679	1.20489			-0.000407764	-0.000406429	-0.000392978	-0.000549029	-0.000188886	11	Heart			0.270345	0.200774	0.198151	0.101448	0.233983	Heart	11
	0.000500347	-2.11861e-05	0.00131	0.00113	0.000945615	Silence	7			1.55881	-1.17661	0.00888122	-2.65426	0.868595			0.000656228	-0.000138847	0.00131089	0.000864574	0.00103247	7	Silence			0.721394	0.295576	0.773278	0.619894	0.568993	Silence	7
	0.000366601	0.00109	0.00103	0.000971392	0.000872002	Me	6			0.866893	-1.28092	-1.79924	-0.261231	0.444347			0.00045329	0.000961908	0.000850076	0.000945269	0.000916437	6	Me			0.635364	0.685565	0.617734	0.649489	0.537164	Me	6
	0.000345634	0.00107	0.000952947	0.000908795	0.000874573	Me	6			-1.55241	-0.0980208	-2.11994	-2.69833	-2.82472			0.000190393	0.0010602	0.000740953	0.000638962	0.000592101	6	Me			0.523916	0.720388	0.580901	0.537149	0.448202	Me	6
	0.000520211	-0.000240469	0.000914249	0.000747182	0.000581825	Think	9			1.17185	1.137	-2.90687	-0.470373	-0.387211			0.000637396	-0.000126769	0.000623562	0.000700145	0.000543104	9	Think			0.71341	0.299855	0.541277	0.559588	0.434762	Think	9
	-0.000525349	-0.000395899	-0.000372603	-0.000351423	-0.000316039	Heart	11			2.46194	-1.83361	0.11678	1.04076	3.47602			-0.000279155	-0.00057926	-0.000360925	-0.000247347	3.15628e-05	11	Heart			0.324865	0.139542	0.20897	0.212091	0.29445	Heart	11
	-0.000143628	0.000892257	0.000675308	0.000641677	-0.000145419	Phone	3			2.8803	0.542147	2.75249	-1.84638	2.75205			0.000144402	0.000946472	0.000950557	0.000457039	0.000129786	3	Phone			0.50442	0.680096	0.651651	0.470428	0.321392	Phone	3
	-0.000344005	0.000626402	0.000500186	0.000685861	0.000706171	Like	4			3.06367	-1.00935	-2.14186	0.859632	1.08321			-3.76383e-05	0.000525467	0.000286	0.000771824	0.000814492	4	Like			0.427249	0.530937	0.427335	0.585877	0.509202	Like	4
	0.000546031	-1.03305e-05	0.00132	0.00115	0.000954599	Silence	7			-1.88145	-0.445624	-2.60777	-1.04223	2.50329			0.000357886	-5.48929e-05	0.00105922	0.00104578	0.00120493	7	Silence			0.59492	0.325321	0.68833	0.686351	0.616295	Silence	7
	-8.17665e-06	-1.24144e-05	-3.74456e-06	2.67994e-06	-7.62444e-06	Please	10			3.04392	-0.777172	-1.21975	-0.965333	-0.344335			0.000296216	-9.01316e-05	-0.000125719	-9.38534e-05	-4.2058e-05	10	Please			0.568777	0.312836	0.288362	0.268386	0.274257	Please	10
	-0.000493091	-0.000395899	-0.000364561	-0.00035525	-0.000314377	Heart	11			1.33652	-0.366802	-1.18618	-0.618006	1.54563			-0.000359439	-0.000432579	-0.000483179	-0.000417051	-0.000159814	11	Heart			0.290831	0.191509	0.167704	0.149851	0.241957	Heart	11
	-0.000563567	-0.000390285	-0.000377676	-0.000346011	-0.000319022	Heart	11			1.51794	-0.0216874	-4.8579	-1.01386	1.25252			-0.000411773	-0.000392454	-0.000863466	-0.000447397	-0.00019377	11	Heart			0.268645	0.205726	0.0393412	0.138722	0.232643	Heart	11
	0.000488848	-3.2726e-06	0.00133	0.00118	0.000969267	Silence	7			0.727433	1.0367	0.805232	0.605605	-2.59253			0.000561591	0.000100397	0.00141052	0.00124056	0.000710014	7	Silence			0.681275	0.380339	0.806909	0.757789	0.480544	Silence	7
	0.000704792	-0.000126455	-0.000137372	0.000907373	0.000960706	Victory	1			2.38029	-2.82519	1.29997	-0.67204	-0.527037			0.000942821	-0.000408974	-7.37515e-06	0.000840169	0.000908002	1	Victory			0.842887	0.199872	0.328308	0.610943	0.534851	Victory	1
	0.000367636	0.0011	0.00103	0.000970532	0.000895333	Me	6			0.5256	-0.910914	0.231763	3.26203	-0.188922			0.000420196	0.00100891	0.00105318	0.00129674	0.000876441	6	Me			0.621335	0.702217	0.686289	0.778391	0.526194	Me	6
	0.000520211	-0.000240469	0.000925524	0.000785227	0.000586899	Think	9			1.14407	-1.29444	-0.489206	-0.0914008	0.00709269			0.000634618	-0.000369913	0.000876603	0.000776087	0.000587608	9	Think			0.712233	0.213712	0.626689	0.587441	0.446969	Think	9
	0.000460198	-0.000205177	0.00106	0.000809889	0.000600402	Think	9			-1.35894	-1.05659	-1.70546	0.711774	-1.16759			0.000324304	-0.000310836	0.000889454	0.000881066	0.000483643	9	Think			0.580684	0.234642	0.631026	0.625942	0.418452	Think	9
	-0.000507142	-0.000395899	-0.000368614	-0.000353468	-0.000314906	Heart	11			-1.5897	3.6221	2.70257	-0.432573	0.232598			-0.000666112	-3.36895e-05	-9.83566e-05	-0.000396725	-0.000291646	11	Heart			0.160825	0.332833	0.297598	0.157306	0.205796	Heart	11
	0.00048309	-0.000264093	0.000970564	0.000791641	0.000587102	Think	9			-1.50833	-1.73876	-0.0862992	0.154893	5.2121			0.000332257	-0.000437969	0.000961934	0.00080713	0.00110831	9	Think			0.584055	0.1896	0.655491	0.598826	0.589794	Think	9
	-0.000326289	0.000626402	0.000514656	0.000685861	0.000709188	Like	4			-0.418981	-1.18909	0.211508	-0.0249922	1.03751			-0.000368187	0.000507493	0.000535807	0.000683362	0.000812939	4	Like			0.287122	0.524569	0.511655	0.553433	0.508776	Like	4
	0.000471569	-5.30994e-06	0.00133	0.00117	0.000969745	Silence	7			1.08585	0.123543	0.221355	5.01762	-1.13263			0.000580154	7.04436e-06	0.00135214	0.00167176	0.000856482	7	Silence			0.689144	0.347264	0.787201	0.915934	0.520719	Silence	7
	0.00037477	0.001	0.00104	0.000926162	0.000802186	Me	6			0.790647	-1.515	1.3427	2.00679	1.18498			0.000453835	0.0008485	0.00117427	0.00112684	0.000920684	6	Me			0.635595	0.645385	0.727164	0.716082	0.538329	Me	6
	0.000686356	-7e-05	0.000942668	0.00101	0.00102	Point	8			-0.816051	-0.743151	-0.682683	0.813	0.200834			0.000604751	-0.000144315	0.0008744	0.0010913	0.00104008	8	Point			0.699572	0.293639	0.625945	0.703047	0.57108	Point	8
	0.000370388	0.000868057	0.000963115	0.000829201	0.000835475	Me	6			-1.61507	1.12041	0.0579121	2.29734	-2.70641			0.000208881	0.000980098	0.000968906	0.00105894	0.000564834	6	Me			0.531754	0.692009	0.657845	0.691177	0.440722	Me	6
	-0.000174608	0.000948549	0.000644235	0.000664152	-0.000123939	Phone	3			0.373271	-0.0233408	-0.756516	0.880837	0.681795			-0.000137281	0.000946215	0.000568583	0.000752236	-5.57595e-05	3	Phone			0.385008	0.680005	0.522719	0.578693	0.270498	Phone	3
	-0.000396713	0.000620175	0.000337478	0.000685861	0.000687549	Like	4			-0.937463	0.166644	-0.690531	0.0665927	-1.48983			-0.000490459	0.000636839	0.000268425	0.00069252	0.000538566	4	Like			0.235288	0.570396	0.421403	0.556792	0.433517	Like	4
	0.000689263	-0.000129575	-0.000141259	0.000901955	0.000962128	Victory	1			-2.31549	0.0139767	0.402444	-1.25357	0.646859			0.000457714	-0.000128177	-0.000101015	0.000776598	0.00102681	1	Victory			0.637239	0.299356	0.296701	0.587628	0.56744	Victory	1
	-0.000486042	-0.000396691	-0.000356294	-0.000346593	-0.000324876	Heart	11			0.38848	-1.65501	-2.37108	1.62643	-2.50692			-0.000447194	-0.000562192	-0.000593402	-0.00018395	-0.000575568	11	Heart			0.253629	0.145589	0.130499	0.235342	0.127919	Heart	11
	-0.000193	-0.000153892	-0.000115092	-8.67573e-05	-7.65536e-05	Hello	12			3.46191	1.3849	1.59887	-1.62643	0.790191			0.000153191	-1.54023e-05	4.47948e-05	-0.0002494	2.46548e-06	12	Hello			0.508145	0.339312	0.345918	0.211338	0.286469	Hello	12
	0.000435483	-0.000158825	0.00107	0.000826011	0.000612948	Think	9			2.1497	-0.8364	3.30419	-2.703	-0.328922			0.000650453	-0.000242465	0.00140042	0.000555711	0.000580056	9	Think			0.718946	0.258865	0.803499	0.506617	0.444898	Think	9
	0.000686964	-3e-05	0.000944597	0.00105	0.00101	Point	8			0.230236	0.00667933	-0.594978	-2.93045	-0.991672			0.000709988	-2.93321e-05	0.000885099	0.000756955	0.000910833	8	Point			0.744184	0.334377	0.629556	0.580424	0.535627	Point	8
	0.000203312	0.000350767	-1.66682e-05	1.52628e-05	-2.35491e-05	OK	2			1.39566	-3.67916	0.831646	0.275571	2.25206			0.000342878	-1.71494e-05	6.64964e-05	4.28199e-05	0.000201656	2	OK			0.588558	0.338693	0.353243	0.318511	0.341106	OK	2
	2.82864e-06	-3.84579e-06	-9.50443e-06	-1.04198e-05	-1.21295e-05	Please	10			1.52404	-0.986388	2.13656	-0.738954	0.133067			0.000155233	-0.000102485	0.000204151	-8.43152e-05	1.17718e-06	10	Please			0.509011	0.308459	0.399708	0.271884	0.286116	Please	10
	0.000717389	-0.000151181	-0.000133914	0.000870291	0.00087365	Victory	1			-4.0774	0.943148	2.19246	-2.39823	-2.34864			0.000309649	-5.68662e-05	8.53317e-05	0.000630468	0.000638786	1	Victory			0.574471	0.324621	0.359601	0.534034	0.461007	Victory	1
	-0.000552088	-0.000377179	-0.00037028	-0.000346046	-0.000317052	Heart	11			3.81619	2.25055	-2.13017	-3.03419	0.192246			-0.000170469	-0.000152124	-0.000583297	-0.000649465	-0.000297827	11	Heart			0.370939	0.290872	0.13391	0.0646122	0.204101	Heart	11
	0.000686964	-7e-05	0.000949254	0.00101	0.001	Point	8			-0.0824398	-2.57823	-0.175222	-2.41439	-0.0663165			0.00067872	-0.000327823	0.000931732	0.000768561	0.000993368	8	Point			0.730929	0.228624	0.645297	0.584681	0.558266	Point	8
	0.0006826	-7e-05	0.000949909	0.000998652	0.000995173	Point	8			-2.93045	1.53392	0.328081	0.326542	-3.68473			0.000389555	8.33917e-05	0.000982717	0.00103131	0.0006267	8	Point			0.608345	0.374314	0.662507	0.681044	0.457692	Point	8
	0.000474083	-6.31535e-06	0.00135	0.00115	0.000960843	Silence	7			1.05741	1.60972	-0.271532	2.02276	-2.25507			0.000579824	0.000154657	0.00132285	0.00135228	0.000735336	7	Silence			0.689004	0.399562	0.777315	0.798761	0.48749	Silence	7
	0.00037477	0.001	0.00104	0.000926162	0.000802186	Me	6			5.15133	0.0260952	3.29091	0.0229275	-4.1624			0.000889903	0.00100261	0.00136909	0.000928455	0.000385946	6	Me			0.820454	0.699985	0.792924	0.643322	0.391655	Me	6
	3.13426e-06	-4.28295e-06	-9.69191e-06	-1.00408e-05	-1.25308e-05	Please	10			3.76927	0.208733	-2.36584	-1.55062	1.24272			0.000380061	1.65904e-05	-0.000246276	-0.000165102	0.000111741	10	Please			0.604321	0.350646	0.247669	0.242255	0.316442	Please	10
	-7.40547e-06	-1.2304e-05	-3.13645e-07	1.11886e-06	-3.28665e-06	Please	10			0.97122	1.62064	0.129064	3.35445	-1.06429			8.97166e-05	0.00014976	1.25928e-05	0.000336564	-0.000109716	10	Please			0.481237	0.397827	0.335048	0.426243	0.255699	Please	10
	0.000691122	-0.000128697	-0.000139336	0.000904619	0.000960382	Victory	1			2.08373	1.33271	1.03523	-0.567416	-1.26166			0.000899495	4.57444e-06	-3.58125e-05	0.000847877	0.000834216	1	Victory			0.82452	0.346389	0.318709	0.61377	0.514612	Victory	1
	0.000197429	0.000371512	-1.58999e-05	1.72356e-05	-2.08167e-05	OK	2			0.433849	1.25533	2.19014	-0.991991	-1.16623			0.000240814	0.000497045	0.000203115	-8.19635e-05	-0.00013744	2	OK			0.545291	0.520868	0.399358	0.272746	0.248094	OK	2
	0.000410019	0.00134	0.00134	0.00139	0.00137	No-like	5			0.656416	0.883165	-1.02469	1.62188	-1.58158			0.000475661	0.00142832	0.00123753	0.00155219	0.00121184	5	No-like			0.644847	0.850809	0.748517	0.87208	0.618192	No-like	5
	-0.000191073	-0.000153189	-0.00011886	-9.44124e-05	-7.95977e-05	Hello	12			2.03107	1.54543	-0.307102	0.850076	1.31359			1.20339e-05	1.35439e-06	-0.00014957	-9.40484e-06	5.17612e-05	12	Hello			0.448306	0.345249	0.280311	0.299358	0.29999	Hello	12
	-0.000189871	-0.000167017	-0.000117217	-9.60639e-05	-6.74824e-05	Hello	12			1.6437	1.55181	0.990869	-3.12833	0.149919			-2.55014e-05	-1.1836e-05	-1.81301e-05	-0.000408897	-5.24905e-05	12	Hello			0.432394	0.340575	0.324678	0.152842	0.271395	Hello	12
	0.000478746	-8.72188e-06	0.00136	0.00115	0.000952695	Silence	7			-1.2279	-2.71841	0.598324	0.817119	-0.270558			0.000355956	-0.000280563	0.00141983	0.00123171	0.000925639	7	Silence			0.594102	0.245367	0.810051	0.754543	0.539689	Silence	7
	-0.000191327	-0.000152961	-0.000114194	-8.8145e-05	-7.62989e-05	Hello	12			0.434416	1.70633	-0.534082	-0.414595	-0.441791			-0.000147885	1.76717e-05	-0.000167602	-0.000129605	-0.000120478	12	Hello			0.380513	0.35103	0.274225	0.255274	0.252747	Hello	12
	-0.00017077	0.000955624	0.000636254	0.00066844	-0.000118413	Phone	3			-1.04028	-0.734163	1.14525	-0.788979	-1.63786			-0.000274798	0.000882208	0.000750779	0.000589542	-0.000282199	3	Phone			0.326712	0.657328	0.584218	0.519024	0.208388	Phone	3
	1.78938e-06	-1.59806e-05	-7.60601e-06	-1.63372e-06	-1.09943e-05	Please	10			-0.822313	0.275711	-2.22461	-0.286724	1.53273			-8.04419e-05	1.15905e-05	-0.000230067	-3.03061e-05	0.000142279	10	Please			0.409103	0.348875	0.25314	0.291692	0.324819	Please	10
	-0.000357955	0.000626402	0.000433379	0.000685861	0.000699176	Like	4			-0.640548	-2.45844	-2.24935	1.38878	-2.26173			-0.00042201	0.000380558	0.000208444	0.000824739	0.000473003	4	Like			0.264305	0.479597	0.401157	0.605284	0.415534	Like	4
	0.000486998	-0.000263995	0.000965167	0.000791142	0.000587389	Think	9			2.97271	2.01733	-0.036147	1.19732	-0.762536			0.000784269	-6.22617e-05	0.000961552	0.000910874	0.000511135	9	Think			0.775673	0.32271	0.655362	0.636875	0.425993	Think	9
	0.000345508	0.00107	0.000950828	0.000907805	0.000873213	Me	6			1.66999	-1.85315	0.638787	1.10956	-0.539841			0.000512507	0.000884685	0.00101471	0.00101876	0.000819229	6	Me			0.660467	0.658205	0.673304	0.676443	0.510501	Me	6
	-0.000191327	-0.00015444	-0.000116822	-8.5113e-05	-7.70656e-05	Hello	12			-0.57089	1.95135	0.435409	0.260117	-0.179511			-0.000248416	4.06946e-05	-7.32811e-05	-5.91013e-05	-9.50167e-05	12	Hello			0.337896	0.359186	0.306062	0.281131	0.25973	Hello	12
	0.000345781	0.00107	0.000948988	0.000906697	0.000871347	Me	6			-3.48226	-2.49426	-0.411767	-1.79811	0.336627			-2.44451e-06	0.000820574	0.000907811	0.000726886	0.00090501	6	Me			0.442168	0.635491	0.637223	0.569396	0.53403	Me	6
	-0.000192346	-0.00014998	-0.000119093	-9.38132e-05	-7.96723e-05	Hello	12			-1.02388	2.85483	-2.14802	-2.44625	-0.470799			-0.000294734	0.000135503	-0.000333895	-0.000338438	-0.000126752	12	Hello			0.31826	0.392776	0.218094	0.178683	0.251026	Hello	12
	0.000487552	-0.000243728	0.000999717	0.000791804	0.00058578	Think	9			-1.3005	0.545172	0.790039	1.02745	-2.74146			0.000357502	-0.000189211	0.00107872	0.000894549	0.000311634	9	Think			0.594757	0.277733	0.694912	0.630887	0.371272	Think	9
	0.000371009	0.00105	0.00104	0.000963488	0.000816991	Me	6			1.61281	2.42731	2.05071	1.80038	-2.78212			0.00053229	0.00129273	0.00124507	0.00114353	0.000538779	6	Me			0.668854	0.802773	0.751062	0.722201	0.433576	Me	6
	0.000455662	0.00125	0.00125	0.00139	0.00137	No-like	5			-0.138039	-1.46706	-2.23172	0.246628	1.53749			0.000441858	0.00110329	0.00102683	0.00141466	0.00152375	5	No-like			0.630518	0.735656	0.677396	0.821642	0.703746	No-like	5
	-8.07412e-06	-1.23644e-05	-3.90012e-06	2.57323e-06	-7.22185e-06	Please	10			0.916709	-0.535378	2.31833	-2.42015	-0.830574			8.35968e-05	-6.59022e-05	0.000227933	-0.000239442	-9.02792e-05	10	Please			0.478643	0.32142	0.407735	0.21499	0.26103	Please	10
	0.000725509	-0.000152538	-0.000135015	0.000886233	0.000878841	Victory	1			0.722505	1.40441	1.85175	-0.779894	-1.03004			0.00079776	-1.20965e-05	5.01596e-05	0.000808244	0.000775837	1	Victory			0.781392	0.340483	0.347729	0.599234	0.498599	Victory	1
	0.000518702	-6.29362e-06	0.00133	0.00117	0.000954634	Silence	7			-0.586258	-0.852846	-1.32801	0.422942	0.760128			0.000460076	-9.15783e-05	0.0011972	0.00121229	0.00103065	7	Silence			0.638241	0.312323	0.734903	0.747422	0.568491	Silence	7
	-0.000167191	0.000940459	0.000658141	0.000649746	-0.000132668	Phone	3			-2.2961	3.29237	3.11533	-0.656858	-2.12021			-0.000396801	0.0012697	0.000969674	0.00058406	-0.000344689	3	Phone			0.274992	0.794611	0.658104	0.517014	0.191247	Phone	3
	-0.000179132	-0.000176049	-0.00012208	-9.56518e-05	-3.32633e-05	Hello	12			-1.52858	0.643776	-0.110295	-0.430305	-3.17685			-0.00033199	-0.000111671	-0.000133109	-0.000138682	-0.000350948	12	Hello			0.302467	0.305204	0.285868	0.251944	0.18953	Hello	12
	-0.000171839	0.000946979	0.000654393	0.000651536	-0.000125846	Phone	3			-1.77624	-0.711326	1.29568	-1.5146	0.0693472			-0.000349463	0.000875846	0.000783961	0.000500076	-0.000118911	3	Phone			0.295059	0.655074	0.595418	0.486212	0.253176	Phone	3
	4.51129e-06	-1.35542e-05	-9.26734e-06	-1.00851e-06	-1.33959e-05	Please	10			-2.04729	1.74712	2.65629	3.18275	0.0751343			-0.000200218	0.000161158	0.000256362	0.000317266	-5.88247e-06	10	Please			0.358328	0.401866	0.417331	0.419166	0.284179	Please	10
	7.02837e-06	-7.66917e-06	-1.23316e-05	-6.59579e-06	-1.61134e-05	Please	10			0.369193	0.739554	1.05872	1.55341	1.24219			4.39476e-05	6.62862e-05	9.35403e-05	0.000148745	0.000108106	10	Please			0.461835	0.368253	0.362372	0.35736	0.315445	Please	10
	0.000367397	0.0011	0.00103	0.000971154	0.000884446	Me	6			1.26095	-0.773245	2.83134	-0.752157	-0.8967			0.000493492	0.00102268	0.00131313	0.000895938	0.000794776	6	Me			0.652407	0.707094	0.774036	0.631397	0.503794	Me	6
	-0.000195534	-0.000154496	-0.000112628	-8.59036e-05	-7.32862e-05	Hello	12			3.02737	1.16997	0.103536	-0.912481	-0.512393			0.000107203	-3.74987e-05	-0.000102274	-0.000177152	-0.000124525	12	Hello			0.48865	0.331483	0.296276	0.237836	0.251636	Hello	12
	-0.00015884	0.000943379	0.000658539	0.000666248	-0.000125043	Phone	3			2.57977	-1.24971	-1.63702	-1.99275	-2.219			9.91368e-05	0.000818408	0.000494837	0.000466973	-0.000346943	3	Phone			0.485231	0.634724	0.497826	0.474071	0.190629	Phone	3
	-0.00049268	-0.000373169	-0.000364536	-0.000347308	-0.000307021	Heart	11			1.49294	-2.63924	-1.43108	-0.232737	0.357528			-0.000343386	-0.000637093	-0.000507644	-0.000370582	-0.000271268	11	Heart			0.297636	0.119052	0.159446	0.166894	0.211386	Heart	11
	0.000363946	0.00109	0.00102	0.000969025	0.000901242	Me	6			1.05447	-2.59954	-3.18209	-0.0953994	-0.262344			0.000469393	0.000830046	0.000701791	0.000959485	0.000875008	6	Me			0.64219	0.638847	0.567682	0.654703	0.525801	Me	6
	0.00051716	-1.80068e-05	0.00131	0.00114	0.000949519	Silence	7			-0.68431	1.31989	2.92683	-3.6138	1.26642			0.000448729	0.000113982	0.00160268	0.00077862	0.00107616	7	Silence			0.63343	0.385152	0.871771	0.58837	0.580976	Silence	7
	5.12708e-06	-1.07203e-05	-1.16463e-05	-2.02427e-06	-1.50668e-05	Please	10			1.32097	-1.02728	5.26934	2.26902	-2.2102			0.000137224	-0.000113449	0.000515287	0.000224878	-0.000236087	10	Please			0.501377	0.304575	0.504729	0.385282	0.221036	Please	10
	5.82531e-06	1.64731e-06	-6.61845e-06	-1.443e-05	-7.47361e-06	Please	10			-1.78725	-1.55141	-1.17593	2.41236	2.6453			-0.0001729	-0.000153494	-0.000124212	0.000226806	0.000257056	10	Please			0.369908	0.290387	0.288871	0.385989	0.356301	Please	10
[truncated: 2,582 more rows]

## Sheet: Sheet3
										0.000702739	-0.000131882	-0.000139808	0.000883419	0.000931026	Victory	1
										0.000712899	-0.000151096	-0.000134544	0.000889058	0.000892271	Victory	1
[truncated: 393 more rows]
