# Supplementary material for: Shape-position perceptive fusion electronic skin with autonomous learning for gesture interaction
Source: Microsyst Nanoeng. 2024 Jul 22;10:103. doi: 10.1038/s41378-024-00739-9 (PMC11263581; doi:10.1038/s41378-024-00739-9)
Supplement: Supplementary file 2 — Pytorch-based DRL-KD programs and data sets collected by the PFES [file 41378_2024_739_MOESM2_ESM.zip › RL-KD-for-gesture-recognizers/data_last/student.csv]

ÌØÕ÷1	ÌØÕ÷2	ÌØÕ÷3	ÌØÕ÷4	ÌØÕ÷5	label
0.615863854	0.296208943	0.617031644	0.591489405	0.423017307	Think
0.628414492	0.292841087	0.631835372	0.660678238	0.406820544	Think
0.411191913	0.453042553	0.341021403	0.344586372	0.296005193	Please
0.508184608	0.414416545	0.273281072	0.319382411	0.224938183	OK
0.288381874	0.46857612	0.45257671	0.508469644	0.468527551	Like
0.222348713	0.251181217	0.217697136	0.209547172	0.15401934	Heart
0.647160241	0.328741649	0.647404918	0.630804608	0.543750768	Point
0.727215925	0.273033012	0.250085715	0.65658452	0.55076549	Victory
0.654263503	0.328621953	0.675935324	0.684529601	0.608104556	Point
0.520193424	0.540252222	0.353920756	0.373242653	0.242787805	OK
0.651459302	0.351579667	0.862258848	0.746839763	0.527027794	Silence
0.393983523	0.359550487	0.28223296	0.225507665	0.287831418	Hello
0.431186067	0.375136921	0.271416213	0.216803495	0.270258744	Please
0.749885872	0.30455078	0.687139324	0.721288735	0.52922226	Point
0.479950022	0.484355502	0.313314215	0.321127305	0.286803132	OK
0.330292524	0.606422846	0.485624208	0.620700319	0.422626091	Like
0.313913721	0.519988555	0.491357432	0.538591377	0.45762446	Like
0.409362938	0.670779687	0.613434006	0.553913768	0.297446954	Phone
0.803052977	0.275596396	0.304873417	0.60676882	0.549698677	Victory
0.422223409	0.369131904	0.300081681	0.391842852	0.393141546	Please
0.459335655	0.473668176	0.343540357	0.288525531	0.265165982	OK
0.616917331	0.822671027	0.728552446	0.798666293	0.736298191	No-like
0.437895658	0.729542594	0.536787851	0.522815196	0.284440646	Phone
0.774385237	0.293784916	0.323811444	0.64573637	0.554495085	Victory
0.470360657	0.327651907	0.359774234	0.297609671	0.252106678	Please
0.573523349	0.754056788	0.744131576	0.661011512	0.486161883	Me
0.733482945	0.301504661	0.614675001	0.674560522	0.628334959	Point
0.66131706	0.837356171	0.821201796	0.793487045	0.670414724	No-like
0.38382786	0.671993354	0.506182101	0.544016214	0.171027551	Phone
0.563607102	0.448933474	0.265074406	0.331972112	0.363552492	OK
0.273178994	0.547387006	0.452179858	0.500630275	0.434587457	Like
0.239982431	0.17638629	0.234061936	0.133330337	0.226111587	Heart
0.707592661	0.286333532	0.276034177	0.594639807	0.520742023	Victory
0.840954827	0.350114993	0.321268767	0.632343661	0.547780506	Victory
0.619533891	0.517960085	0.298300224	0.309759614	0.2610604	OK
0.734159939	0.318891865	0.217093931	0.622259777	0.563360221	Victory
0.547979289	0.337719893	0.389777072	0.352954206	0.234825421	Please
0.58829455	0.335650334	0.716745754	0.583151945	0.476146588	Think
0.356664334	0.672874489	0.580066195	0.542739188	0.199446773	Phone
0.311672536	0.638996584	0.530131308	0.5411536	0.253443205	Phone
0.459070245	0.299102349	0.292219628	0.311617475	0.266869078	Please
0.413329313	0.391053345	0.265765032	0.230331663	0.318872641	Please
0.575746252	0.806585072	0.743149353	0.859491656	0.713759743	No-like
0.700915158	0.249331122	0.650475423	0.613701534	0.445976981	Think
0.639744046	0.866113639	0.705140594	0.835167595	0.650499278	No-like
0.719141848	0.317454904	0.770491038	0.754394237	0.536448101	Silence
0.483150986	0.352439625	0.362446541	0.340529843	0.291206302	Please
0.728800572	0.330028233	0.80052141	0.763453743	0.504116456	Silence
0.396291124	0.569022562	0.490773835	0.529946255	0.432177782	Like
0.820984383	0.252935943	0.236726283	0.662253916	0.563824085	Victory
0.710705233	0.771369095	0.870425801	0.883521816	0.627724933	No-like
0.615907915	0.363942587	0.802860641	0.76525163	0.570329347	Silence
0.779968783	0.548036535	0.623602593	0.665006657	0.562133146	Point
0.376358949	0.256782776	0.284169138	0.213791936	0.261615562	Hello
0.570038315	0.381113022	0.830237431	0.673535152	0.552852395	Silence
0.271954186	0.280289493	0.33704124	0.262622659	0.255801404	Hello
0.748523525	0.292157428	0.640635517	0.620803867	0.616263252	Point
0.408560824	0.597707022	0.425912394	0.590497731	0.447760425	Like
0.550437442	0.458295123	0.239711437	0.309098274	0.261975139	OK
0.328515196	0.583304423	0.423620833	0.647624961	0.45500297	Like
0.839779848	0.355431416	0.688390752	0.590292118	0.560483179	Point
0.651999529	0.838391495	0.741704393	0.848654733	0.601818896	No-like
0.729508153	0.359644338	0.663136718	0.69254092	0.582075003	Silence
0.777583313	0.270674379	0.267247314	0.570293406	0.558576963	Victory
0.561097751	0.771665671	0.718185599	0.630261886	0.551077924	Me
0.354436512	0.297590567	0.245735856	0.255360434	0.271492396	Hello
0.478733283	0.453418225	0.318122966	0.261100931	0.258974611	OK
0.585958252	0.224422511	0.685209602	0.574012336	0.429443221	Think
0.39869462	0.233036637	0.307690752	0.278477292	0.25418869	Hello
0.333699228	0.565785381	0.501527883	0.599711542	0.488687232	Like
0.624439449	0.807627007	0.821823549	0.82415295	0.708034461	No-like
0.652828654	0.918603501	0.791033139	0.875345415	0.62962131	No-like
0.511707093	0.514268443	0.383561066	0.305316967	0.305719309	OK
0.741554905	0.407809583	0.530556031	0.657840075	0.555404457	Point
0.693177234	0.354151379	0.309480748	0.556321109	0.500471444	Victory
0.41653255	0.346028834	0.340966923	0.266207623	0.229721084	Please
0.729364663	0.348974712	0.660292228	0.701135903	0.614899633	Point
0.379043403	0.634438647	0.549214119	0.563330809	0.201831785	Phone
0.554778175	0.71329576	0.652480701	0.586261315	0.622339162	Me
0.698278966	0.789969651	0.793715041	0.810557138	0.594234583	No-like
0.467892993	0.685614031	0.583791509	0.5849788	0.192296946	Phone
0.670272328	0.394438903	0.644348325	0.693144941	0.550687678	Point
0.668123319	0.367914055	0.814358239	0.79209704	0.606767471	Silence
0.262384574	0.177619953	0.234432826	0.151702507	0.161896679	Heart
0.669442547	0.292562682	0.66148075	0.688349369	0.528105012	Point
0.356071451	0.325843332	0.280500879	0.192493053	0.234852833	Hello
0.746753587	0.276291727	0.660429674	0.718148929	0.567971786	Point
0.248423088	0.26492666	0.246335106	0.194798994	0.169277246	Heart
0.36158507	0.257168274	0.216211928	0.219712278	0.261355729	Hello
0.449521011	0.338989021	0.332801005	0.358345708	0.268918813	Please
0.683480756	0.714808168	0.68500293	0.701484781	0.515409692	Me
0.371266074	0.292766295	0.300234746	0.256101423	0.240570027	Hello
0.599831205	0.325371764	0.751024519	0.78979394	0.498923431	Silence
0.634920001	0.29482478	0.818879475	0.729495833	0.59647958	Silence
0.701928512	0.27919057	0.205755064	0.619233787	0.498424232	Victory
0.424395563	0.745799893	0.540563497	0.509409815	0.325942607	Phone
0.572364118	0.765163392	0.627352587	0.687787121	0.507457651	Me
0.63460406	0.716790166	0.610963347	0.641143987	0.448269305	Me
0.279458407	0.559193207	0.459362478	0.54872732	0.475063489	Like
0.31870694	0.288832538	0.255397514	0.215543742	0.262705311	Hello
