# Supplementary material for: Shape-position perceptive fusion electronic skin with autonomous learning for gesture interaction
Source: Microsyst Nanoeng. 2024 Jul 22;10:103. doi: 10.1038/s41378-024-00739-9 (PMC11263581; doi:10.1038/s41378-024-00739-9)
Supplement: Supplementary file 2 — Pytorch-based DRL-KD programs and data sets collected by the PFES [file 41378_2024_739_MOESM2_ESM.zip › RL-KD-for-gesture-recognizers/data_last/student_num.csv]

特征1	特征2	特征3	特征4	特征5	label	label_num
0	0.615863854	0.296208943	0.617031644	0.591489405	0.423017307	Think	8
1	0.628414492	0.292841087	0.631835372	0.660678238	0.406820544	Think	8
2	0.411191913	0.453042553	0.341021403	0.344586372	0.296005193	Please	9
3	0.508184608	0.414416545	0.273281072	0.319382411	0.224938183	OK	1
4	0.288381874	0.46857612	0.45257671	0.508469644	0.468527551	Like	3
5	0.222348713	0.251181217	0.217697136	0.209547172	0.15401934	Heart	10
6	0.647160241	0.328741649	0.647404918	0.630804608	0.543750768	Point	7
7	0.727215925	0.273033012	0.250085715	0.65658452	0.55076549	Victory	0
8	0.654263503	0.328621953	0.675935324	0.684529601	0.608104556	Point	7
9	0.520193424	0.540252222	0.353920756	0.373242653	0.242787805	OK	1
10	0.651459302	0.351579667	0.862258848	0.746839763	0.527027794	Silence	6
11	0.393983523	0.359550487	0.28223296	0.225507665	0.287831418	Hello	11
12	0.431186067	0.375136921	0.271416213	0.216803495	0.270258744	Please	9
13	0.749885872	0.30455078	0.687139324	0.721288735	0.52922226	Point	7
14	0.479950022	0.484355502	0.313314215	0.321127305	0.286803132	OK	1
15	0.330292524	0.606422846	0.485624208	0.620700319	0.422626091	Like	3
16	0.313913721	0.519988555	0.491357432	0.538591377	0.45762446	Like	3
17	0.409362938	0.670779687	0.613434006	0.553913768	0.297446954	Phone	2
18	0.803052977	0.275596396	0.304873417	0.60676882	0.549698677	Victory	0
19	0.422223409	0.369131904	0.300081681	0.391842852	0.393141546	Please	9
20	0.459335655	0.473668176	0.343540357	0.288525531	0.265165982	OK	1
21	0.616917331	0.822671027	0.728552446	0.798666293	0.736298191	No-like	4
22	0.437895658	0.729542594	0.536787851	0.522815196	0.284440646	Phone	2
23	0.774385237	0.293784916	0.323811444	0.64573637	0.554495085	Victory	0
24	0.470360657	0.327651907	0.359774234	0.297609671	0.252106678	Please	9
25	0.573523349	0.754056788	0.744131576	0.661011512	0.486161883	Me	5
26	0.733482945	0.301504661	0.614675001	0.674560522	0.628334959	Point	7
27	0.66131706	0.837356171	0.821201796	0.793487045	0.670414724	No-like	4
28	0.38382786	0.671993354	0.506182101	0.544016214	0.171027551	Phone	2
29	0.563607102	0.448933474	0.265074406	0.331972112	0.363552492	OK	1
30	0.273178994	0.547387006	0.452179858	0.500630275	0.434587457	Like	3
31	0.239982431	0.17638629	0.234061936	0.133330337	0.226111587	Heart	10
32	0.707592661	0.286333532	0.276034177	0.594639807	0.520742023	Victory	0
33	0.840954827	0.350114993	0.321268767	0.632343661	0.547780506	Victory	0
34	0.619533891	0.517960085	0.298300224	0.309759614	0.2610604	OK	1
35	0.734159939	0.318891865	0.217093931	0.622259777	0.563360221	Victory	0
36	0.547979289	0.337719893	0.389777072	0.352954206	0.234825421	Please	9
37	0.58829455	0.335650334	0.716745754	0.583151945	0.476146588	Think	8
38	0.356664334	0.672874489	0.580066195	0.542739188	0.199446773	Phone	2
39	0.311672536	0.638996584	0.530131308	0.5411536	0.253443205	Phone	2
40	0.459070245	0.299102349	0.292219628	0.311617475	0.266869078	Please	9
41	0.413329313	0.391053345	0.265765032	0.230331663	0.318872641	Please	9
42	0.575746252	0.806585072	0.743149353	0.859491656	0.713759743	No-like	4
43	0.700915158	0.249331122	0.650475423	0.613701534	0.445976981	Think	8
44	0.639744046	0.866113639	0.705140594	0.835167595	0.650499278	No-like	4
45	0.719141848	0.317454904	0.770491038	0.754394237	0.536448101	Silence	6
46	0.483150986	0.352439625	0.362446541	0.340529843	0.291206302	Please	9
47	0.728800572	0.330028233	0.80052141	0.763453743	0.504116456	Silence	6
48	0.396291124	0.569022562	0.490773835	0.529946255	0.432177782	Like	3
49	0.820984383	0.252935943	0.236726283	0.662253916	0.563824085	Victory	0
50	0.710705233	0.771369095	0.870425801	0.883521816	0.627724933	No-like	4
51	0.615907915	0.363942587	0.802860641	0.76525163	0.570329347	Silence	6
52	0.779968783	0.548036535	0.623602593	0.665006657	0.562133146	Point	7
53	0.376358949	0.256782776	0.284169138	0.213791936	0.261615562	Hello	11
54	0.570038315	0.381113022	0.830237431	0.673535152	0.552852395	Silence	6
55	0.271954186	0.280289493	0.33704124	0.262622659	0.255801404	Hello	11
56	0.748523525	0.292157428	0.640635517	0.620803867	0.616263252	Point	7
57	0.408560824	0.597707022	0.425912394	0.590497731	0.447760425	Like	3
58	0.550437442	0.458295123	0.239711437	0.309098274	0.261975139	OK	1
59	0.328515196	0.583304423	0.423620833	0.647624961	0.45500297	Like	3
60	0.839779848	0.355431416	0.688390752	0.590292118	0.560483179	Point	7
61	0.651999529	0.838391495	0.741704393	0.848654733	0.601818896	No-like	4
62	0.729508153	0.359644338	0.663136718	0.69254092	0.582075003	Silence	6
63	0.777583313	0.270674379	0.267247314	0.570293406	0.558576963	Victory	0
64	0.561097751	0.771665671	0.718185599	0.630261886	0.551077924	Me	5
65	0.354436512	0.297590567	0.245735856	0.255360434	0.271492396	Hello	11
66	0.478733283	0.453418225	0.318122966	0.261100931	0.258974611	OK	1
67	0.585958252	0.224422511	0.685209602	0.574012336	0.429443221	Think	8
68	0.39869462	0.233036637	0.307690752	0.278477292	0.25418869	Hello	11
69	0.333699228	0.565785381	0.501527883	0.599711542	0.488687232	Like	3
70	0.624439449	0.807627007	0.821823549	0.82415295	0.708034461	No-like	4
71	0.652828654	0.918603501	0.791033139	0.875345415	0.62962131	No-like	4
72	0.511707093	0.514268443	0.383561066	0.305316967	0.305719309	OK	1
73	0.741554905	0.407809583	0.530556031	0.657840075	0.555404457	Point	7
74	0.693177234	0.354151379	0.309480748	0.556321109	0.500471444	Victory	0
75	0.41653255	0.346028834	0.340966923	0.266207623	0.229721084	Please	9
76	0.729364663	0.348974712	0.660292228	0.701135903	0.614899633	Point	7
77	0.379043403	0.634438647	0.549214119	0.563330809	0.201831785	Phone	2
78	0.554778175	0.71329576	0.652480701	0.586261315	0.622339162	Me	5
79	0.698278966	0.789969651	0.793715041	0.810557138	0.594234583	No-like	4
80	0.467892993	0.685614031	0.583791509	0.5849788	0.192296946	Phone	2
81	0.670272328	0.394438903	0.644348325	0.693144941	0.550687678	Point	7
82	0.668123319	0.367914055	0.814358239	0.79209704	0.606767471	Silence	6
83	0.262384574	0.177619953	0.234432826	0.151702507	0.161896679	Heart	10
84	0.669442547	0.292562682	0.66148075	0.688349369	0.528105012	Point	7
85	0.356071451	0.325843332	0.280500879	0.192493053	0.234852833	Hello	11
86	0.746753587	0.276291727	0.660429674	0.718148929	0.567971786	Point	7
87	0.248423088	0.26492666	0.246335106	0.194798994	0.169277246	Heart	10
88	0.36158507	0.257168274	0.216211928	0.219712278	0.261355729	Hello	11
89	0.449521011	0.338989021	0.332801005	0.358345708	0.268918813	Please	9
90	0.683480756	0.714808168	0.68500293	0.701484781	0.515409692	Me	5
91	0.371266074	0.292766295	0.300234746	0.256101423	0.240570027	Hello	11
92	0.599831205	0.325371764	0.751024519	0.78979394	0.498923431	Silence	6
93	0.634920001	0.29482478	0.818879475	0.729495833	0.59647958	Silence	6
94	0.701928512	0.27919057	0.205755064	0.619233787	0.498424232	Victory	0
95	0.424395563	0.745799893	0.540563497	0.509409815	0.325942607	Phone	2
96	0.572364118	0.765163392	0.627352587	0.687787121	0.507457651	Me	5
97	0.63460406	0.716790166	0.610963347	0.641143987	0.448269305	Me	5
98	0.279458407	0.559193207	0.459362478	0.54872732	0.475063489	Like	3
99	0.31870694	0.288832538	0.255397514	0.215543742	0.262705311	Hello	11
