# Supplementary material for: Shape-position perceptive fusion electronic skin with autonomous learning for gesture interaction
Source: Microsyst Nanoeng. 2024 Jul 22;10:103. doi: 10.1038/s41378-024-00739-9 (PMC11263581; doi:10.1038/s41378-024-00739-9)
Supplement: Supplementary file 2 — Pytorch-based DRL-KD programs and data sets collected by the PFES [file 41378_2024_739_MOESM2_ESM.zip › RL-KD-for-gesture-recognizers/data_last/teacher1.csv]

����1	����2	����3	����4	����5	label
0.548274663	0.299755825	0.241973206	0.66091157	0.533131811	Victory
0.622290266	0.799084026	0.846843333	0.863552087	0.688886567	No-like
0.31621952	0.736160677	0.581175483	0.549023482	0.230389829	Phone
0.22533014	0.212806448	0.272926576	0.209691172	0.230252425	Hello
0.524507865	0.657328852	0.49756518	0.39617306	0.148786766	Phone
0.18518294	0.214381383	0.213964036	0.190236643	0.209543202	Heart
0.676948564	0.321802181	0.277938823	0.614545982	0.48453119	Victory
0.750395268	0.358060809	0.698931678	0.667769596	0.538653407	Point
0.816986891	0.329579661	0.370629863	0.705733345	0.544696821	Victory
0.223673763	0.561638858	0.443686898	0.614338336	0.444549129	Like
0.494645738	0.399489362	0.467925448	0.486177714	0.295217499	Please
0.201035173	0.175024285	0.182699073	0.22862757	0.117888082	Heart
0.348789339	0.214562364	0.313464233	0.183243789	0.181390223	Hello
0.822298088	0.288342232	0.621768998	0.685451746	0.586110394	Point
0.299756668	0.236510212	0.209100449	0.129603218	0.223432597	Heart
0.623445549	0.778479966	0.832220127	0.848745008	0.607987801	No-like
0.550436175	0.462508662	0.358661974	0.322400943	0.287793421	OK
0.277044096	0.511456557	0.458701673	0.543967384	0.516176034	Like
0.448936087	0.4654899	0.360932449	0.278881866	0.241669877	Please
0.396119522	0.679196107	0.474433729	0.570571862	0.251769833	Phone
0.212279571	0.654218525	0.390756378	0.626487533	0.496194477	Like
0.713647546	0.280883877	0.210304209	0.729912596	0.548766961	Victory
0.379887983	0.404897918	0.374162334	0.31104084	0.245820991	Please
0.473970674	0.525323066	0.323683155	0.251566682	0.28078016	OK
0.401021221	0.277427991	0.262211689	0.280797294	0.284271082	Hello
0.674406793	0.316692856	0.68545539	0.538195675	0.438724738	Think
0.727133	0.705579352	0.768387518	0.835736159	0.653920629	No-like
0.365079361	0.430292813	0.39916855	0.306428397	0.265399065	Please
0.62692018	0.274010437	0.740417419	0.588190404	0.452599356	Think
0.633733028	0.454747667	0.75285713	0.763497787	0.55432652	Silence
0.599691856	0.381825022	0.829964049	0.724973953	0.551559542	Silence
0.621810719	0.380222411	0.451346139	0.316408292	0.213408949	OK
0.449902335	0.297354329	0.378541262	0.317363075	0.298401849	Please
0.567140105	0.872842394	0.724447026	0.745099951	0.688440894	No-like
0.607973639	0.355546639	0.659992557	0.576649804	0.406742906	Think
0.570333698	0.514777554	0.352509966	0.322018374	0.306191793	OK
0.335812651	0.626534253	0.400056018	0.464047939	0.287772108	Phone
0.365731745	0.523947905	0.440738762	0.561709162	0.389587967	Like
0.28465545	0.284041162	0.325159768	0.298333477	0.268940635	Hello
0.280395813	0.674573668	0.500342886	0.576337679	0.230674474	Phone
0.661724554	0.303246123	0.789675349	0.732740281	0.560808664	Silence
0.670280847	0.316976207	0.739585465	0.701409927	0.614476285	Point
0.321906763	0.659845914	0.503033312	0.691317998	0.247542892	Phone
0.824073297	0.203418524	0.701373387	0.525911257	0.442022293	Think
0.828373543	0.235279664	0.714488824	0.642788774	0.53480528	Point
0.408883531	0.278926481	0.248324286	0.286169552	0.274775189	Hello
0.666871061	0.336156763	0.788896568	0.743521315	0.591014249	Silence
0.648478737	0.730134248	0.674629396	0.639026413	0.494564707	Me
0.313246989	0.716320045	0.553313383	0.620003198	0.224547386	Phone
0.310457074	0.294712294	0.315614704	0.278797777	0.260318991	Hello
0.363361124	0.209132925	0.322709098	0.282757901	0.285263611	Hello
0.409886788	0.728623797	0.495725529	0.560123587	0.298570308	Phone
0.455598834	0.695971355	0.580746653	0.449262634	0.269482975	Phone
0.369925667	0.179028844	0.218409245	0.150648807	0.157052432	Heart
0.194951813	0.620495645	0.496325684	0.590477555	0.432177738	Like
0.213145827	0.130126067	0.13771543	0.197449164	0.233272524	Heart
0.653265428	0.3361218	0.771450644	0.699195117	0.54718021	Silence
0.287530002	0.512219063	0.434353076	0.589403632	0.457047762	Like
0.793554171	0.415983712	0.70809133	0.709786454	0.544002074	Point
0.633369967	0.399373484	0.24818304	0.351331028	0.281093046	OK
0.254810929	0.295235989	0.136851887	0.238791813	0.212769192	Heart
0.337812658	0.215065075	0.290126572	0.226237108	0.253684468	Hello
0.823717544	0.323259805	0.675718529	0.599488684	0.562058572	Point
0.520068534	0.454423675	0.365143899	0.308740224	0.266757284	OK
0.664942704	0.791920957	0.766377971	0.797972105	0.55794588	No-like
0.398362056	0.21557629	0.306240694	0.327512462	0.269981515	Hello
0.580129995	0.479569338	0.310538288	0.350278372	0.28577436	OK
0.338916704	0.381756	0.307435773	0.217559705	0.250993183	Hello
0.583303559	0.829447891	0.843613899	0.828247905	0.582838878	No-like
0.708738646	0.214771659	0.30200042	0.573433371	0.591383712	Victory
0.349895823	0.580235662	0.475646104	0.612312323	0.385649738	Like
0.574578424	0.28347202	0.677395031	0.549764108	0.384161995	Think
0.602052521	0.815070263	0.74547977	0.786775498	0.647654112	No-like
0.5585495	0.519097461	0.367221851	0.30970246	0.293073249	OK
0.30099499	0.272464309	0.154937716	0.198685164	0.185229297	Heart
0.192345294	0.146259447	0.266289697	0.088102459	0.190033542	Heart
0.67549149	0.232052682	0.633376212	0.528017147	0.421865091	Think
0.519236859	0.777218492	0.610538786	0.625604634	0.565704949	Me
0.81344261	0.362757338	0.685902316	0.689346039	0.548203485	Point
0.802004751	0.294610453	0.705678237	0.643483929	0.535018733	Point
0.604484757	0.849582462	0.593623308	0.581450477	0.535606367	Me
0.279432308	0.496944198	0.44171937	0.622277149	0.447186232	Like
0.570021115	0.754867345	0.858449514	0.735340016	0.592709001	No-like
0.444711248	0.459646713	0.391226007	0.292304006	0.274037727	OK
0.700981066	0.783184354	0.682815641	0.714236031	0.544031879	Me
0.352741321	0.646671251	0.415152425	0.550353758	0.32157619	Phone
0.353560141	0.643091885	0.561226572	0.506740806	0.271288367	Phone
0.46210038	0.28140197	0.354942496	0.136599007	0.329999996	Hello
0.750458378	0.362119571	0.660147473	0.6143947	0.527971493	Point
0.427016859	0.20570709	0.318690948	0.221200697	0.300757942	Please
0.801691202	0.246526775	0.694624463	0.703566482	0.586146084	Point
0.499151833	0.343805675	0.35224441	0.243639782	0.302537246	Please
0.402426941	0.327357817	0.196780465	0.32975832	0.280424508	Hello
0.397636454	0.213127591	0.298080065	0.357223194	0.201892385	Hello
0.201823215	0.156149746	0.312580519	0.203064026	0.174511549	Heart
0.740858475	0.325625827	0.805488506	0.692842843	0.510043652	Silence
0.323063554	0.287104802	0.355443333	0.201171317	0.331800236	Hello
0.540133967	0.404051409	0.359568922	0.254805373	0.360554019	OK
0.330952943	0.626656027	0.410554276	0.548355765	0.365293481	Like
0.319474785	0.501583836	0.43254193	0.527248557	0.575151102	Like
0.333550428	0.309964557	0.284598251	0.260168264	0.241766591	Please
0.393367865	0.739460633	0.631642438	0.494520388	0.280355969	Phone
0.646064296	0.840970126	0.850723649	0.806441406	0.719743634	No-like
0.389158478	0.235250044	0.307744772	0.280950877	0.256415834	Hello
0.74793102	0.347955314	0.79651703	0.733276711	0.522398732	Silence
0.222282071	0.183834308	0.120288129	0.220727666	0.162432461	Heart
0.146130593	0.197416204	0.218278283	0.105449788	0.162039089	Heart
0.58784748	0.271769153	0.648240379	0.607056554	0.468047285	Think
0.623731943	0.3075149	0.675309767	0.654914116	0.462180269	Think
0.680321472	0.414191526	0.708590361	0.665442681	0.65773614	Point
0.60086661	0.410072682	0.789233509	0.723892322	0.561927348	Silence
0.396052959	0.202874193	0.263851738	0.234762	0.255599305	Hello
0.371650859	0.59613711	0.514218992	0.623632577	0.466709108	Like
0.640619403	0.881728157	0.754423025	0.796958098	0.668890321	No-like
0.219692146	0.237661381	0.245709945	0.209391864	0.221616718	Heart
0.470794241	0.430631816	0.292140565	0.331558288	0.337070299	OK
0.253264267	0.566414044	0.382348496	0.627250055	0.440072999	Like
0.242935966	0.225152429	0.202672971	0.203764323	0.140139766	Heart
0.285905094	0.595706112	0.457350043	0.52207103	0.227095309	Phone
0.766682588	0.26319032	0.638844498	0.584305693	0.581582435	Point
0.41866601	0.618409469	0.583422393	0.554994361	0.26247106	Phone
0.390856344	0.589753715	0.565462371	0.447110778	0.326205925	Phone
0.525030516	0.563019813	0.355488355	0.312320794	0.29803411	OK
0.706178714	0.322792572	0.762029645	0.634064465	0.583433485	Silence
0.22109999	0.484582309	0.424178489	0.597667667	0.442213501	Like
0.706149963	0.296909689	0.163869188	0.625507178	0.550327268	Victory
0.664121051	0.290884382	0.648719474	0.571388653	0.487613348	Think
0.841816773	0.314642847	0.424545912	0.537829622	0.547482043	Victory
0.682572902	0.804226398	0.757481978	0.781219442	0.582099456	No-like
0.753585387	0.284181433	0.177641665	0.530961639	0.545119299	Victory
0.808611846	0.372462505	0.273230323	0.646132947	0.535960165	Victory
0.500006522	0.405482092	0.338363845	0.311710245	0.225055502	Please
0.680227379	0.282953324	0.703570455	0.616939816	0.459939666	Think
0.418924203	0.313997313	0.269764666	0.143573432	0.239084674	Hello
0.265826761	0.527798069	0.508758352	0.536347727	0.523199446	Like
0.459275636	0.51013352	0.343425192	0.375854223	0.243057901	OK
0.375937716	0.750688912	0.585707525	0.647583994	0.218060117	Phone
0.711269135	0.337821054	0.766838632	0.677392654	0.510345467	Think
0.312781006	0.519147496	0.500189987	0.519799955	0.450164537	Like
0.485323617	0.38464696	0.278606387	0.331279568	0.279823283	Please
0.19616487	0.612679171	0.508474272	0.490968457	0.455635061	Like
0.601479534	0.720258159	0.688553079	0.588194103	0.550618706	Me
0.912769415	0.175844666	0.304187167	0.65621241	0.489519229	Victory
0.274350812	0.251963441	0.312945996	0.323517214	0.283741166	Hello
0.711174388	0.360916478	0.614022999	0.688728999	0.529246351	Point
0.539785534	0.828178654	0.62862531	0.530153629	0.558545506	Me
0.303981987	0.591270572	0.430327884	0.523134059	0.266777171	Phone
0.335998663	0.27961253	0.279779558	0.195858456	0.269358925	Hello
0.63209496	0.712278272	0.699008011	0.722151233	0.53671276	Me
0.556234574	0.396607023	0.316929613	0.271418241	0.273526502	OK
0.671228626	0.700816258	0.613149522	0.656274671	0.528140325	Me
0.584323935	0.537023638	0.37925107	0.277255657	0.325485471	OK
0.56072533	0.514855624	0.374182938	0.34674252	0.32702558	OK
0.455726007	0.75559326	0.547872702	0.539695703	0.20235167	Phone
0.615055321	0.321718411	0.67599281	0.546812605	0.320684434	Think
0.232702497	0.250523697	0.128107489	0.102179835	0.186601585	Heart
0.269327261	0.250462931	0.159388075	0.116623483	0.129279622	Heart
0.348122292	0.571942474	0.644479594	0.569438837	0.187086102	Phone
0.378615627	0.585388722	0.471503812	0.442542286	0.449067424	Like
0.727691823	0.322090107	0.324545751	0.524666179	0.586608031	Victory
0.58452185	0.270930393	0.658924242	0.709543344	0.442940432	Think
0.320582291	0.655576552	0.585027903	0.525650474	0.251311931	Phone
0.565673096	0.412484651	0.429228559	0.345457515	0.2380648	OK
0.593557879	0.68584754	0.834901305	0.652079579	0.530578099	Me
0.660516386	0.357752766	0.710059489	0.567733279	0.455429975	Think
0.264492852	0.572624408	0.525300564	0.51662478	0.485948327	Like
0.647239993	0.430496057	0.812103777	0.764349832	0.560507911	Silence
0.519735208	0.521458404	0.359249483	0.43410013	0.246397657	OK
0.243753363	0.281352331	0.221243246	0.250919061	0.200347778	Heart
0.232806683	0.197789262	0.274596815	0.256613633	0.16031503	Heart
0.606195262	0.206921113	0.688664882	0.67916823	0.46004626	Think
0.623661743	0.339209509	0.559897237	0.684693954	0.567425134	Point
0.655153225	0.177552865	0.766228449	0.509671641	0.453589065	Think
0.257012928	0.240518545	0.31336758	0.246241336	0.245401554	Hello
0.627492761	0.683504792	0.672589813	0.597342989	0.525217644	Me
0.469611984	0.461442694	0.325656329	0.354819856	0.271972772	OK
0.47829152	0.769182156	0.740087732	0.750257859	0.697656088	No-like
0.400991647	0.356545077	0.309033388	0.290942993	0.26632738	Hello
0.485539153	0.379394828	0.416666964	0.292968053	0.269242751	Please
0.366723134	0.40878482	0.375041536	0.296465932	0.231977836	Please
0.719454616	0.288973813	0.56924569	0.581569233	0.509493797	Think
0.638622192	0.268170411	0.612087011	0.607733762	0.575051013	Point
0.525389513	0.729225811	0.692076469	0.68189971	0.533590592	Me
0.758621374	0.362699313	0.749584279	0.772641011	0.534321618	Silence
0.706303039	0.516773831	0.28383095	0.25613753	0.268657139	OK
0.578205154	0.288544503	0.645183555	0.697182981	0.416110197	Think
0.350638776	0.654161134	0.488050835	0.500959261	0.183435748	Phone
0.637132935	0.758031484	0.707474723	0.471861433	0.514374513	Me
0.228269474	0.248802096	0.203545699	0.182762241	0.222872477	Heart
0.689160283	0.327911081	0.583955156	0.751283714	0.611397229	Point
0.804036682	0.216381837	0.282609624	0.653134065	0.576609952	Victory
0.777724541	0.281535442	0.717157496	0.717973523	0.521628018	Point
0.448111948	0.253541198	0.332485497	0.34821078	0.30566508	Please
0.607784152	0.356358803	0.657096315	0.752109068	0.613010095	Point
0.653358057	0.689732885	0.668350373	0.65425224	0.444220279	Me
0.470457014	0.179141789	0.367072229	0.335816846	0.251756301	Please
0.678005825	0.207522459	0.308105523	0.513909724	0.508231106	Victory
0.695954364	0.842638994	0.758103576	0.927608714	0.675833254	No-like
0.714218767	0.288034293	0.343641712	0.546181224	0.473227972	Victory
0.676942508	0.244012647	0.35540234	0.607437641	0.53498543	Victory
0.705034982	0.166931071	0.709561854	0.55417767	0.498842572	Think
0.401346263	0.307791419	0.288090729	0.26247502	0.324447575	Please
0.818636928	0.356011598	0.337010794	0.643479109	0.459449972	Victory
0.38578344	0.297478347	0.309656716	0.290391959	0.246775257	Please
0.72655666	0.270257013	0.667300865	0.666947795	0.448579466	Think
0.673985359	0.9863907	0.877837049	0.873898424	0.702524009	No-like
0.666774789	0.317122242	0.619534794	0.635617266	0.638708407	Point
0.332666906	0.597137744	0.369484447	0.5748127	0.513802459	Like
0.687233802	0.391807846	0.721396247	0.763793778	0.539001407	Silence
0.258819629	0.285630224	0.269764912	0.073662672	0.232453303	Heart
0.353214868	0.16013951	0.253145813	0.256870879	0.222940934	Hello
0.331389286	0.205098968	0.177344586	0.211991577	0.249669878	Heart
0.316660465	0.183388802	0.327090134	0.226448502	0.282274389	Hello
0.788000276	0.371966855	0.633798123	0.670403088	0.658722141	Point
0.713594831	0.291883114	0.644053385	0.64665114	0.434534041	Think
0.711840777	0.234287684	0.658049411	0.669991148	0.51444037	Point
0.705226981	0.387777298	0.60801049	0.758847645	0.51210325	Point
0.51102317	0.409009082	0.320343463	0.25760206	0.295901018	Please
0.227237724	0.22416856	0.199557271	0.056665138	0.244825988	Heart
0.664790533	0.286982658	0.625124837	0.699215049	0.571933728	Point
0.85299756	0.307665354	0.326567689	0.614211247	0.572057179	Victory
0.48469643	0.281001315	0.33064044	0.189847878	0.181495732	Please
0.292085725	0.188137771	0.272025557	0.181071022	0.22700212	Heart
0.637699784	0.317739219	0.184464833	0.661693717	0.626143829	Victory
0.445542404	0.374237422	0.296570311	0.348180565	0.298984228	Please
0.461357866	0.308540421	0.377733454	0.295642111	0.308646767	Please
0.721816782	0.175239291	0.282649523	0.637727004	0.515128178	Victory
0.35390715	0.575560525	0.524777274	0.55453379	0.298363579	Phone
0.584578657	0.806450358	0.647965884	0.659103999	0.435366646	Me
0.874580249	0.349395535	0.27724956	0.656628856	0.509087863	Victory
0.292439235	0.565106604	0.452377531	0.45739571	0.461926528	Like
0.156151045	0.290467439	0.258718622	0.275048614	0.209445713	Heart
0.540882284	0.399141591	0.313540312	0.281085244	0.279668873	OK
0.150514347	0.265022599	0.182200771	0.224683761	0.256869605	Heart
0.747678692	0.274706939	0.619486023	0.681634757	0.602519054	Point
0.591084422	0.252945988	0.71918263	0.662179869	0.422046948	Think
0.30732098	0.276548735	0.352969406	0.277824728	0.190683734	Hello
0.815272567	0.181021958	0.693825776	0.559485818	0.405705945	Think
0.286134719	0.248330904	0.29032131	0.364353147	0.196585056	Hello
0.28220584	0.661195143	0.514286683	0.550054004	0.252457187	Phone
0.616858599	0.36643747	0.704934771	0.582113363	0.453706004	Think
0.355597243	0.771624229	0.550644759	0.601534426	0.2872039	Phone
0.437016065	0.672099271	0.61631726	0.51187381	0.309556454	Phone
0.694563614	0.418284039	0.679547481	0.621645032	0.593894549	Point
0.621945488	0.759410301	0.644774521	0.717307665	0.656900488	No-like
0.724779651	0.285973923	0.66912883	0.691741714	0.586830292	Silence
0.701697831	0.297962817	0.686158795	0.564085475	0.478688111	Think
0.368866356	0.620334719	0.409762168	0.554179442	0.393365247	Like
0.279363304	0.583704402	0.52729831	0.579240708	0.243912365	Phone
0.676269994	0.288238518	0.607559163	0.701910086	0.517394409	Point
0.634557961	0.323383517	0.632690214	0.720865254	0.518969113	Point
0.52621524	0.285394175	0.231922127	0.247856864	0.320679093	Please
0.616177838	0.352452663	0.759796018	0.73742628	0.565697777	Silence
0.607885543	0.554144888	0.4041375	0.23706641	0.239410884	OK
0.290296644	0.611869103	0.51090976	0.474177205	0.521846211	Like
0.706324138	0.23649777	0.66536082	0.617549624	0.441638196	Think
0.403076535	0.427236443	0.436296755	0.337200211	0.293322023	Please
0.695912016	0.267683763	0.60690661	0.694575073	0.564266248	Point
0.202902093	0.171859249	0.206100507	0.202374675	0.267506516	Heart
0.473558781	0.452353294	0.291280967	0.304340853	0.252365734	Please
0.372612047	0.564613693	0.460659153	0.559527542	0.485158639	Like
0.604124385	0.269301349	0.643502228	0.581795146	0.424336434	Think
0.530446146	0.374235885	0.373850445	0.325074593	0.303467465	Please
0.503296378	0.520994163	0.246510705	0.338326836	0.324776249	OK
0.418605826	0.253786039	0.325811645	0.18637308	0.32375121	Please
0.674060768	0.349629527	0.793088383	0.748763811	0.582575253	Silence
0.313594504	0.5940689	0.497756716	0.615800838	0.436135904	Like
0.633794589	0.3852412	0.680566507	0.719709731	0.47970955	Silence
0.64842442	0.309855577	0.7111	0.690240358	0.635795783	Silence
0.286774878	0.582309002	0.381781451	0.535729429	0.546704604	Like
0.699920371	0.268925352	0.653138859	0.584756743	0.390159739	Think
0.516054144	0.240053434	0.21752349	0.227948182	0.243901108	Hello
0.582674462	0.497435102	0.256822025	0.272459918	0.235290935	OK
0.313129541	0.294049062	0.244681833	0.286233299	0.215784074	Hello
0.655604593	0.835600118	0.744485745	0.725844012	0.637899244	No-like
0.624178621	0.788089732	0.665815621	0.700877422	0.470303293	Me
0.647922825	0.908149628	0.680511392	0.671170514	0.54084031	Me
0.456993744	0.294770883	0.43256251	0.263123768	0.211875866	Please
0.612048949	0.777443019	0.767792651	0.857911099	0.636666531	No-like
0.749461593	0.325929079	0.810384144	0.683205289	0.480782436	Silence
0.646805071	0.266296928	0.673987679	0.626373476	0.533923196	Think
0.617606009	0.872195535	0.753053572	0.90501824	0.679120426	No-like
0.310427295	0.252892655	0.271598979	0.271688975	0.248209122	Hello
0.496303443	0.408531093	0.258792566	0.336180724	0.322847303	OK
0.673122315	0.864450249	0.651832838	0.811403242	0.672491261	No-like
0.836833059	0.268809303	0.297046289	0.663694826	0.588537671	Victory
0.81984542	0.370697884	0.66162884	0.641482277	0.59519083	Point
0.578770195	0.348378371	0.811448983	0.709872391	0.651033092	Silence
0.280868324	0.27975844	0.193392184	0.295278611	0.237328346	Hello
0.232628227	0.526655456	0.445780787	0.614330706	0.511124261	Like
0.490197371	0.72516917	0.584246315	0.75247031	0.475378181	Me
0.753591303	0.387572559	0.295506319	0.689491457	0.5246291	Victory
0.581337903	0.71933143	0.692395999	0.709513406	0.598626578	Me
0.409466154	0.194323473	0.344152975	0.206886642	0.300323681	Please
0.232441474	0.297541959	0.219823626	0.140088213	0.187530251	Heart
0.629513445	0.361165715	0.823881441	0.593304412	0.497908605	Silence
0.716436779	0.292040302	0.626166837	0.728150658	0.608838498	Point
0.329675597	0.245172659	0.30086192	0.265972463	0.371610814	Hello
0.267803382	0.549025256	0.434471111	0.538246466	0.483807108	Like
0.67652577	0.661646414	0.66814557	0.722198805	0.510892258	Me
0.653973459	0.353444579	0.814898749	0.644938625	0.504299265	Silence
0.31342197	0.210709962	0.265738522	0.262843686	0.28806322	Hello
0.719834136	0.216290995	0.300335939	0.563252529	0.501534686	Victory
0.797746501	0.290617913	0.411466573	0.587835592	0.494977273	Victory
0.644727417	0.757736067	0.632588726	0.819508505	0.689305737	No-like
0.658726464	0.398693136	0.26722061	0.707005083	0.551671151	Victory
0.685633229	0.28895664	0.650025721	0.638450782	0.553932321	Point
0.293775675	0.262973261	0.192141877	0.176226553	0.221324305	Heart
0.328043886	0.495901513	0.38780409	0.591989778	0.519242867	Like
0.756706135	0.315037477	0.646247632	0.615602682	0.551282806	Point
0.178288219	0.183036767	0.281629298	0.130125993	0.177155121	Heart
0.57889126	0.321301788	0.73382256	0.698577044	0.518244911	Silence
0.595586482	0.321887535	0.703240061	0.73584092	0.623285152	Silence
0.645633688	0.713163601	0.717195403	0.582554434	0.519466882	Me
0.534881264	0.482038437	0.289493332	0.39117591	0.254795782	OK
0.51379298	0.529919982	0.366614175	0.325816694	0.314680503	OK
0.443124792	0.696914617	0.650378174	0.751164809	0.571124655	Me
0.666410258	0.287216084	0.611168068	0.668816268	0.446080815	Think
0.132515814	0.254375657	0.132091802	0.142720431	0.186794775	Heart
0.621383699	0.73650042	0.666358338	0.59902134	0.613729734	Me
0.182242859	0.426398433	0.513382171	0.54206727	0.502452883	Like
0.616101902	0.274576504	0.769913378	0.75365567	0.550233228	Silence
0.649156295	0.772555601	0.619743	0.634853608	0.570638972	Me
0.564941946	0.385031036	0.693470845	0.559233165	0.391051288	Think
0.693259737	0.256558563	0.241621401	0.587559085	0.61811743	Victory
0.459957338	0.377154144	0.300219658	0.325216555	0.314257544	Please
0.535387394	0.423203241	0.379481127	0.261762559	0.232027907	Please
0.265576182	0.355532667	0.238464052	0.336311276	0.250885234	Hello
0.481290374	0.661950564	0.530879025	0.567537867	0.299332857	Phone
0.217067105	0.195573996	0.234352465	0.139154492	0.194903263	Heart
0.643486397	0.836294844	0.797659875	0.849069417	0.660199354	No-like
0.793713398	0.34203339	0.618697048	0.666282271	0.492851257	Point
0.462200512	0.72162462	0.529552487	0.516965657	0.22057633	Phone
0.717506031	0.203382527	0.344787103	0.591752211	0.519139286	Victory
0.141979408	0.266185288	0.217490192	0.218262499	0.163509	Heart
0.594018694	0.708857807	0.673341044	0.641492458	0.549445414	Me
0.56593343	0.795060767	0.873685274	0.842943972	0.626583955	No-like
0.509308698	0.251593018	0.362602622	0.204680692	0.237737594	Please
0.156619004	0.214762418	0.215272031	0.190773868	0.164502273	Heart
0.653172171	0.269177281	0.208276138	0.613938444	0.494446648	Victory
0.69458882	0.347792715	0.284087338	0.598626258	0.643531734	Victory
0.688683705	0.598045794	0.652996036	0.643581098	0.51291314	Me
0.205762177	0.182534709	0.21164669	0.231994964	0.196978583	Heart
0.500852982	0.777947814	0.671053893	0.585541156	0.532548101	Me
0.852854885	0.322378436	0.282074441	0.619753431	0.583838504	Victory
0.621194993	0.801217367	0.843715227	0.835245136	0.613746883	No-like
0.371440391	0.61746997	0.517054965	0.554177513	0.286439713	Phone
0.215921052	0.261189518	0.243788207	0.170700378	0.181895945	Heart
0.725021943	0.331504409	0.633180585	0.691783083	0.571532678	Point
0.586920152	0.768900669	0.601822634	0.50306696	0.467271755	Me
0.526373707	0.2355546	0.655385934	0.588122296	0.474678748	Think
0.352228018	0.23093795	0.296353112	0.326849244	0.299721391	Hello
0.313821432	0.362122517	0.266764757	0.209283671	0.277143681	Hello
0.395668157	0.56654672	0.327094261	0.290021186	0.189146637	OK
0.246494771	0.630683697	0.498638072	0.497940482	0.390156435	Like
0.543152631	0.530155174	0.343651871	0.26665245	0.2690176	OK
0.707335562	0.658403278	0.643663937	0.639515829	0.509866426	Me
0.499575367	0.491130999	0.29143296	0.27846336	0.283125373	OK
0.373261606	0.56377528	0.445747288	0.579248801	0.47267094	Like
0.383747124	0.668422517	0.623927349	0.477054912	0.26858864	Phone
0.236235875	0.530413903	0.442392778	0.484477135	0.500442805	Like
0.660868011	0.704912298	0.675958813	0.671958829	0.497492006	Me
0.38487568	0.222499671	0.338787354	0.251638165	0.31301618	Hello
0.737479642	0.414445688	0.635251579	0.706229604	0.579290668	Point
0.346500476	0.328466196	0.342404763	0.183494522	0.303170552	Hello
0.711541409	0.285220137	0.696763575	0.720071624	0.540845358	Point
0.386845183	0.631300286	0.492357504	0.586286941	0.242675877	Phone
0.330113859	0.231468604	0.295119273	0.228810752	0.257125187	Hello
0.201513193	0.22509879	0.237770524	0.200585066	0.209947052	Heart
0.501229459	0.673901945	0.766242298	0.615442744	0.485340431	Me
0.314283838	0.665407343	0.516937556	0.6462588	0.223984588	Phone
0.587453649	0.83288744	0.804721166	0.824099314	0.636484856	No-like
0.397253607	0.268373474	0.319095469	0.15928218	0.286617482	Hello
0.466641694	0.279825012	0.356803878	0.285601371	0.284343037	Please
0.431807721	0.302462178	0.289706365	0.168714272	0.282706619	Hello
0.253513207	0.183693007	0.221377984	0.214764106	0.112704311	Heart
0.043132633	0.209951398	0.245610151	0.14428385	0.228543228	Heart
0.724749226	0.844011285	0.749285306	0.817934779	0.651744133	No-like
0.575792905	0.328598039	0.713882667	0.755838704	0.508313163	Silence
0.558944943	0.500566536	0.35786496	0.375707726	0.308929015	OK
0.654858605	0.309022131	0.724768829	0.690383292	0.574898598	Silence
0.37240845	0.20288068	0.169333873	0.225727221	0.207482257	Heart
0.343108387	0.281931497	0.440204511	0.251984497	0.345334726	Hello
0.622023632	0.359766822	0.789395141	0.670162855	0.607903252	Silence
0.646378123	0.363086209	0.695776214	0.757632409	0.57829831	Silence
0.564831429	0.363802031	0.740418189	0.688380709	0.576144327	Silence
0.601681559	0.376989853	0.392640214	0.31005781	0.334872142	Please
0.619358402	0.493279308	0.350457149	0.340280961	0.238515754	OK
0.48678417	0.28615394	0.317278104	0.319349671	0.306138863	Please
0.707875224	0.332236663	0.604666842	0.581739377	0.45693491	Think
0.644275828	0.336004171	0.822535386	0.739178441	0.532082972	Silence
0.393226998	0.645583032	0.59139927	0.462411682	0.192502094	Phone
0.714096627	0.363637303	0.310656732	0.238995052	0.270288432	OK
0.590512442	0.631150917	0.675865218	0.575042521	0.489269369	Me
0.401301717	0.749101111	0.608036645	0.542316872	0.243155008	Phone
0.316533093	0.381790197	0.323938689	0.245400099	0.29064051	Hello
0.628668292	0.835956322	0.849734092	0.838709071	0.631932603	No-like
0.666070533	0.295520575	0.314515549	0.627122638	0.435667235	Victory
0.651000986	0.336664947	0.885726229	0.79194686	0.569649586	Silence
0.204161367	0.137130152	0.177015087	0.175749328	0.206541983	Heart
0.421715766	0.457394486	0.263539617	0.466197407	0.308069936	OK
0.628905217	0.16033012	0.307985903	0.729704385	0.571897345	Victory
0.404730207	0.234478631	0.314034946	0.284161434	0.281245182	Hello
0.495229897	0.603263056	0.614881405	0.607311516	0.265766568	Phone
0.449092085	0.693592594	0.492491018	0.618032977	0.261054286	Phone
0.558394372	0.684921183	0.694638885	0.711831126	0.551273353	Me
0.437865794	0.673512388	0.657232568	0.566843313	0.274257272	Phone
0.275693881	0.731593638	0.578487288	0.655403912	0.293479583	Phone
0.217101322	0.146699243	0.16477774	0.156126973	0.263638343	Heart
0.805607047	0.259194062	0.245788101	0.68524238	0.531113907	Victory
0.598248072	0.893910168	0.814410205	0.797229596	0.648434837	No-like
0.596115833	0.727427387	0.72296039	0.664023638	0.526808648	Me
0.219733027	0.219770392	0.311485697	0.19353656	0.183393427	Heart
0.636210416	0.359802756	0.812402599	0.726881206	0.567385549	Silence
0.204298835	0.139985287	0.130240482	0.126553949	0.191372908	Heart
0.144702651	0.227345673	0.257346544	0.141702369	0.235415454	Heart
0.466453249	0.415424725	0.262297063	0.264356542	0.280799648	Please
0.473532679	0.368945535	0.267586507	0.285381818	0.282223131	Please
0.709266029	0.662490316	0.662554622	0.584827976	0.534880929	Me
0.252341022	0.610045825	0.494554779	0.589372735	0.481673869	Like
0.435570922	0.433604922	0.445113239	0.296406789	0.295498594	OK
0.329578187	0.63503315	0.519246156	0.629960287	0.475012552	Like
0.640504122	0.374574176	0.821869748	0.708340029	0.576312845	Silence
0.201636992	0.18530568	0.113798027	0.232753288	0.224032171	Heart
0.281874918	0.525917547	0.418961088	0.519922852	0.494821468	Like
0.582459279	0.454949897	0.293099338	0.305066018	0.308233596	OK
0.387054576	0.660685311	0.576302062	0.649599054	0.241469978	Phone
0.207960317	0.273609101	0.21817589	0.201160555	0.180547218	Heart
0.295501494	0.256061526	0.258435121	0.163111259	0.138203552	Heart
0.461353197	0.452553736	0.354555418	0.303371792	0.247019013	Please
0.655775012	0.305411099	0.83488346	0.701292905	0.647192745	Silence
0.657153547	0.721370557	0.655030329	0.644526421	0.549210639	Me
0.72228852	0.881728157	0.722867341	0.852103621	0.664227024	No-like
0.761416813	0.418266565	0.798209834	0.647625159	0.523428724	Silence
0.561821831	0.774260755	0.642214924	0.627362407	0.517301962	Me
0.831480925	0.339636321	0.250466965	0.592307978	0.494416197	Victory
0.556186631	0.30263973	0.404562261	0.352650979	0.230791431	Please
0.640387972	0.248528182	0.675962834	0.557026631	0.486098733	Think
0.524342697	0.312632318	0.247141992	0.340178926	0.306669009	Please
0.542635208	0.483891815	0.30992659	0.239588965	0.21924836	OK
0.492309564	0.237318415	0.304263649	0.274723478	0.238759754	Please
0.650259146	0.319580554	0.812414328	0.74563409	0.560279167	Silence
0.331280935	0.226760896	0.239452265	0.186311005	0.137480625	Heart
0.715943813	0.175044283	0.323159615	0.780462199	0.534595239	Victory
0.638603246	0.338775619	0.723868616	0.730395926	0.510672543	Silence
0.385755962	0.666422009	0.549226608	0.57511662	0.277328353	Phone
0.47739734	0.356254574	0.270835594	0.3977712	0.307843585	Please
0.523016379	0.779893626	0.782955575	0.751575512	0.741478934	No-like
0.591898164	0.772820221	0.69290353	0.700503723	0.533588478	Me
0.610366838	0.447697892	0.46734579	0.364992194	0.263758886	OK
0.67014574	0.268302513	0.740625507	0.795940669	0.571598415	Point
0.462621317	0.375251412	0.301724743	0.292944062	0.271922652	OK
0.402707693	0.331377828	0.303853169	0.331862828	0.273198767	Hello
0.454689487	0.636522579	0.514456469	0.490883759	0.244813007	Phone
0.629775754	0.213349519	0.697135383	0.635030401	0.490379177	Think
0.725171131	0.286276535	0.368700201	0.532850384	0.568724978	Victory
0.412515096	0.344853263	0.287911771	0.324087902	0.258997078	Please
0.578207814	0.33248413	0.681703457	0.654964095	0.505828851	Think
0.614373666	0.667317075	0.671595638	0.683617622	0.550168711	Me
0.66493977	0.57346827	0.328457908	0.233056328	0.212986768	OK
0.452754026	0.398187748	0.342032823	0.31824738	0.291693682	Please
0.174915714	0.254214086	0.191889173	0.24086037	0.150713096	Heart
0.720235081	0.607979019	0.671366119	0.614169124	0.49201495	Me
0.179021428	0.26520153	0.250119692	0.311006713	0.263007517	Hello
0.530210956	0.848992224	0.73620769	0.822101945	0.653164573	No-like
0.329317667	0.575282674	0.502473875	0.569174838	0.446250147	Like
0.720163597	0.338448226	0.350057167	0.636025936	0.577878825	Victory
0.72560189	0.42863548	0.817165545	0.68137391	0.561007792	Silence
0.637114904	0.869555646	0.830449556	0.846172683	0.682048645	No-like
0.767094144	0.276743199	0.344051272	0.745167991	0.531809002	Victory
0.702598521	0.31035399	0.308752046	0.646822625	0.6080181	Victory
0.387824473	0.635208017	0.557226026	0.495047927	0.294432164	Phone
0.485532177	0.426092598	0.350389671	0.334928076	0.286839377	OK
0.669046661	0.48663962	0.974240061	0.749258236	0.553185512	Silence
0.632385797	0.722716274	0.808317598	0.880858692	0.666858361	No-like
0.318794134	0.154526828	0.368732041	0.321845179	0.213350448	Hello
0.145030623	0.260618231	0.1891231	0.213623309	0.136731308	Heart
0.708070403	0.185240686	0.210077475	0.614634795	0.447930185	Victory
0.552973986	0.737400323	0.712053683	0.638072381	0.511232502	Me
0.369184863	0.392533964	0.313432098	0.274168206	0.343878723	Please
0.617064451	0.676025143	0.73952538	0.631272695	0.485345954	Me
0.704829563	0.277870277	0.669481534	0.687562835	0.579554731	Point
0.778806611	0.334089098	0.651762455	0.632933014	0.55450817	Point
0.357576866	0.404544345	0.352150655	0.1609934	0.204764973	Hello
0.64958039	0.305039082	0.624906831	0.755363509	0.592879047	Point
0.662567103	0.341669474	0.776331848	0.801775342	0.550489154	Silence
0.668629027	0.36008708	0.275406826	0.671337623	0.655307915	Victory
0.598071604	0.243486726	0.775325628	0.666823107	0.536860168	Silence
0.337112296	0.370503144	0.187836486	0.354517026	0.29792748	Hello
0.713984451	0.382743774	0.813995131	0.744201194	0.477287712	Silence
0.138773885	0.212622335	0.239260447	0.113135778	0.172463653	Heart
0.712657895	0.318792287	0.756529384	0.729591687	0.603222495	Silence
0.765997692	0.878290291	0.821227727	0.822328476	0.725448334	No-like
0.765315063	0.293111043	0.76867604	0.659175209	0.624160489	Point
0.243375627	0.209943942	0.159644585	0.207635278	0.132461167	Heart
0.210930036	0.204149738	0.169360478	0.065419213	0.153896905	Heart
0.660673562	0.316686678	0.831921475	0.745595266	0.534548286	Silence
0.109790873	0.503320295	0.475425773	0.56106422	0.350152679	Like
0.662268768	0.743534879	0.853426953	0.860097596	0.628214912	No-like
0.62334284	0.264892457	0.720092601	0.660824473	0.504565736	Think
0.366587897	0.309725099	0.258522202	0.286729254	0.28071172	Hello
0.409096811	0.766210799	0.562067908	0.482940362	0.232860758	Phone
0.598648993	0.505257137	0.357595791	0.394478348	0.314533476	OK
0.308197582	0.591502256	0.461747372	0.624826713	0.240084265	Phone
0.247154583	0.585393072	0.459119491	0.530472391	0.508941947	Like
0.647117505	0.909068464	0.728106962	0.831453226	0.623541511	No-like
0.526735159	0.404986981	0.312050035	0.344659903	0.310374316	OK
0.361124681	0.593351865	0.490236849	0.554141541	0.494642215	Like
0.655449485	0.265830837	0.239262875	0.585567821	0.552732788	Victory
0.428539062	0.589968008	0.299116774	0.421273067	0.283877835	OK
0.548679656	0.274501212	0.667495553	0.537065362	0.434373211	Think
0.229618557	0.53917794	0.456871876	0.46511775	0.453009995	Like
0.664090854	0.398962502	0.764772313	0.73977141	0.607847252	Silence
0.686109979	0.165585012	0.722522548	0.615836466	0.38891648	Think
0.284461888	0.286725685	0.302714504	0.257973193	0.189725131	Hello
0.390643493	0.391521249	0.280435412	0.188498253	0.252851695	Hello
0.498108704	0.274488248	0.395764292	0.315729224	0.306320054	Please
0.240825518	0.582160557	0.41256836	0.521802014	0.485805026	Like
0.29804243	0.585172446	0.495461626	0.560911615	0.49071524	Like
0.755691976	0.389010772	0.262201742	0.536740937	0.556829409	Victory
0.681376761	0.363361693	0.703794896	0.628428983	0.614084801	Point
0.533694318	0.487020693	0.363377474	0.195209145	0.305798643	OK
0.286261492	0.536803445	0.479962094	0.575481721	0.426433733	Like
0.3325127	0.10092123	0.170144147	0.215049532	0.199659979	Heart
0.245247619	0.419941014	0.512230486	0.583702727	0.448960328	Like
0.69691159	0.254800658	0.74583151	0.690501724	0.553861742	Silence
0.620557272	0.234807305	0.290455714	0.601273682	0.520338764	Victory
0.370019745	0.459008675	0.49306477	0.498598558	0.506761934	Like
0.621188536	0.326213048	0.736029413	0.704863648	0.54871628	Silence
0.250829258	0.549978549	0.455052362	0.582948523	0.470770726	Like
0.580870901	0.628054884	0.815236555	0.566477012	0.499772987	Me
0.358784928	0.238276641	0.337116043	0.33650789	0.297453828	Hello
0.731868297	0.324387315	0.256832799	0.622484217	0.501198662	Victory
0.645585789	0.235006321	0.658204492	0.481971197	0.441365778	Think
0.336021585	0.658118562	0.442790348	0.554420571	0.294085012	Phone
0.781096379	0.337169997	0.654730661	0.698044497	0.647776396	Point
0.615214314	0.897357868	0.808156676	0.834145695	0.688068049	No-like
0.619058828	0.485623721	0.313107488	0.290594481	0.314198061	OK
0.311125265	0.250051397	0.216433886	0.250615576	0.257257581	Hello
0.629049821	0.194828047	0.683161806	0.599848199	0.39354321	Think
0.700931187	0.285282427	0.810115613	0.774581965	0.539761573	Silence
0.553779946	0.743380642	0.718187325	0.608882914	0.450469122	Me
0.645231676	0.256567854	0.286761303	0.614653809	0.548375288	Victory
0.749436918	0.364900295	0.27553767	0.585214845	0.534515974	Victory
0.44819906	0.291072354	0.304595911	0.221221268	0.28072822	Hello
0.647237303	0.390190604	0.754554552	0.749653608	0.552799812	Silence
0.47479309	0.438427944	0.27006752	0.271084539	0.207227715	Please
0.456443075	0.274348124	0.637295288	0.554374085	0.465663731	Think
0.610922549	0.365219337	0.322171789	0.685571594	0.522821095	Victory
0.444434818	0.354744548	0.316002178	0.343222223	0.24380524	Please
0.610938836	0.349396191	0.758042704	0.768889847	0.543830501	Silence
0.697179814	0.339824719	0.69864069	0.738228055	0.611720124	Silence
0.734263901	0.314515255	0.245882962	0.588622074	0.56938975	Victory
0.478072043	0.555057463	0.465297016	0.506302585	0.521601468	Like
0.733014287	0.32024505	0.174681155	0.605412341	0.505992062	Victory
0.526209709	0.838705958	0.555906902	0.598429969	0.189725349	Phone
0.658481748	0.310588946	0.680356366	0.580610966	0.456659742	Think
0.271196735	0.230327814	0.184201615	0.233277979	0.209540747	Heart
0.354527035	0.304140067	0.347678662	0.273774946	0.228387505	Hello
0.678265531	0.276438468	0.300180857	0.702620377	0.52611834	Victory
0.725176273	0.347227224	0.540077287	0.635527127	0.570313764	Point
0.530599256	0.389314941	0.28887132	0.343765137	0.295461723	Please
0.585809044	0.775345	0.742048941	0.81752481	0.689839424	No-like
0.350663544	0.472671239	0.500209514	0.655517417	0.433177935	Like
0.353619764	0.540432582	0.343720938	0.289763507	0.271577652	OK
0.659834767	0.75026333	0.861117396	0.793041853	0.70372426	No-like
0.724019245	0.850327712	0.731376367	0.833651231	0.69427605	No-like
0.561226066	0.514504529	0.325744865	0.292622567	0.305856719	OK
0.211828531	0.245642298	0.179374215	0.190502126	0.248591735	Heart
0.28039903	0.611694004	0.535496265	0.543375604	0.523411257	Like
0.749533783	0.327157011	0.37023752	0.671530145	0.547001955	Victory
0.631412206	0.196122218	0.708675443	0.597318419	0.491683232	Think
0.406249367	0.354600186	0.337200153	0.291990081	0.344918911	Please
0.400040248	0.27678396	0.275905983	0.290578374	0.234586979	Hello
0.280015115	0.158759459	0.185313915	0.17915249	0.150301202	Heart
0.387429974	0.438438837	0.290725523	0.286584382	0.27460642	OK
0.816653081	0.361031452	0.644118283	0.658592098	0.587920611	Point
0.665510476	0.325874544	0.693154416	0.676369521	0.516990008	Silence
0.296250897	0.622126573	0.537717031	0.462326929	0.283233363	Phone
0.502119745	0.345003949	0.33346245	0.23210563	0.3226681	Please
0.55865593	0.821990221	0.875203775	0.865980126	0.70786246	No-like
0.64415783	0.27625281	0.652072905	0.589724062	0.475322302	Think
0.281496723	0.698096862	0.459749196	0.45446544	0.215800081	Phone
0.769108902	0.252794272	0.374302559	0.681709027	0.530046203	Victory
0.378699261	0.6594179	0.597263139	0.496340683	0.185681261	Phone
0.781124361	0.264516205	0.711717618	0.6104882	0.562521196	Point
0.818531328	0.28780342	0.251687753	0.541967965	0.48033805	Victory
0.426551508	0.2743391	0.414692966	0.509269551	0.246623654	Please
0.510122508	0.260598075	0.368564644	0.241761016	0.32096267	Please
0.905820705	0.228655697	0.503052718	0.625534041	0.569754947	Point
0.764708875	0.342413048	0.645823342	0.699825876	0.591524243	Point
0.719175388	0.311586492	0.651006275	0.706821313	0.517820531	Point
0.641462975	0.890040346	0.749902664	0.861319058	0.668960671	No-like
0.418862645	0.297704285	0.246666033	0.264100251	0.30992463	Hello
0.766940255	0.321374866	0.24183868	0.646003553	0.538502144	Victory
0.271048132	0.585138111	0.531712587	0.639954007	0.534481054	Like
0.731176651	0.333065941	0.325335866	0.611388367	0.530633361	Victory
0.788442627	0.19514687	0.592961212	0.658434732	0.543383303	Point
0.616841339	0.367892216	0.850761329	0.752229029	0.550502038	Silence
0.609587781	0.835153279	0.674355296	0.8537889	0.747642002	No-like
0.66403981	0.204972487	0.658193309	0.626757542	0.551964056	Think
0.326740087	0.664768184	0.468519987	0.510926059	0.218116464	Phone
0.724653498	0.402350836	0.656440791	0.705063031	0.531299452	Point
0.255959695	0.195941048	0.240538062	0.105319585	0.230701116	Heart
0.571915626	0.346983748	0.312525251	0.225353588	0.28703461	Please
0.228854749	0.208537672	0.230296716	0.183463112	0.180915524	Heart
0.646768861	0.206263245	0.556487887	0.521166969	0.419964018	Think
0.570172902	0.821029237	0.79190325	0.833764496	0.673883384	No-like
0.660043137	0.61680114	0.703612616	0.679669286	0.625865734	Me
0.579126018	0.223361427	0.744332006	0.701544155	0.457133869	Think
0.702982885	0.351125387	0.239856888	0.68286114	0.493706932	Victory
0.531888231	0.4471512	0.308505154	0.358118936	0.268820666	OK
0.39993327	0.333560448	0.289396356	0.314502326	0.249696035	Please
0.312019419	0.610726262	0.553611662	0.560161977	0.475074083	Like
0.502183039	0.412220148	0.235070648	0.326412344	0.318925891	Please
0.659789738	0.258226014	0.621254909	0.523707046	0.45539109	Think
0.441953239	0.593363861	0.548095319	0.596117711	0.274037168	Phone
0.111117483	0.180070019	0.198336764	0.237027803	0.163680487	Heart
0.471331941	0.276170923	0.3072199	0.297835781	0.245811079	Please
0.626215367	0.636836035	0.678894665	0.652024051	0.450111789	Me
0.80099098	0.409530515	0.647721595	0.667990566	0.59664181	Point
0.654239901	0.273152535	0.795956795	0.743463275	0.583690784	Silence
0.341742923	0.768906374	0.520456899	0.585522611	0.229805467	Phone
0.539988568	0.683217428	0.637575867	0.617931304	0.47948916	Me
0.375221531	0.246055715	0.349109064	0.259127485	0.208187538	Hello
0.622735786	0.464701848	0.295558253	0.265022827	0.310147841	OK
0.694902781	0.763843575	0.705326951	0.794733133	0.52620618	Me
0.370374803	0.581914005	0.436725301	0.60674476	0.449866079	Like
0.209382156	0.244084283	0.237550254	0.185796033	0.29139705	Heart
0.466034731	0.428727848	0.793505277	0.722519531	0.543331263	Silence
0.420664676	0.353689743	0.341353366	0.292083126	0.191461925	Please
0.558485509	0.829586713	0.747611152	0.745606298	0.590293718	No-like
0.635223982	0.297817167	0.686787226	0.800377751	0.525401259	Silence
0.485531156	0.348997767	0.226424594	0.263989813	0.324595833	Please
0.427985139	0.223454939	0.317675712	0.301342221	0.198200082	Hello
0.659103489	0.358842337	0.358298705	0.606304784	0.52888385	Victory
0.673972074	0.322382786	0.633340337	0.63000773	0.45604702	Think
0.352933729	0.248508456	0.336894275	0.196786062	0.26866472	Hello
0.633435985	0.767864872	0.697410793	0.59759699	0.518782141	Me
0.651865411	0.27294567	0.70043065	0.722006618	0.483212594	Think
0.738667873	0.364409381	0.671059955	0.484598503	0.455755967	Think
0.796336938	0.276173303	0.314393811	0.631872803	0.538557786	Victory
0.587886593	0.327709649	0.657825275	0.672692882	0.618712053	Point
0.211745624	0.172596992	0.241391287	0.154120606	0.180039832	Heart
0.608933146	0.796663719	0.747053119	0.579402803	0.486986807	Me
0.613337887	0.311401126	0.602398475	0.660165775	0.416123203	Think
0.377504927	0.57333139	0.467855612	0.643332071	0.474115687	Like
0.415050752	0.564590447	0.544325495	0.571388234	0.229541991	Phone
0.763859986	0.250187161	0.232123578	0.624956393	0.514363987	Victory
0.701456231	0.977621988	0.827228546	0.757758747	0.670163448	No-like
0.454957595	0.276618553	0.344870925	0.200534672	0.239170796	Hello
0.321397233	0.31319867	0.269901944	0.422836066	0.264955516	Hello
0.758201382	0.306560536	0.309214011	0.641819926	0.52820999	Victory
0.706740308	0.967077449	0.709618799	0.871000689	0.625795794	No-like
0.642960464	0.29018841	0.805342084	0.747123157	0.564859407	Silence
0.712997046	0.405720089	0.798023624	0.79278351	0.623809484	Silence
0.74070139	0.149234349	0.577098499	0.653581277	0.490293499	Think
0.303098671	0.596265929	0.451691164	0.56285307	0.446670756	Like
0.687125138	0.368131544	0.59759985	0.624624157	0.516473549	Think
0.724504995	0.29440801	0.314604681	0.671451126	0.575233452	Victory
0.806270653	0.213095949	0.596239257	0.601337981	0.503538485	Point
0.14143186	0.3124258	0.194371421	0.210438977	0.202173215	Heart
0.2944841	0.235370512	0.320433967	0.327259314	0.268669505	Hello
0.369455175	0.257827636	0.328720904	0.252917601	0.236018762	Hello
0.69978305	0.27881468	0.607973108	0.632511412	0.425333408	Think
0.381784524	0.666839825	0.489249339	0.577746277	0.210659292	Phone
0.462200168	0.620039856	0.530593166	0.498767048	0.451744545	Like
0.387047123	0.219388187	0.295345244	0.242402055	0.325884193	Hello
0.420541963	0.324404309	0.304663197	0.243772077	0.207971703	Hello
0.634976246	0.748679519	0.658887598	0.676157272	0.532464904	Me
0.281448903	0.66132126	0.520373052	0.446721149	0.479826421	Like
0.580431177	0.318122916	0.784335051	0.786044308	0.549372952	Silence
0.529933634	0.751240575	0.64008281	0.543552635	0.479403129	Me
0.269203115	0.297432896	0.296508992	0.216373126	0.309801576	Hello
0.543138263	0.40638242	0.236046364	0.334489671	0.248378117	OK
0.69854447	0.419210648	0.747110299	0.525296134	0.408554127	Think
0.281404528	0.16289153	0.127044887	0.245392609	0.235972736	Heart
0.442978642	0.318663218	0.306189475	0.324020831	0.325421652	Please
0.699224584	0.336554849	0.653636821	0.680788427	0.536748824	Point
0.517895495	0.467025067	0.322667835	0.25580593	0.26825471	OK
0.172170362	0.194143975	0.125889931	0.225343477	0.169407953	Heart
0.308089421	0.588978113	0.578953663	0.59294294	0.270705948	Phone
0.724529799	0.75659984	0.730491954	0.584210297	0.576059448	Me
0.708625087	0.326733803	0.706176833	0.616675459	0.57312107	Silence
0.318918319	0.62343545	0.598685147	0.528133601	0.532216222	Like
0.809898228	0.189166373	0.303281173	0.525925193	0.539426061	Victory
0.607222484	0.220501645	0.266473929	0.677069788	0.459397392	Victory
0.442413557	0.239632492	0.211214518	0.246186997	0.272392075	Hello
0.701460189	0.357629632	0.201397393	0.613880771	0.511185279	Victory
0.669566119	0.296369896	0.741024928	0.645696435	0.446556632	Think
0.439892537	0.359908091	0.315974769	0.250483521	0.248673133	Please
0.326416495	0.595776364	0.429581943	0.506086562	0.555338464	Like
0.260080528	0.578533757	0.469324632	0.507250609	0.47428495	Like
0.564666497	0.247547104	0.636558354	0.608430019	0.478183424	Think
0.375433227	0.183114831	0.299222324	0.243440021	0.262162527	Hello
0.834023811	0.276864902	0.245427777	0.581713166	0.608634228	Victory
0.529917837	0.797099637	0.753128725	0.799955463	0.616685861	No-like
0.716434054	0.801826806	0.813776845	0.869556825	0.68999107	No-like
0.192023492	0.191607757	0.200250796	0.118800743	0.218998127	Heart
0.33452539	0.580686129	0.457526477	0.519496998	0.480421947	Like
0.670187007	0.759956701	0.634024633	0.541862855	0.496906062	Me
0.214278491	0.217163392	0.187168644	0.140462939	0.21548425	Heart
0.724506642	0.272718711	0.273855275	0.711445984	0.585848891	Victory
0.276642534	0.609511358	0.492671402	0.535318898	0.495888976	Like
0.394340151	0.655023122	0.517755081	0.586481522	0.253657437	Phone
0.672806058	0.320753475	0.627008886	0.648051831	0.676493359	Point
0.099743348	0.285721287	0.216873788	0.242103341	0.106786791	Heart
0.369007544	0.278658338	0.295733707	0.223992834	0.308963337	Hello
0.336908963	0.448695652	0.310223263	0.355225968	0.2908307	Please
0.420538807	0.244909643	0.313537669	0.284413254	0.319363759	Please
0.692536585	0.776641092	0.784480581	0.802971216	0.713679298	No-like
0.711756674	0.343459395	0.696606405	0.653186044	0.487603928	Point
0.726580114	0.332246995	0.276993997	0.598701303	0.491484499	Victory
0.560658459	0.781343888	0.587824587	0.620137521	0.538593639	Me
0.329322756	0.648091895	0.572560641	0.549985572	0.246429456	Phone
0.713897786	0.369020734	0.778030487	0.719524143	0.550946757	Silence
0.329971303	0.567159142	0.511658365	0.499276522	0.441367072	Like
0.681424362	0.838717461	0.747452513	0.843647203	0.668823199	No-like
0.61549378	0.294391633	0.666740896	0.67470473	0.492739313	Think
0.307290637	0.605021922	0.439384806	0.610666821	0.377206056	Like
0.750150752	0.77367148	0.657814241	0.751891736	0.454931483	Me
0.368468454	0.495749611	0.473565891	0.518618021	0.383974316	Like
0.160229412	0.182511684	0.188102025	0.261474784	0.251748128	Heart
0.825966362	0.352140109	0.766406116	0.727560585	0.547056481	Silence
0.742080288	0.244493269	0.283797401	0.735368482	0.570075919	Victory
0.589500429	0.787543565	0.700878706	0.836862931	0.737596969	No-like
0.273888201	0.337910164	0.275249344	0.247291064	0.367597541	Hello
0.724237532	0.547473967	0.380173864	0.374105261	0.292127409	OK
0.58524736	0.272871089	0.683270884	0.602703315	0.418830317	Think
0.730015681	0.212325312	0.260977867	0.679662042	0.556686759	Victory
0.289548388	0.656701265	0.597702995	0.562807935	0.302127632	Phone
0.140606553	0.245903195	0.142529006	0.178579933	0.19361863	Heart
0.636992525	0.503903976	0.400291057	0.363867988	0.244236892	OK
0.815323669	0.238303369	0.294192636	0.514964688	0.576817435	Victory
0.387638177	0.714038863	0.632775481	0.589886657	0.261171775	Phone
0.509652376	0.473775902	0.344220919	0.297478828	0.230673807	OK
0.232444163	0.59117019	0.550756753	0.622485166	0.459915772	Like
0.584982978	0.333256992	0.608977787	0.497005974	0.468518212	Think
0.510512672	0.697532304	0.755093198	0.779636608	0.717025061	No-like
0.419885036	0.667662468	0.557980501	0.534255251	0.302807053	Phone
0.831623869	0.393471886	0.599319583	0.624530353	0.520921351	Point
0.342869937	0.729795663	0.586859034	0.474671078	0.239743428	Phone
0.394241965	0.750994895	0.530992371	0.595890042	0.279755563	Phone
0.731211101	0.299422632	0.290282807	0.722845039	0.571542054	Victory
0.43099588	0.336338375	0.364327421	0.351560726	0.280253731	Please
0.608098832	0.505399238	0.376257807	0.321973515	0.256123044	OK
0.560547876	0.697219279	0.630984099	0.590102791	0.546852649	Me
0.125268682	0.369606023	0.234395666	0.11896835	0.159007276	Heart
0.551821707	0.3455406	0.65294934	0.622670277	0.454766593	Think
0.681024481	0.808662332	0.748428529	0.873137028	0.663886501	No-like
0.288574094	0.177453529	0.182723456	0.205818711	0.193098651	Heart
0.5004937	0.334181343	0.755586611	0.606282108	0.606126934	Silence
0.286372045	0.628433388	0.488881328	0.611976218	0.440874841	Like
0.616718682	0.303960138	0.823177583	0.637495893	0.551028929	Silence
0.44108651	0.707081993	0.691359552	0.677662125	0.530304556	Me
0.574913841	0.234956909	0.620749821	0.558631045	0.469719584	Think
0.634303826	0.677765235	0.598394069	0.657524021	0.500752314	Me
0.348886735	0.273653556	0.326776285	0.235040345	0.332235732	Hello
0.738287761	0.249684964	0.65451586	0.659792304	0.401881163	Think
0.639303577	0.255640681	0.340907409	0.594056685	0.534131502	Victory
0.595883356	0.205474551	0.699171477	0.686949894	0.423439527	Think
0.60067981	0.73021104	0.699229565	0.818467831	0.691732012	No-like
0.326292014	0.799499218	0.545382954	0.498107004	0.199566109	Phone
0.583433567	0.424132619	0.643064612	0.649331254	0.436416847	Think
0.362528329	0.347535533	0.297550285	0.355015385	0.282181775	Hello
0.299421305	0.492305708	0.427258258	0.568930608	0.453543803	Like
0.657819261	0.236647581	0.901675074	0.73898488	0.570358773	Silence
0.67145162	0.82687715	0.825530205	0.805945715	0.665882134	No-like
0.378440293	0.270792337	0.347777954	0.268169711	0.241602052	Hello
0.611259036	0.366322663	0.369318739	0.305024605	0.299417341	Please
0.509358055	0.879087626	0.809478627	0.874536862	0.618295114	No-like
0.457571041	0.496156821	0.235086888	0.302517968	0.291002048	OK
0.722900479	0.285765845	0.282915548	0.591886385	0.468578697	Victory
0.562630729	0.899343557	0.74885028	0.763767863	0.690283461	No-like
0.81556917	0.296089191	0.236553713	0.582251396	0.554485356	Victory
0.395804362	0.797952475	0.570244373	0.487481758	0.291800899	Phone
0.461204684	0.412891062	0.342316114	0.338717894	0.258541315	OK
0.81205862	0.244678103	0.334567565	0.685715262	0.511588633	Victory
0.278675098	0.246304504	0.221157711	0.171761684	0.122414261	Heart
0.464369729	0.74538175	0.545071847	0.645942475	0.536552714	Me
0.35965098	0.270271072	0.337960696	0.274623813	0.275737425	Hello
0.433151196	0.635773298	0.598244985	0.598068162	0.260372008	Phone
0.396243996	0.534252648	0.594473283	0.56965548	0.485410179	Like
0.672101432	0.31676449	0.218563572	0.583235812	0.554376309	Victory
0.376980474	0.591654715	0.455660153	0.447286035	0.449344696	Like
0.251721202	0.164988927	0.200265916	0.138709444	0.286273819	Heart
0.678475287	0.726520444	0.660646748	0.698580557	0.449594582	Me
0.271994844	0.621988383	0.639101346	0.535258316	0.252263195	Phone
0.696367238	0.295916807	0.809735372	0.74461429	0.484016227	Silence
0.63982504	0.291327238	0.285814793	0.725453634	0.468428814	Victory
0.49619672	0.619801979	0.530641237	0.648599041	0.249795968	Phone
0.823978295	0.250763435	0.206700945	0.578489969	0.532536433	Victory
0.412095303	0.531147829	0.548508916	0.575029286	0.491798832	Like
0.339986259	0.178461573	0.244810453	0.073533138	0.243986894	Heart
0.53823863	0.423915515	0.293380544	0.285478932	0.241103128	OK
0.698788306	0.817537272	0.717626254	0.818467831	0.622914724	No-like
0.644745516	0.332484522	0.759510637	0.706519017	0.548041739	Silence
0.587639355	0.26273358	0.75573242	0.544495252	0.434711643	Think
0.55939022	0.658853463	0.633007872	0.717455243	0.532705869	Me
0.64614013	0.332529045	0.263147025	0.65128775	0.581394383	Victory
