# Supplementary material for: Shape-position perceptive fusion electronic skin with autonomous learning for gesture interaction
Source: Microsyst Nanoeng. 2024 Jul 22;10:103. doi: 10.1038/s41378-024-00739-9 (PMC11263581; doi:10.1038/s41378-024-00739-9)
Supplement: Supplementary file 2 — Pytorch-based DRL-KD programs and data sets collected by the PFES [file 41378_2024_739_MOESM2_ESM.zip › RL-KD-for-gesture-recognizers/data_last/teacher2.csv]

����1	����2	����3	����4	����5	label
0.430128162	0.891207972	0.81853442	0.819738627	0.724793033	No-like
0.552549375	0.468714416	0.379505781	0.277593597	0.28763907	OK
0.298600343	0.747845111	0.535144871	0.403108818	0.352693191	Phone
0.754188286	0.387161791	0.373753403	0.579140619	0.606547011	Victory
0.599309452	0.379764807	0.700442866	0.56314052	0.451501945	Think
0.292958138	0.146128053	0.120328708	0.268335285	0.158681643	Heart
0.485395179	0.446305947	0.396938475	0.234993213	0.292518455	OK
0.743560042	0.377911268	0.60878181	0.689047403	0.561908479	Point
0.696327067	0.775174998	0.683447699	0.779027291	0.602159195	No-like
0.765006037	0.342395376	0.653392308	0.683098351	0.625655378	Point
0.515108375	0.530335375	0.338381334	0.321549201	0.277706389	OK
0.720841613	0.252000678	0.634686723	0.684035989	0.557817027	Point
0.336074228	0.388749312	0.332661322	0.204349596	0.265243999	Please
0.663527161	0.399288233	0.810841572	0.56541651	0.567911602	Silence
0.608749922	0.150849241	0.703859711	0.676633873	0.34718359	Think
0.37785664	0.714876434	0.467813517	0.556464656	0.267744172	Phone
0.670799138	0.310808256	0.613840788	0.601268996	0.398677752	Think
0.615546941	0.68117623	0.677390394	0.703415521	0.505720534	Me
0.359987785	0.654470359	0.414659859	0.522184051	0.258533396	Phone
0.538307243	0.457134187	0.408671239	0.311219719	0.296214316	Please
0.25141331	0.21041627	0.18651224	0.084616431	0.262403599	Heart
0.80367662	0.31445106	0.636566722	0.664219179	0.576157094	Point
0.341656632	0.322001688	0.335238541	0.285721855	0.269005375	Please
0.691307918	0.354195894	0.665474433	0.673011278	0.503415258	Think
0.650397109	0.490104218	0.245805262	0.284298293	0.349391263	OK
0.326806103	0.588572433	0.615868406	0.510185119	0.509907412	Like
0.339102836	0.625491433	0.498368527	0.425827446	0.299237138	Phone
0.592347532	0.844383958	0.708113531	0.700726007	0.650321607	No-like
0.606197803	0.669601259	0.723541415	0.684893037	0.441572744	Me
0.569527483	0.215432586	0.63991693	0.516205714	0.46514792	Think
0.328583115	0.241133203	0.30734648	0.345822084	0.280856184	Please
0.648707719	0.348463806	0.801256388	0.821222151	0.50773664	Silence
0.442100455	0.685258031	0.604102337	0.530541295	0.215493767	Phone
0.698309434	0.791669348	0.786767779	0.74736145	0.607502454	No-like
0.670728201	0.368874792	0.801693846	0.560738316	0.384489348	Think
0.234254081	0.20037988	0.253664528	0.092767923	0.264872036	Heart
0.578052021	0.332454868	0.696682991	0.647935811	0.496434121	Think
0.601943956	0.757914725	0.666322548	0.584627803	0.57389429	Me
0.25279812	0.503216909	0.43317237	0.587528747	0.419750706	Like
0.340792957	0.266200894	0.267507176	0.284727044	0.20308757	Hello
0.796767433	0.357406627	0.675548846	0.678568937	0.539302631	Point
0.363400752	0.326124251	0.397311009	0.352388655	0.247106929	Please
0.643282898	0.719483333	0.722455746	0.780723302	0.679542095	No-like
0.646778378	0.16419436	0.378122173	0.771526278	0.551301609	Victory
0.440144971	0.259421593	0.325618685	0.159885455	0.236984804	Please
0.758906744	0.293411091	0.286731845	0.719568566	0.520097284	Victory
0.746278175	0.27535532	0.644376069	0.706165326	0.556707108	Point
0.417449833	0.326255962	0.16847236	0.308034393	0.186263551	Hello
0.183298905	0.164016308	0.243720968	0.177653667	0.063204621	Heart
0.232292573	0.555498216	0.524531645	0.606538068	0.533014524	Like
0.555867297	0.211776268	0.775585526	0.621256664	0.505398882	Think
0.557174014	0.447694763	0.306019786	0.32417208	0.241559038	OK
0.411144	0.308674232	0.279167083	0.131468795	0.358237939	Hello
0.547215364	0.401622087	0.372048811	0.332801825	0.266944929	Please
0.656625914	0.506014384	0.431046628	0.316559841	0.302936386	OK
0.383203124	0.269489863	0.232910743	0.398686777	0.291850787	Hello
0.715520464	0.657571427	0.780825601	0.708261183	0.502742004	Me
0.226780486	0.617640967	0.477325088	0.534233692	0.437113055	Like
0.57252442	0.745787954	0.729839416	0.716198905	0.736220133	No-like
0.626681876	0.279477447	0.747072934	0.803499273	0.542080935	Silence
0.609971251	0.167605997	0.72094254	0.507376429	0.409590219	Think
0.625453441	0.895056379	0.614447453	0.723916592	0.573269692	Me
0.456516729	0.670838921	0.5243275	0.525807129	0.282836419	Phone
0.326538127	0.141472871	0.259727239	0.121637692	0.253288851	Heart
0.428370732	0.385791285	0.342771641	0.200649516	0.237653597	OK
0.634889445	0.836838289	0.807148164	0.901431634	0.623991825	No-like
0.508070867	0.577834676	0.536742552	0.521247811	0.243656546	Phone
0.613249696	0.294358584	0.673499358	0.715155872	0.483117858	Silence
0.759487038	0.275379942	0.706478516	0.523583261	0.505990853	Think
0.570639672	0.375622592	0.64138076	0.54674168	0.510994666	Think
0.663430307	0.459259044	0.274370623	0.203607442	0.226588986	OK
0.461922697	0.228583732	0.277491629	0.20837747	0.22847918	Hello
0.281507414	0.663679785	0.582477392	0.631520714	0.139042698	Phone
0.747688753	0.253833192	0.765661544	0.576962373	0.402108912	Think
0.66937914	0.276464264	0.383209983	0.667057033	0.54478285	Victory
0.474618475	0.805311399	0.675938586	0.788899478	0.722617089	No-like
0.179822649	0.272562814	0.308955666	0.34670147	0.274010411	Hello
0.607430879	0.473827797	0.374058058	0.205038364	0.292167123	OK
0.613962047	0.309853822	0.717269201	0.573955703	0.564160752	Think
0.636814686	0.372972101	0.778096422	0.567368518	0.419486624	Think
0.299505608	0.16174326	0.199946459	0.096501602	0.205503183	Heart
0.681206426	0.346335401	0.760312549	0.863995989	0.534912199	Silence
0.143788341	0.636432346	0.472277987	0.584133497	0.484560516	Like
0.213884076	0.666387916	0.443567424	0.616323421	0.568176065	Like
0.604944833	0.324899551	0.679961703	0.573175247	0.479118187	Think
0.533924586	0.232022333	0.802766289	0.697396771	0.589760591	Silence
0.590778954	0.784276669	0.668136991	0.820251828	0.761620848	No-like
0.700057993	0.681816297	0.85029149	0.826906111	0.715789186	No-like
0.663573049	0.335491691	0.744692418	0.716938084	0.515370956	Silence
0.241167782	0.667221783	0.377044127	0.510739449	0.537625752	Like
0.589628186	0.33260307	0.620620899	0.685049785	0.513567255	Think
0.251993336	0.379525895	0.38392358	0.526466322	0.546369924	Like
0.117591986	0.200204973	0.206078634	0.216970238	0.182015211	Heart
0.45053464	0.501321225	0.35436433	0.237552158	0.228809607	OK
0.618733855	0.347523678	0.544066785	0.579126456	0.477372255	Think
0.849633865	0.281760523	0.650850521	0.707467051	0.528904189	Point
0.578952169	0.659281901	0.667580181	0.732451262	0.573626714	Me
0.345201813	0.540628636	0.48786459	0.590397062	0.49873253	Like
0.467678324	0.337448529	0.323977171	0.245214322	0.287207503	Please
0.576037714	0.418973015	0.236884317	0.335662246	0.294128673	OK
0.682553381	0.369263815	0.787918692	0.689901269	0.582835337	Point
0.408270404	0.651294542	0.691375705	0.481950229	0.277907749	Phone
0.738639172	0.334350458	0.615052112	0.599995865	0.499010798	Point
0.470690542	0.765511059	0.64230944	0.548150797	0.497017264	Me
0.322016827	0.233699148	0.312685333	0.159245307	0.174340697	Heart
0.343534752	0.560136832	0.443893304	0.422264196	0.442589798	Like
0.36861796	0.253747713	0.236419709	0.265925736	0.326168249	Hello
0.76121646	0.29101295	0.750562589	0.607498876	0.536680692	Point
0.471800731	0.403694438	0.885693867	0.883028787	0.593522768	Silence
0.272968131	0.20544783	0	0.146705322	0.244939515	Heart
0.637708975	0.32597956	0.292714596	0.558387825	0.546644508	Victory
0.584201544	0.554846774	0.505425055	0.473551559	0.181002423	Phone
0.31918988	0.285062618	0.489376212	0.302999865	0.244439325	Hello
0.694284077	0.435917684	0.637263736	0.63596329	0.533940865	Point
0.591512853	0.492397484	0.320620275	0.261743108	0.240758946	OK
0.364840276	0.471396963	0.383543392	0.71152313	0.529929388	Like
0.327093075	0.52602687	0.417818022	0.530237655	0.537861898	Like
0.876828498	0.257673053	0.314008412	0.629711676	0.507839406	Victory
0.465793845	0.420036642	0.322106284	0.314325054	0.219962535	OK
0.505532026	0.703290839	0.592235127	0.630890896	0.345799278	Phone
0.601805203	0.693379737	0.739510506	0.601733372	0.537138764	Me
0.402072159	0.663205896	0.48493255	0.417351774	0.258955408	Phone
0.326163046	0.730111547	0.574197955	0.592462835	0.225084118	Phone
0.767734076	0.219267596	0.742713983	0.71261828	0.501434178	Point
0.585540299	0.811325518	0.703820309	0.828820147	0.610960636	No-like
0.228760501	0.23652396	0.262705094	0.267707251	0.316128228	Hello
0.679195165	0.461215885	0.622306661	0.632221592	0.545427376	Point
0.554862445	0.805872372	0.696052566	0.785252955	0.6879385	No-like
0.497818915	0.318645883	0.28712777	0.221679227	0.265596148	Please
0.827201543	0.31603744	0.683514062	0.612711387	0.589996336	Point
0.666996486	0.474141238	0.770136917	0.696368688	0.51515936	Point
0.672372991	0.791872961	0.651136215	0.703653008	0.472832146	Me
0.738776106	0.323602228	0.654242732	0.662047187	0.492380788	Think
0.227040842	0.260605023	0.24564194	0.288619473	0.187720682	Heart
0.630205007	0.790736033	0.654044134	0.62784176	0.472699144	Me
0.57680825	0.742153886	0.713543492	0.577463606	0.44598822	Me
0.615954965	0.856679822	0.600234455	0.61751416	0.529463451	Me
0.666678423	0.264596852	0.232839842	0.587143018	0.544234493	Victory
0.463029092	0.225559246	0.671185978	0.571377507	0.400847297	Think
0.644685554	0.306537433	0.765457027	0.741252236	0.541442885	Silence
0.852310365	0.263412441	0.322432739	0.680196736	0.591496581	Victory
0.366053984	0.338132831	0.252874551	0.275961306	0.290885224	Hello
0.545432832	0.262819105	0.767803357	0.666055256	0.506397296	Silence
0.537389524	0.326947915	0.262128164	0.601297	0.549779001	Victory
0.472612244	0.634804855	0.603258774	0.451258502	0.347335539	Phone
0.761208565	0.322763101	0.305466495	0.763900102	0.553364288	Victory
0.694026747	0.358675776	0.663277234	0.504563658	0.48106756	Think
0.533871306	0.334947666	0.793543138	0.738858669	0.547945074	Silence
0.329893639	0.358989218	0.279377029	0.373742357	0.413145941	Please
0.270344566	0.200774379	0.198151104	0.101447657	0.23398272	Heart
0.721393886	0.295576145	0.773278162	0.619893931	0.568992755	Silence
0.635364061	0.685564858	0.617734489	0.649489056	0.537164458	Me
0.523916141	0.720388057	0.580900914	0.537149264	0.448201658	Me
0.713410286	0.299855458	0.541276501	0.559588493	0.434762065	Think
0.324864603	0.139541726	0.208970206	0.212091228	0.29445016	Heart
0.504419515	0.680095795	0.651651078	0.47042823	0.321391979	Phone
0.427248841	0.53093736	0.427334789	0.585877316	0.509201771	Like
0.594920098	0.325320552	0.688330475	0.68635093	0.616295493	Silence
0.568776784	0.312835783	0.288362142	0.268385663	0.274256537	Please
0.29083057	0.191509399	0.167704346	0.149851435	0.24195695	Heart
0.268645155	0.205725534	0.0393412	0.138721641	0.232643107	Heart
0.681275213	0.380338555	0.80690922	0.757788729	0.480544272	Silence
0.842886675	0.199872452	0.328308307	0.610943117	0.534850966	Victory
0.621334695	0.702216674	0.686289471	0.778391157	0.526193867	Me
0.712232832	0.213711703	0.626688633	0.587440686	0.446969274	Think
0.580684142	0.23464201	0.631026123	0.625942452	0.418452286	Think
0.160825362	0.332832763	0.297598216	0.157305851	0.205796351	Heart
0.584055303	0.189599926	0.655491348	0.598826016	0.589794495	Think
0.287122052	0.524569311	0.511655289	0.553433268	0.508775811	Like
0.689144318	0.347264422	0.787200908	0.915933965	0.520719234	Silence
0.635594868	0.645385359	0.727163627	0.71608155	0.53832949	Me
0.699571515	0.293639007	0.625944774	0.703046673	0.571079819	Point
0.531753619	0.692009255	0.657844738	0.691176709	0.440722369	Me
0.385008165	0.680004817	0.522718789	0.578693113	0.270498311	Phone
0.235288181	0.570395602	0.421402543	0.556792194	0.433517345	Like
0.637239271	0.299356488	0.296701011	0.587628004	0.567440103	Victory
0.253629278	0.145588576	0.13049935	0.235342218	0.127918799	Heart
0.508145325	0.339311742	0.345917897	0.211338067	0.286468988	Hello
0.718945799	0.258865317	0.803498597	0.506616693	0.444897684	Think
0.744183631	0.334376552	0.629556312	0.580423986	0.535627353	Point
0.588557764	0.338692758	0.353243094	0.318511289	0.341105574	OK
0.509011036	0.308459218	0.399707512	0.271883829	0.286115617	Please
0.574471296	0.324621445	0.359600807	0.534034165	0.461007067	Victory
0.370938964	0.290872352	0.133910359	0.064612201	0.204100888	Heart
0.730928614	0.228623555	0.645296801	0.584680696	0.558266227	Point
0.608345338	0.374313652	0.662506505	0.681043666	0.45769183	Point
0.689004409	0.399562325	0.777314727	0.798761127	0.487489952	Silence
0.820453832	0.699984961	0.792924174	0.643322362	0.391654803	Me
0.604320696	0.350646491	0.247669107	0.242254738	0.316442373	Please
0.481237302	0.397827316	0.335048326	0.426243274	0.255698574	Please
0.824519717	0.346389349	0.31870948	0.613770227	0.514612024	Victory
0.545290753	0.520867583	0.399357527	0.272746331	0.248093918	OK
0.644847331	0.850809449	0.748516958	0.872079629	0.618192003	No-like
0.448305923	0.34524851	0.280311443	0.299357584	0.299990438	Hello
0.432393921	0.340575276	0.324678069	0.152841744	0.271394963	Hello
0.594101801	0.245367427	0.810051478	0.754543465	0.539688632	Silence
0.380512702	0.351029604	0.274224858	0.255273739	0.252746502	Hello
0.326711827	0.657327571	0.58421758	0.51902441	0.208387767	Phone
0.409103459	0.348875066	0.25314036	0.291691929	0.324818708	Please
0.264305406	0.479597401	0.401156575	0.605284259	0.415534005	Like
0.775673141	0.322709867	0.655362484	0.636874642	0.425993331	Think
0.660467225	0.658205289	0.673304335	0.676442812	0.510501084	Me
0.337895582	0.359186436	0.30606224	0.281131165	0.259730354	Hello
0.44216823	0.635491174	0.637222607	0.569396127	0.534030103	Me
0.318260246	0.392776331	0.218093908	0.178683035	0.251025557	Hello
0.594757147	0.277732819	0.694911876	0.630887117	0.371271727	Think
0.668853689	0.802772755	0.751062073	0.722200765	0.433575753	Me
0.630517701	0.735656491	0.677395853	0.82164163	0.703745552	No-like
0.478643007	0.321420066	0.407734723	0.214990304	0.261029809	Please
0.781392039	0.340482968	0.347728721	0.59923433	0.49859898	Victory
0.638240748	0.312323239	0.734903329	0.747421939	0.568491418	Silence
0.274992103	0.794611466	0.658103761	0.517013909	0.191247052	Phone
0.302466766	0.30520439	0.285867626	0.251944412	0.189530297	Hello
0.295059451	0.655073829	0.59541799	0.486212153	0.25317625	Phone
0.358327975	0.401865519	0.417330814	0.419165936	0.284179207	Please
0.46183486	0.368253312	0.362371547	0.357359941	0.315445323	Please
0.652406557	0.707094176	0.774036234	0.631396786	0.503793834	Me
0.488650317	0.331483192	0.296275769	0.237835551	0.251636314	Hello
0.485230749	0.634723739	0.497826212	0.474071492	0.19062879	Phone
0.297635606	0.11905202	0.159446351	0.166894133	0.211385896	Heart
0.642190205	0.63884727	0.567681854	0.654702888	0.525800766	Me
0.633430446	0.385151539	0.871771372	0.588369877	0.58097553	Silence
0.501376696	0.304574704	0.50472908	0.385282047	0.221035911	Please
0.369908482	0.290386993	0.288871013	0.385988933	0.356301391	Please
0.760896456	0.291352291	0.78727719	0.765501346	0.600164918	Silence
0.394947418	0.409539632	0.427950716	0.318120563	0.255340732	Please
0.590717464	0.320288703	0.357127062	0.256599827	0.243391273	OK
0.652700689	0.280379669	0.678821611	0.670489072	0.647843424	Point
0.245132722	0.499998118	0.473876157	0.576149678	0.50256404	Like
0.528744466	0.700276627	0.641376355	0.542746135	0.462410729	Me
0.44658787	0.349158035	0.313548519	0.171584441	0.290390635	Please
0.36266309	0.764723298	0.479240495	0.561907286	0.23731793	Phone
0.57914069	0.709001182	0.764600745	0.613590975	0.522950289	Me
0.661361821	0.708485113	0.754793973	0.652366623	0.423693724	Me
0.790822939	0.321810257	0.590104887	0.720131523	0.543306011	Point
0.76117358	0.340991196	0.637951142	0.688107152	0.498256085	Point
0.263464928	0.229185701	0.231702576	0.136548793	0.175600716	Heart
0.514725714	0.548960817	0.295436874	0.325066375	0.24439815	OK
0.397978238	0.419677223	0.228646582	0.246903185	0.337988185	OK
0.425282595	0.566319641	0.360696665	0.495882723	0.468149675	Like
0.584391174	0.311109786	0.648222897	0.766883103	0.53190455	Silence
0.310724414	0.185745862	0.26493271	0.164206474	0.213585165	Heart
0.517719298	0.227932398	0.310888303	0.251140944	0.24867649	Please
0.626631363	0.684971424	0.663688805	0.641264398	0.546391087	Me
0.641718158	0.736973258	0.695094031	0.654960487	0.521144169	Me
0.534669018	0.371742047	0.671481644	0.685614863	0.47184792	Think
0.640571683	0.653033796	0.646343811	0.62734608	0.589863767	Me
0.749221929	0.830269525	0.860605235	0.729222126	0.641386688	No-like
0.777918224	0.286849443	0.646108092	0.585184786	0.499020751	Think
0.333735579	0.690182865	0.561782524	0.632210903	0.551693366	Like
0.744226101	0.334797294	0.660119842	0.643774687	0.578217425	Point
0.593195328	0.673254471	0.642868244	0.646879632	0.522532342	Me
0.428267114	0.658973033	0.509456826	0.424434223	0.249359116	Phone
0.280139823	0.266036119	0.24956384	0.374175918	0.201869558	Hello
0.396460579	0.13939652	0.379153548	0.283596495	0.190809017	Hello
0.760934977	0.313809354	0.639848208	0.632372331	0.600849484	Point
0.735435224	0.387110054	0.844036198	0.773271834	0.627946296	Silence
0.605860491	0.765293335	0.764361854	0.767505098	0.662836959	No-like
0.604883896	0.271179951	0.814758739	0.700010975	0.537730633	Silence
0.435124716	0.298723941	0.20470111	0.297264886	0.259947706	Hello
0.736299362	0.874294104	0.615266128	0.779915149	0.620039809	No-like
0.480863253	0.840547663	0.69034565	0.715100152	0.754767574	No-like
0.732186391	0.131816821	0.375420566	0.556974738	0.503529779	Victory
0.774668452	0.24756998	0.368938182	0.760775336	0.434635505	Victory
0.727961663	0.295705305	0.296431991	0.576953702	0.608271244	Victory
0.2982016	0.337592821	0.274289596	0.22297688	0.249077868	Heart
0.596265336	0.217730842	0.722619298	0.677080704	0.492692125	Think
0.341405604	0.303279385	0.326839465	0.245550312	0.256945425	Hello
0.251877365	0.276334068	0.29098123	0.278126507	0.314983405	Hello
0.546012612	0.382394428	0.708130624	0.705224858	0.529739845	Silence
0.763915778	0.37298322	0.284541832	0.751252179	0.556245305	Victory
0.563580747	0.26673438	0.754579095	0.704648102	0.484861841	Silence
0.534867016	0.572661236	0.2068123	0.278156489	0.106727091	OK
0.554993253	0.4942197	0.441554093	0.221219528	0.246004545	OK
0.703268412	0.216030834	0.649631374	0.567973586	0.408351458	Think
0.567114889	0.691446788	0.679707164	0.744033529	0.463520224	Me
0.7037761	0.37344763	0.791811033	0.609634821	0.549709111	Silence
0.522018002	0.619987712	0.452885634	0.287734143	0.287261976	OK
0.495294611	0.298070285	0.38610749	0.335034942	0.399044735	Please
0.820165578	0.418665534	0.663067493	0.690047319	0.561288555	Point
0.668318826	0.721211348	0.788644738	0.853712448	0.658676813	No-like
0.754982195	0.248728845	0.344559408	0.552411087	0.539382891	Victory
0.430925818	0.370752138	0.309428005	0.26396445	0.333725244	Please
0.331340055	0.636509646	0.496858174	0.572909869	0.245787435	Phone
0.593212291	0.733271794	0.594442621	0.665395335	0.501383698	Me
0.661767575	0.345286992	0.954758033	0.692521534	0.627814359	Silence
0.725863726	0.248104663	0.758017932	0.637505902	0.516227397	Think
0.460712651	0.652215145	0.524559469	0.608412909	0.202774454	Phone
0.517886812	0.712022837	0.625555987	0.55564413	0.553200321	Me
0.874117058	0.293789138	0.170638743	0.695270282	0.555582678	Victory
0.318507991	0.159824159	0.234102817	0.21584063	0.155395728	Heart
0.08175298	0.122453798	0.21316887	0.12867389	0.110206461	Heart
0.625531223	0.271186456	0.744571872	0.778574039	0.487525318	Silence
0.583839296	0.442623779	0.732321191	0.582757359	0.436965917	Think
0.554528812	0.746226235	0.752631802	0.742298182	0.705188772	No-like
0.714828911	0.859461845	0.836889445	0.769061364	0.645985885	No-like
0.383836357	0.307940858	0.176488168	0.208059076	0.303172087	Please
0.364422769	0.355504363	0.290084161	0.336507117	0.324592705	Please
0.648601417	0.294736643	0.317459057	0.498873052	0.532522066	Victory
0.656266468	0.3012417	0.632144143	0.736350867	0.511439194	Silence
0.452597379	0.365779982	0.266329168	0.206207685	0.264521831	Hello
0.596917627	0.345330004	0.754361043	0.645820045	0.548985186	Silence
0.45871462	0.245298515	0.306553818	0.196236996	0.339693818	Please
0.381419432	0.27115139	0.086788376	0.190273774	0.207029608	Heart
0.732494652	0.31214553	0.618783842	0.792584768	0.626473792	Point
0.409337836	0.598318084	0.530569703	0.529594164	0.432881112	Like
0.722404585	0.280633749	0.234547022	0.59716259	0.616846914	Victory
0.720001917	0.311766857	0.568481949	0.624508889	0.552635928	Point
0.360445017	0.680747755	0.528511653	0.549889716	0.464847065	Like
0.502582646	0.819487874	0.680262031	0.706777852	0.596338268	No-like
0.477808651	0.555317977	0.411948119	0.28003658	0.255531055	OK
0.500713832	0.523428274	0.323062977	0.259738859	0.330314997	OK
0.441462741	0.375575992	0.382066712	0.227581869	0.288837612	Please
0.602053865	0.711635827	0.700226421	0.630429833	0.467493682	Me
0.559899005	0.907580804	0.788692285	0.83120468	0.712558219	No-like
0.672388963	0.242722709	0.653451427	0.545544119	0.463956885	Think
0.474358238	0.336973431	0.336785564	0.359163955	0.276496147	Please
0.404382206	0.414431323	0.318907675	0.316620064	0.33408262	Please
0.248061691	0.658393582	0.593859923	0.547323158	0.201649811	Phone
0.697426957	0.326825873	0.727514163	0.5816274	0.526525727	Point
0.552681847	0.839813202	0.792900353	0.893785546	0.649252944	No-like
0.592604438	0.381063464	0.762456256	0.703232182	0.568805399	Silence
0.7513712	0.238828065	0.658677281	0.709529014	0.507043223	Point
0.742011159	0.349405421	0.57485392	0.596394925	0.555607895	Point
0.245463263	0.56595274	0.504924656	0.556251523	0.443949415	Like
0.666567042	0.214107931	0.750242874	0.573441691	0.394054714	Think
0.528700136	0.305161259	0.815532789	0.787703954	0.526574831	Silence
0.666331565	0.724722628	0.682324734	0.627823471	0.731295493	No-like
0.313297256	0.642900011	0.473530855	0.479533974	0.429239453	Like
0.671375452	0.797614684	0.647094293	0.889723314	0.643963514	No-like
0.187631465	0.235350141	0.202617347	0.149911002	0.142120604	Heart
0.287730119	0.157403352	0.191013368	0.066601195	0.165128979	Heart
0.796385485	0.284059699	0.217442826	0.629708378	0.501964859	Victory
0.694083922	0.302348948	0.707375626	0.793555139	0.577733906	Silence
0.443178645	0.458605203	0.285293571	0.345270315	0.242237027	OK
0.608231584	0.819804994	0.84256322	0.828820147	0.703691106	No-like
0.734097052	0.361535219	0.890450264	0.724749482	0.618596699	Silence
0.780744761	0.25112755	0.284427276	0.689981478	0.574365364	Victory
0.645030114	0.480104579	0.390754345	0.263847756	0.352501611	OK
0.331234635	0.329747486	0.272505834	0.295694298	0.234812603	Hello
0.497348518	0.405640675	0.269908328	0.283484833	0.28845325	OK
0.343440316	0.467594432	0.588816679	0.441880533	0.522619635	Like
0.498681734	0.264358844	0.273096441	0.267497693	0.226228924	Please
0.384778898	0.611328306	0.52703678	0.493226562	0.280071609	Phone
0.703153749	0.258209499	0.261689297	0.587087153	0.548866572	Victory
0.767354443	0.355900073	0.330817442	0.617736691	0.553604834	Victory
0.489249339	0.732823389	0.760030902	0.730740568	0.497246004	Me
0.683017391	0.340778879	0.281309743	0.688660263	0.591043054	Victory
0.817651522	0.361044141	0.312274341	0.688465931	0.539019447	Victory
0.708364063	0.373383771	0.679848008	0.594402174	0.420426376	Think
0.521292285	0.281170708	0.742755237	0.652197899	0.536806301	Point
0.64994727	0.187031639	0.711868945	0.572250072	0.560168812	Point
0.707917259	0.314344715	0.617639006	0.716285831	0.545876009	Point
0.680934526	0.144420927	0.538945422	0.496020731	0.426298769	Think
0.519574956	0.401048194	0.31307167	0.290155464	0.342043544	OK
0.361038498	0.64736866	0.542782251	0.599039504	0.201452643	Phone
0.357613618	0.265915838	0.265388261	0.234237534	0.390861053	Please
0.486236345	0.540689087	0.420976749	0.243426737	0.303726229	OK
0.291172003	0.708784359	0.485796745	0.534656532	0.46518227	Like
0.468161797	0.812649427	0.591843544	0.457663229	0.229410971	Phone
0.354492447	0.582463933	0.408311978	0.526846832	0.536829133	Like
0.665423269	0.311733145	0.570601488	0.565747266	0.422199405	Think
0.638094708	0.385230104	0.760141316	0.799840783	0.49434035	Silence
0.748403955	0.374595477	0.631932504	0.688390873	0.584751903	Point
0.413229815	0.320022817	0.249150971	0.224064137	0.323014303	Please
0.647632613	0.394220004	0.58542892	0.719563067	0.611147337	Point
0.7884253	0.294195411	0.277527455	0.651723559	0.605069667	Victory
0.444806241	0.290236855	0.217456785	0.171299216	0.240682587	Heart
0.75491407	0.323177203	0.742467478	0.656740105	0.597930825	Point
0.493413306	0.270013984	0.251713735	0.332787172	0.342869942	Please
0.533481901	0.278346604	0.269963559	0.609214808	0.496837382	Victory
0.397485788	0.716754535	0.500426039	0.481373684	0.284061001	Phone
0.448672418	0.386550436	0.160422269	0.248928563	0.238504263	Hello
0.575784616	0.60386633	0.730896494	0.653737964	0.472940249	Me
0.487293096	0.772109287	0.560656752	0.421807974	0.256421325	Phone
0.744499619	0.313376066	0.298114365	0.555567983	0.435810908	Victory
0.445829939	0.522688896	0.274063125	0.289666728	0.326152295	OK
0.783231988	0.22083823	0.718903117	0.720299755	0.48120645	Point
0.350152497	0.61223841	0.531192187	0.55261704	0.309127766	Phone
0.720792331	0.353342664	0.88463887	0.609912511	0.556685145	Silence
0.306418477	0.619689806	0.494119374	0.579724302	0.395932026	Like
0.498819427	0.410739727	0.330237841	0.302752995	0.286676908	Please
0.552509559	0.305424179	0.32181288	0.261034493	0.277466137	Please
0.512338364	0.740521105	0.748646907	0.757744113	0.563383159	Me
0.336646212	0.183077679	0.319269377	0.360875832	0.318316451	Hello
0.643598264	0.441711756	0.820743181	0.839951196	0.52992529	Silence
0.289175675	0.261554442	0.262986179	0.347658422	0.286762071	Hello
0.69957764	0.373341431	0.687047176	0.637911181	0.404058394	Think
0.41562696	0.622078901	0.453646099	0.548357543	0.202596174	Phone
0.569443946	0.283944977	0.596189372	0.532688639	0.562157001	Point
0.311478492	0.659214467	0.499982591	0.536439453	0.486878238	Like
0.602929434	0.400168708	0.43250718	0.334126185	0.263965005	OK
0.274779167	0.183122244	0.132168534	0.140559421	0.177355772	Heart
0.338087548	0.288536039	0.344412521	0.164659992	0.337875063	Hello
0.585467433	0.250860655	0.775497603	0.603558047	0.509398272	Think
0.453239449	0.325098331	0.379748018	0.279269625	0.237377546	Hello
0.6220487	0.904092697	0.81550153	0.853589964	0.628505255	No-like
0.491881824	0.544161942	0.375730531	0.366557966	0.316799561	OK
0.690912239	0.239293485	0.302959164	0.676347249	0.595882782	Victory
0.491573028	0.443495067	0.369056096	0.323596728	0.328671079	Please
0.602997872	0.373676077	0.883652332	0.784849237	0.546830387	Silence
0.495553189	0.334432268	0.310395267	0.318293014	0.309197594	Please
0.709789869	0.275000425	0.363856798	0.659587349	0.587446136	Victory
0.279489977	0.655811745	0.583842111	0.55506768	0.310567903	Phone
0.400433197	0.668412519	0.512741803	0.547111163	0.555489488	Like
0.393448063	0.391391458	0.260429449	0.149909104	0.322109345	Please
0.65988543	0.751717343	0.670162809	0.619008744	0.524768115	Me
0.70325029	0.675379257	0.728029863	0.685423797	0.538463393	Me
0.436513247	0.446238286	0.255945299	0.290004735	0.35946632	Please
0.787325198	0.387214746	0.30550493	0.619324705	0.581981163	Victory
0.443590897	0.304129788	0.676193718	0.854421353	0.596725489	Silence
0.409314768	0.45635907	0.300825918	0.26494185	0.226017748	OK
0.740924803	0.372563818	0.788120803	0.742805022	0.573942767	Silence
0.526603984	0.857832472	0.866134533	0.804330573	0.751680412	No-like
0.331540045	0.703858485	0.591123535	0.495253128	0.25293078	Phone
0.648878731	0.580172533	0.692484669	0.594620808	0.534211724	Me
0.696120416	0.669149744	0.721356331	0.622360415	0.502399938	Me
0.428302719	0.629925678	0.545633559	0.53170888	0.260625003	Phone
0.539312032	0.707308079	0.660991472	0.572411919	0.496059284	Me
0.899799685	0.383387496	0.66398312	0.574624396	0.528226697	Point
0.548453275	0.824303222	0.78559225	0.809426263	0.60953475	No-like
0.64224999	0.471344738	0.344603792	0.260701087	0.193716573	OK
0.556896455	0.825056993	0.654403221	0.729777337	0.447137199	Me
0.505364228	0.322961101	0.341152793	0.225531874	0.208450283	Please
0.493156327	0.29715832	0.358214181	0.260259936	0.35919424	Please
0.565558133	0.792179959	0.747421321	0.910621679	0.706877057	No-like
0.476224566	0.736814711	0.686073962	0.831364803	0.470577059	Me
0.26860089	0.168485323	0.188509279	0.131119712	0.220030697	Heart
0.337482673	0.651964787	0.613659289	0.48822097	0.223184659	Phone
0.226031949	0.237609182	0.12997045	0.160923857	0.149861177	Heart
0.799325637	0.306314534	0.149273608	0.665695094	0.469420789	Victory
0.365082133	0.687050764	0.427152698	0.563940574	0.218030592	Phone
0.807982187	0.158822041	0.683215119	0.600093542	0.488133872	Think
0.616574707	0.275820651	0.645564363	0.652775203	0.492775794	Think
0.728369672	0.29180006	0.279429218	0.515993068	0.489543421	Victory
0.313722014	0.508765842	0.494937539	0.524711545	0.432880618	Like
0.650693697	0.321695393	0.141070226	0.640910144	0.605772732	Victory
0.583389463	0.26117121	0.751993343	0.75205414	0.585952707	Silence
0.760739379	0.317846499	0.200398064	0.586087765	0.534266731	Victory
0.351347884	0.292501249	0.32804954	0.414284664	0.268407831	Please
0.266375047	0.560882957	0.471642123	0.69156666	0.460445977	Like
0.31865572	0.286315923	0.198614286	0.303130175	0.2709326	Hello
0.330102289	0.457988055	0.544504002	0.55432713	0.486808928	Like
0.547672943	0.621864838	0.713150421	0.659335801	0.484152363	Me
0.640749826	0.328602667	0.512658738	0.627099452	0.530655628	Point
0.733950641	0.267763209	0.279042789	0.725164809	0.567191517	Victory
0.496436983	0.305365099	0.401414194	0.269728565	0.238513469	Please
0.642975412	0.272120544	0.281808815	0.631861592	0.483640212	Victory
0.712146049	0.189823329	0.687047434	0.753602619	0.500765779	Point
0.780150107	0.37674527	0.267472183	0.623610702	0.521822822	Victory
0.48304515	0.539741029	0.579321891	0.434479324	0.178578386	Phone
0.741931374	0.367140693	0.277747252	0.697073235	0.582315461	Victory
0.602059289	0.837059424	0.75933538	0.763272349	0.736829931	No-like
0.348489366	0.633976462	0.700557351	0.476578836	0.244150098	Phone
0.633109506	0.439202549	0.38328705	0.569402533	0.590912045	Victory
0.757595963	0.254102358	0.674740171	0.545971869	0.446489895	Think
0.686921966	0.889422971	0.765758952	0.740591964	0.63160802	No-like
0.23767403	0.643237389	0.423301069	0.610389556	0.389162387	Like
0.542818191	0.324044377	0.37449392	0.253157709	0.343518484	Please
0.464406543	0.266924043	0.678560272	0.637786774	0.558954994	Think
0.574935324	0.277768674	0.691030823	0.596942378	0.354750065	Think
0.406323668	0.360306442	0.360170302	0.327093312	0.308740754	Please
0.319587275	0.612817913	0.460346629	0.524990511	0.409468794	Like
0.554554273	0.48540326	0.375854428	0.272707577	0.291397763	OK
0.422570691	0.420757191	0.370597904	0.402310329	0.293840228	Please
0.416370947	0.624917324	0.612737245	0.465274699	0.490249237	Me
0.585272773	0.277495474	0.636708023	0.579118291	0.415943667	Think
0.577418022	0.246156133	0.678188826	0.680078101	0.499523604	Think
0.321866139	0.333589488	0.418964466	0.413822008	0.325602689	Please
0.598013634	0.850155239	0.729561929	0.835986656	0.65000739	No-like
0.775520006	0.263761195	0.736573226	0.610483074	0.523583362	Think
0.33476063	0.202380517	0.380442498	0.264520734	0.308687458	Please
0.780062024	0.352074998	0.595821758	0.631121682	0.581803639	Point
0.102989065	0.500128096	0.39760941	0.579664561	0.506955535	Like
0.525134745	0.271677927	0.339974638	0.265343313	0.306616362	Please
0.740015666	0.325612728	0.63998058	0.552399135	0.570879433	Point
0.2897782	0.271223998	0.25072507	0.140321741	0.246275618	Hello
0.461635691	0.291169556	0.356209649	0.335267556	0.333095015	Please
0.20886747	0.204692683	0.197017214	0.107090076	0.085355088	Heart
0.564865584	0.341819451	0.421565174	0.20904431	0.270239176	Please
0.40269238	0.165157547	0.374691478	0.266972889	0.292208597	Hello
0.36981684	0.309564296	0.344722871	0.311447491	0.256065517	Please
0.571553631	0.782621898	0.657620411	0.642751396	0.497015582	Me
0.546468906	0.30655171	0.297261095	0.333854564	0.315278318	Please
0.310830766	0.262615222	0.255034213	0.342412693	0.274186746	Heart
0.478269184	0.473404702	0.323907325	0.237414653	0.200298579	OK
0.562978415	0.430767033	0.287983676	0.24955722	0.325514967	OK
0.472023876	0.770761575	0.777352303	0.913512959	0.762337967	No-like
0.510859658	0.313958051	0.356762417	0.298864333	0.339217543	Please
0.258057848	0.185801906	0.20106388	0.269967814	0.115732349	Heart
0.782829434	0.29005296	0.221259996	0.667271922	0.53077253	Victory
0.316445191	0.253488537	0.248731978	0.297678866	0.183684503	Hello
0.377270996	0.313009354	0.233716271	0.344754239	0.232541861	Hello
0.763558347	0.736693984	0.818427641	0.712512514	0.594573638	Me
0.243805183	0.098104479	0.165024967	0.259175667	0.161374147	Heart
0.575629142	0.219580064	0.777050094	0.840971779	0.556643933	Silence
0.768381794	0.455450282	0.361434682	0.571835092	0.604152989	Victory
0.314858274	0.68835126	0.470091389	0.547606203	0.257858024	Phone
0.689836159	0.773431993	0.622607705	0.617687762	0.573589168	Me
0.543622291	0.25965297	0.580603229	0.572905335	0.483898055	Think
0.653409422	0.373969566	0.821989115	0.812237959	0.600225067	Silence
0.580573163	0.264444027	0.729020321	0.607168434	0.497839407	Think
0.574918738	0.562164722	0.369684074	0.264320979	0.237440937	OK
0.656579831	0.428267496	0.898614915	0.703552563	0.601707138	Silence
0.444408134	0.314395733	0.378012306	0.239428257	0.274223858	Please
0.280551512	0.582063587	0.436464485	0.618055307	0.566280853	Like
0.728538537	0.396853087	0.692090065	0.587137075	0.407343147	Think
0.559781946	0.684111146	0.645910435	0.547338734	0.482360206	Me
0.432843221	0.209397598	0.347609151	0.312421772	0.302914997	Hello
0.303616853	0.259509225	0.243490102	0.169499125	0.183537172	Heart
0.649159858	0.285482578	0.608582667	0.616413885	0.407376034	Think
0.656822107	0.81554839	0.747749	0.738977608	0.688989931	No-like
0.683023375	0.256032951	0.728055835	0.626086682	0.546050943	Point
0.565427516	0.179042324	0.658637618	0.632933312	0.470871745	Think
0.418845456	0.383364864	0.345671082	0.406585383	0.287623776	Please
0.315282419	0.246701009	0.3662165	0.240567494	0.356117304	Please
0.643867861	0.256953351	0.848453583	0.683523648	0.505628803	Silence
0.706770851	0.80299614	0.716542501	0.824079975	0.708388531	No-like
0.744675981	0.637587463	0.817944062	0.726114697	0.665503705	No-like
0.234894231	0.212873404	0.121949812	0.178787665	0.26722436	Heart
0.694190996	0.388736457	0.262150159	0.617345729	0.505754246	Victory
0.589716582	0.764259923	0.640139176	0.56485097	0.55540004	Me
0.212344127	0.43865162	0.444473539	0.502340896	0.503208156	Like
0.457383528	0.562176702	0.537913069	0.595769376	0.229417383	Phone
0.5094958	0.460894082	0.296148088	0.325931184	0.237993156	OK
0.439427853	0.518031575	0.580036544	0.471388795	0.434887895	Like
0.699245389	0.405939236	0.605859491	0.566851273	0.597462252	Point
0.542229238	0.434262288	0.735825598	0.560603374	0.657420884	Silence
0.532145927	0.478298364	0.353095295	0.218549576	0.303383989	OK
0.686547994	0.337217403	0.68262218	0.585610461	0.553764212	Point
0.56230727	0.313595507	0.624978187	0.786477819	0.527076304	Silence
0.623504163	0.760483348	0.507645152	0.680486779	0.530173462	Me
0.705246934	0.35734414	0.717526133	0.833770446	0.597465803	Silence
0.309590784	0.191802245	0.312439861	0.233661365	0.144675364	Heart
0.526077768	0.391091021	0.341001392	0.341030957	0.232481012	Please
0.721749112	0.26661664	0.219558507	0.528369838	0.530067602	Victory
0.360958996	0.288587461	0.271931988	0.222813029	0.238799063	Hello
0.450483318	0.867548905	0.836324449	0.77730306	0.633918789	No-like
0.431099144	0.690505371	0.603948591	0.652219605	0.228013347	Phone
0.100910506	0.163780174	0.296927617	0.183563645	0.287144846	Heart
0.672018625	0.734464118	0.652106935	0.607136953	0.464336623	Me
0.753365526	0.670896899	0.656357434	0.561007338	0.487185995	Me
0.526082877	0.431291466	0.312861317	0.30548559	0.35092733	OK
0.664206456	0.762384616	0.804524629	0.778075564	0.658177254	No-like
0.329886346	0.397629059	0.38790654	0.358067354	0.339687529	Please
0.499121952	0.418304834	0.415201578	0.347881965	0.167746868	OK
0.306530743	0.771621368	0.518689661	0.50487208	0.560404546	Like
0.368044275	0.58267709	0.502426267	0.573478974	0.494814775	Like
0.585886185	0.636505838	0.72627319	0.623671927	0.476825353	Me
0.64520593	0.697040659	0.659096085	0.704688045	0.570203342	Me
0.234368272	0.598088402	0.373755082	0.556044382	0.458983055	Like
0.691017462	0.218672563	0.775105105	0.601866807	0.511176198	Think
0.272463555	0.571317737	0.40125862	0.482601175	0.450325179	Like
0.555789838	0.879590125	0.624786888	0.692655125	0.499140118	Me
0.577213618	0.553966593	0.330308365	0.439252031	0.227160001	OK
0.223346784	0.306397326	0.271040184	0.16900865	0.088403096	Heart
0.332141619	0.707040929	0.662216221	0.497941582	0.266119598	Phone
0.475632514	0.4274497	0.263440505	0.385059184	0.34145726	OK
0.692836957	0.402366329	0.337631789	0.746043618	0.547422885	Victory
0.558721349	0.418543959	0.292226529	0.253233308	0.343183238	OK
0.243678656	0.367863369	0.33202076	0.419269832	0.330856067	Hello
0.426242885	0.419958791	0.345319312	0.208885161	0.22168352	Please
0.424038542	0.383852752	0.324544127	0.17272063	0.250060311	Please
0.421566016	0.375554404	0.330766482	0.290595878	0.230021524	Please
0.676396521	0.43840472	0.385318124	0.344862488	0.178928506	OK
0.650408206	0.825119702	0.803171278	0.842296228	0.626696178	No-like
0.480892323	0.230866211	0.272990446	0.321646987	0.278887254	Hello
0.221309402	0.304929406	0.263205329	0.280296213	0.35581585	Hello
0.528108072	0.397651838	0.353817531	0.340865242	0.309997462	Please
0.250886661	0.371818923	0.232839992	0.289844716	0.226438818	Hello
0.581695394	0.767136965	0.659801669	0.700208374	0.529134949	Me
0.243363183	0.194570984	0.225206199	0.169118644	0.160708792	Heart
0.277422924	0.285939387	0.267302878	0.334521332	0.252176896	Hello
0.23298387	0.647673635	0.498582492	0.514357303	0.177157991	Phone
0.71091396	0.262840871	0.68153882	0.61955594	0.628877971	Point
0.361630832	0.556450461	0.300261988	0.302905736	0.251129003	OK
0.622166448	0.690540246	0.730057666	0.57563921	0.523893079	Me
0.637317822	0.285440165	0.608442139	0.569585791	0.403892303	Think
0.616310395	0.32032312	0.727522564	0.677430303	0.438211422	Think
0.606279882	0.883928032	0.798093665	0.707141101	0.722828588	No-like
0.654092776	0.296373513	0.617921106	0.653937085	0.632049871	Point
0.380825688	0.286797158	0.41334582	0.286471896	0.349135662	Please
0.181600032	0.061253723	0.293614677	0.171424621	0.199343004	Heart
0.662998883	0.306395393	0.667612477	0.733929406	0.588321774	Point
0.362781804	0.267529682	0.38174098	0.340200563	0.268889427	Hello
0.701196407	0.338073059	0.815802129	0.683370774	0.550684628	Point
0.651147473	0.808782435	0.822400661	0.801230799	0.602167053	No-like
0.773102759	0.16040841	0.384080376	0.663156224	0.597274265	Victory
0.637574387	0.247639078	0.741891684	0.706863844	0.598515632	Silence
0.63157277	0.538365602	0.209554028	0.300301016	0.254992944	OK
0.454420955	0.79866926	0.621586412	0.470891803	0.229412238	Phone
0.636207304	0.413084475	0.358750198	0.320170208	0.276080132	OK
0.678813697	0.261421829	0.646020276	0.799153153	0.576756471	Point
0.335861989	0.538612947	0.457449947	0.532725984	0.449481089	Like
0.607540224	0.308754936	0.512437921	0.689960075	0.559750574	Point
0.927081418	0.34125173	0.227731957	0.573327413	0.561929326	Victory
0.640304361	0.862752677	0.708441787	0.694114878	0.625921188	No-like
0.244079097	0.527761824	0.570695456	0.598527231	0.580985258	Like
0.684649841	0.758682341	0.826913669	0.846119572	0.600473043	No-like
0.452749073	0.241458426	0.279642961	0.245482744	0.260403088	Hello
0.537802014	0.390003497	0.22776848	0.292177179	0.284826652	OK
0.671057553	0.733092341	0.601019678	0.767494459	0.530658967	Me
0.523435596	0.529603919	0.317052945	0.325814285	0.330484175	OK
0.593565612	0.839726026	0.663219596	0.69729482	0.492021436	Me
0.66566086	0.80699992	0.806332237	0.810568545	0.62361216	No-like
0.446995786	0.404058282	0.296033499	0.142310016	0.31374113	Please
0.581944354	0.133632032	0.7606577	0.738230431	0.505923774	Think
0.476096512	0.336191761	0.290788535	0.357275033	0.335525599	Please
0.766593556	0.893088738	0.765109153	0.835546254	0.566997212	No-like
0.807705315	0.148731781	0.669414855	0.611050804	0.461050238	Think
0.191472679	0.538125903	0.416013865	0.390492834	0.495847238	Like
0.353621616	0.174272747	0.162292995	0.152763957	0.180948631	Heart
0.784290926	0.293446552	0.372946942	0.769804318	0.481651938	Victory
0.236190339	0.256562609	0.16440512	0.231321765	0.268235162	Heart
0.538533814	0.500957007	0.20278016	0.295768275	0.339567296	OK
0.344848006	0.365742518	0.26457548	0.272169691	0.227339131	Hello
0.78190816	0.238697504	0.698722898	0.747543541	0.545277437	Point
0.438432975	0.603159211	0.467662203	0.670224292	0.204156489	Phone
0.480118006	0.316391134	0.363382683	0.370305795	0.197000066	Please
0.456165611	0.382949529	0.324611947	0.311395615	0.262620848	Please
0.232537367	0.518389402	0.499471737	0.616213696	0.50712336	Like
0.674660519	0.65628671	0.657438181	0.600362033	0.540353016	Me
0.359906663	0.644190529	0.549614074	0.543440098	0.493428732	Like
0.548982871	0.487109834	0.327065777	0.298808494	0.374922677	OK
0.314277529	0.321096777	0.175096713	0.316708173	0.335754664	Hello
0.725369749	0.231395669	0.666405085	0.656668233	0.489072127	Point
0.473774865	0.464170271	0.395800204	0.14662242	0.239236826	OK
0.604271804	0.797374395	0.967976599	0.746932156	0.63605689	No-like
0.760185505	0.448405628	0.255232494	0.699162329	0.58743527	Victory
0.477003934	0.329823735	0.692779248	0.602181789	0.396061355	Think
0.713903656	0.321522919	0.718458599	0.639256649	0.642803839	Silence
0.551303124	0.856664336	0.75199232	0.761587145	0.683185506	No-like
0.682159201	0.371067045	0.838308628	0.806889673	0.538594751	Silence
0.303083748	0.554920243	0.527722584	0.674565415	0.487640148	Like
0.19855519	0.597528332	0.400188421	0.52046431	0.409714134	Like
0.761450302	0.390182255	0.258833423	0.308279649	0.303094879	OK
0.408045039	0.48180143	0.445440855	0.582969524	0.505352947	Like
0.717927829	0.304843504	0.634964946	0.591355373	0.600421631	Point
0.302011449	0.664753541	0.444418325	0.562157844	0.402701292	Like
0.736683913	0.187850338	0.258431678	0.688156219	0.487837043	Victory
0.671720882	0.181694054	0.661127556	0.577722497	0.497475308	Think
0.76610958	0.207832984	0.338017672	0.599562225	0.407280202	Victory
0.753859749	0.277230847	0.260085025	0.589028878	0.515963964	Victory
0.717220771	0.831757472	0.723794281	0.604391938	0.506939595	Me
0.588061348	0.775310025	0.73129599	0.616461515	0.573358143	Me
0.667215308	0.74829765	0.546884115	0.629612387	0.527028975	Me
0.520650174	0.490881351	0.409022528	0.249194558	0.239257156	OK
0.361701826	0.316621442	0.285715751	0.423141736	0.260763344	Hello
0.345937263	0.712793864	0.643309912	0.747174994	0.293700364	Phone
0.678168674	0.704764635	0.759104432	0.789861884	0.44143053	Me
0.480737635	0.207761114	0.717821993	0.65684953	0.575789064	Point
0.162256729	0.132423907	0.228009976	0.21973564	0.204957146	Heart
0.390442487	0.499086153	0.260404358	0.316247539	0.297963807	OK
0.572077736	0.226695199	0.692871031	0.729209876	0.585431661	Silence
0.58028325	0.343953241	0.768557379	0.556011627	0.48924442	Think
0.153254282	0.259888678	0.215985612	0.152218337	0.265788109	Heart
0.428465448	0.517762542	0.425560946	0.60331416	0.528346051	Like
0.246573251	0.539971255	0.487330737	0.676414681	0.519510047	Like
0.471742745	0.293050191	0.319238477	0.27741691	0.318860883	Please
0.548960222	0.707054491	0.636029537	0.619792308	0.525102687	Me
0.621887941	0.792603969	0.610802723	0.628545496	0.557525473	Me
0.442064708	0.353819415	0.334519575	0.291027322	0.265012509	Please
0.429470755	0.166921624	0.199658564	0.431663528	0.239308296	Hello
0.54693563	0.341807342	0.35842268	0.235568222	0.354256879	Please
0.145858083	0.177599428	0.081242867	0.132087355	0.130629635	Heart
0.633306627	0.326438112	0.303490032	0.688053407	0.450148691	Victory
0.821380737	0.280144384	0.721966673	0.67645714	0.594663477	Point
0.456152934	0.484456424	0.304506894	0.247268347	0.199018869	OK
0.393353282	0.398297214	0.358523302	0.386543307	0.277425886	Please
0.108429072	0.751358256	0.394100979	0.538365422	0.51890324	Like
0.544575771	0.259768566	0.308493483	0.39100458	0.322834726	Please
0.299159949	0.33945713	0.277418736	0.189255288	0.20999434	Hello
0.756806895	0.266451194	0.632279249	0.726430565	0.572968015	Point
0.684751816	0.394399936	0.716908453	0.711561326	0.557098702	Silence
0.628969263	0.713539912	0.667111517	0.66442791	0.532749297	Me
0.468542172	0.261860858	0.357552152	0.402339321	0.310310325	Hello
0.284888596	0.208641306	0.185936322	0.16266469	0.21079815	Heart
0.395952153	0.290901672	0.345313385	0.120635167	0.277283714	Please
0.449143482	0.537064995	0.342213912	0.195129046	0.374058134	OK
0.298015004	0.733937914	0.493749119	0.633535344	0.279014382	Phone
0.774199398	0.842755027	0.749998791	0.863069707	0.668136268	No-like
0.280547276	0.491570499	0.386791058	0.41200677	0.398100048	Like
0.243832793	0.614370372	0.416944444	0.486620777	0.327648856	Phone
0.475959666	0.383184509	0.426471077	0.338267593	0.260059502	Please
0.619451633	0.729049522	0.687009574	0.675306799	0.502614114	Me
0.627047533	0.197442961	0.603696944	0.646623159	0.494271338	Think
0.358440422	0.41196536	0.25896098	0.220850751	0.30446231	Hello
0.66808494	0.330389461	0.656276459	0.554925932	0.516731112	Think
0.646427187	0.840994444	0.63754854	0.506203796	0.545306132	Me
0.41523079	0.459514975	0.302333329	0.330412067	0.27959792	Please
0.631024107	0.282954667	0.532859405	0.788605484	0.623640457	Point
0.354966298	0.245488939	0.256276316	0.336447867	0.343887462	Please
0.307122692	0.446031777	0.493899102	0.590268124	0.440909017	Like
0.416246919	0.547556749	0.548963513	0.467153792	0.216795391	Phone
0.193431174	0.644820791	0.505669574	0.632985734	0.364614329	Like
0.258024747	0.139561864	0.15804588	0.174321605	0.190275618	Heart
0.406512429	0.288877578	0.314700879	0.287071774	0.256638849	Please
0.375531041	0.308284544	0.258795588	0.216678155	0.368524945	Hello
0.735086213	0.33305217	0.680775883	0.668484856	0.547389014	Point
0.330833669	0.339487967	0.288568291	0.2124192	0.256468576	Hello
0.274019673	0.662442863	0.434298823	0.643649338	0.49593496	Like
0.59910979	0.381070625	0.2463285	0.731551892	0.473656511	Victory
0.253634096	0.621436973	0.487110869	0.555140237	0.292265228	Like
0.292339215	0.773833412	0.5058065	0.606941762	0.41298276	Phone
0.716755474	0.822936171	0.856551509	0.858443238	0.578612573	No-like
0.676623877	0.331801139	0.886461304	0.817595428	0.58681916	Silence
0.803140254	0.186582847	0.337361761	0.63744936	0.566072712	Victory
0.312002976	0.582043576	0.470232289	0.639237066	0.470375323	Like
0.423944692	0.487579849	0.469283366	0.606161651	0.293288771	Phone
0.647137505	0.268447125	0.738322524	0.703466494	0.391970738	Think
0.362781245	0.71386113	0.558755607	0.569973215	0.250200336	Phone
0.323165124	0.172946257	0.224205268	0.129762566	0.171605516	Heart
0.780072665	0.344919528	0.294768626	0.599146595	0.519896299	Victory
0.360426709	0.248703112	0.247580377	0.15168545	0.255247203	Hello
0.590255818	0.319455222	0.723360913	0.507088126	0.401489819	Think
0.741415481	0.350604823	0.643470829	0.714892637	0.65600978	Point
0.481193563	0.316199135	0.239501499	0.261049005	0.287811535	Hello
0.281406662	0.43036461	0.489252049	0.557767787	0.500302658	Like
0.28048615	0.729913459	0.490691374	0.548919253	0.255756158	Phone
0.23817841	0.072015606	0.183159289	0.138471701	0.234001858	Heart
0.589143586	0.704237426	0.630995153	0.597494295	0.481753994	Me
0.683118088	0.380718862	0.682586026	0.668593677	0.532384665	Point
0.782766411	0.317386271	0.672532656	0.775326175	0.56064879	Silence
0.252786306	0.401254306	0.284128685	0.297429861	0.138587224	Hello
0.592238736	0.24099779	0.618651697	0.590903605	0.439343759	Think
0.115690134	0.104557133	0.254470944	0.102416279	0.161848262	Heart
0.669430796	0.301308436	0.619048801	0.611393426	0.482714916	Think
0.661254857	0.212117842	0.624890047	0.640272209	0.470635217	Think
0.559787179	0.414400887	0.802419679	0.779557724	0.600656194	Silence
0.805452961	0.402961826	0.76293518	0.659296956	0.641280456	Point
0.668100779	0.841591041	0.71202587	0.527680364	0.458900475	Me
0.432116281	0.572533191	0.443324635	0.589683999	0.489902069	Like
0.629082526	0.744659619	0.74810269	0.643994	0.422557765	Me
0.396249034	0.764933781	0.612137337	0.570377395	0.190535244	Phone
0.273745335	0.663805876	0.653420057	0.467973721	0.235159248	Phone
0.567545108	0.739191121	0.66871328	0.595725813	0.492931366	Me
0.193479638	0.483223899	0.458800798	0.591114403	0.512617441	Like
0.62506553	0.839092687	0.816276949	0.853718602	0.691235252	No-like
0.336364729	0.302066361	0.390940838	0.33572371	0.270022055	Hello
0.836615514	0.256876053	0.216058182	0.738701273	0.533468288	Victory
0.242940231	0.246398558	0.171389772	0.37799938	0.15373991	Hello
0.816338498	0.276079553	0.231341909	0.715652078	0.689547059	Victory
0.167116222	0.211047991	0.338708398	0.001439448	0.237891718	Heart
0.387548747	0.643821815	0.572296444	0.501919683	0.293058954	Phone
0.216692525	0.547372458	0.410991269	0.559873579	0.394798175	Like
0.718880766	0.415242529	0.77139041	0.748031746	0.568880933	Silence
0.648182075	0.431395459	0.766057966	0.679344895	0.661680107	Silence
0.619523004	0.350669814	0.786297842	0.811538568	0.566370861	Silence
0.545893883	0.392593181	0.814496002	0.687171064	0.508526111	Silence
0.395961533	0.335346462	0.218303193	0.207688057	0.195196476	Hello
0.246737611	0.730045803	0.460265736	0.585794483	0.271137799	Phone
0.327377291	0.279584935	0.273852385	0.338882563	0.254522142	Hello
0.615043265	0.839499734	0.780238179	0.838581033	0.60110159	No-like
0.582478531	0.373572541	0.318004032	0.361889419	0.336301503	OK
0.287067556	0.518739636	0.559336414	0.638503513	0.420673258	Like
0.385775315	0.383938505	0.125031611	0.303058447	0.340538387	Hello
0.569800844	0.355746617	0.200355817	0.221468281	0.300484196	OK
0.215423726	0.208295623	0.100425992	0.112730548	0.231777134	Heart
0.545172631	0.751641988	0.682717181	0.625969089	0.423992142	Me
0.653578544	0.23051438	0.682517603	0.47222976	0.415602702	Think
0.153076803	0.642094026	0.653942202	0.561018306	0.261093694	Phone
0.325915552	0.559914765	0.436605212	0.50428833	0.524562901	Like
0.343502801	0.35247631	0.319367826	0.236744736	0.344990907	Hello
0.392877406	0.241640274	0.299684389	0.295761964	0.33005412	Hello
0.693616931	0.259868246	0.715845999	0.636835226	0.490471536	Think
0.635266619	0.356392222	0.727126211	0.745558938	0.448290319	Silence
0.325356626	0.678676335	0.476630587	0.461574323	0.485503983	Like
0.373985314	0.847482032	0.593333251	0.594701959	0.214103773	Phone
0.242838815	0.62424015	0.549174698	0.631297077	0.468811405	Like
0.162804765	0.17489089	0.144232085	0.092278077	0.231007121	Heart
0.730192109	0.288656451	0.612299328	0.670064432	0.572759347	Point
0.797969699	0.327959716	0.659944379	0.755098082	0.63997352	Point
0.818237506	0.3238988	0.759134678	0.726365714	0.549929087	Silence
0.636086266	0.848881068	0.886934482	0.817451435	0.652651235	No-like
0.702486673	0.904824957	0.728242475	0.836778749	0.691779939	No-like
0.636391712	0.380380302	0.627607141	0.654414709	0.611835718	Point
0.548469332	0.390572847	0.326659892	0.363241694	0.272630791	OK
0.570020093	0.89668043	0.812018583	0.841654989	0.592460344	No-like
0.123580834	0.646700077	0.403066699	0.500347231	0.430977055	Like
0.314512508	0.566919731	0.37718336	0.421660183	0.408366334	Like
0.42203202	0.439418752	0.25304696	0.380081252	0.295578757	OK
0.361677281	0.551637979	0.517377909	0.517650183	0.50722207	Like
0.362553699	0.722139893	0.480084779	0.589024318	0.263430897	Phone
0.543766869	0.320641439	0.750060115	0.756524385	0.626462514	Silence
0.819944162	0.435727152	0.596134457	0.666838599	0.539727282	Point
0.679451019	0.278799873	0.632218314	0.729227368	0.547706282	Point
0.405088272	0.578689821	0.701437908	0.482535571	0.353629507	Phone
0.212979188	0.185067253	0.26199821	0.259496083	0.192136409	Heart
0.640077179	0.802657387	0.627673166	0.64837223	0.441538669	Me
0.800157545	0.379345385	0.378161753	0.678161726	0.484186326	Victory
0.4519019	0.370644006	0.438305825	0.190702943	0.171310406	Please
0.127361121	0.472029481	0.467274426	0.525658018	0.556192052	Like
0.835011162	0.333440988	0.307988979	0.635259811	0.503155577	Victory
0.654098569	0.8061312	0.729183318	0.914748906	0.72400373	No-like
0.65218757	0.834878569	0.788336532	0.83215258	0.652439961	No-like
0.580271511	0.39460437	0.708810005	0.78692855	0.547295197	Silence
0.657887496	0.649762724	0.576705192	0.696313495	0.567744152	Me
0.162574671	0.177960349	0.194529517	0.213157417	0.309315859	Heart
0.78523556	0.865038203	0.703912176	0.925739734	0.695535724	No-like
0.462525423	0.282603221	0.275799857	0.270970721	0.301660746	Hello
