# Supplementary material for: Shape-position perceptive fusion electronic skin with autonomous learning for gesture interaction
Source: Microsyst Nanoeng. 2024 Jul 22;10:103. doi: 10.1038/s41378-024-00739-9 (PMC11263581; doi:10.1038/s41378-024-00739-9)
Supplement: Supplementary file 2 — Pytorch-based DRL-KD programs and data sets collected by the PFES [file 41378_2024_739_MOESM2_ESM.zip › RL-KD-for-gesture-recognizers/data_last/teacher2_num.csv]

特征1	特征2	特征3	特征4	特征5	label	label_num
0	0.430128162	0.891207972	0.81853442	0.819738627	0.724793033	No-like	4
1	0.552549375	0.468714416	0.379505781	0.277593597	0.28763907	OK	1
2	0.298600343	0.747845111	0.535144871	0.403108818	0.352693191	Phone	2
3	0.754188286	0.387161791	0.373753403	0.579140619	0.606547011	Victory	0
4	0.599309452	0.379764807	0.700442866	0.56314052	0.451501945	Think	8
5	0.292958138	0.146128053	0.120328708	0.268335285	0.158681643	Heart	10
6	0.485395179	0.446305947	0.396938475	0.234993213	0.292518455	OK	1
7	0.743560042	0.377911268	0.60878181	0.689047403	0.561908479	Point	7
8	0.696327067	0.775174998	0.683447699	0.779027291	0.602159195	No-like	4
9	0.765006037	0.342395376	0.653392308	0.683098351	0.625655378	Point	7
10	0.515108375	0.530335375	0.338381334	0.321549201	0.277706389	OK	1
11	0.720841613	0.252000678	0.634686723	0.684035989	0.557817027	Point	7
12	0.336074228	0.388749312	0.332661322	0.204349596	0.265243999	Please	9
13	0.663527161	0.399288233	0.810841572	0.56541651	0.567911602	Silence	6
14	0.608749922	0.150849241	0.703859711	0.676633873	0.34718359	Think	8
15	0.37785664	0.714876434	0.467813517	0.556464656	0.267744172	Phone	2
16	0.670799138	0.310808256	0.613840788	0.601268996	0.398677752	Think	8
17	0.615546941	0.68117623	0.677390394	0.703415521	0.505720534	Me	5
18	0.359987785	0.654470359	0.414659859	0.522184051	0.258533396	Phone	2
19	0.538307243	0.457134187	0.408671239	0.311219719	0.296214316	Please	9
20	0.25141331	0.21041627	0.18651224	0.084616431	0.262403599	Heart	10
21	0.80367662	0.31445106	0.636566722	0.664219179	0.576157094	Point	7
22	0.341656632	0.322001688	0.335238541	0.285721855	0.269005375	Please	9
23	0.691307918	0.354195894	0.665474433	0.673011278	0.503415258	Think	8
24	0.650397109	0.490104218	0.245805262	0.284298293	0.349391263	OK	1
25	0.326806103	0.588572433	0.615868406	0.510185119	0.509907412	Like	3
26	0.339102836	0.625491433	0.498368527	0.425827446	0.299237138	Phone	2
27	0.592347532	0.844383958	0.708113531	0.700726007	0.650321607	No-like	4
28	0.606197803	0.669601259	0.723541415	0.684893037	0.441572744	Me	5
29	0.569527483	0.215432586	0.63991693	0.516205714	0.46514792	Think	8
30	0.328583115	0.241133203	0.30734648	0.345822084	0.280856184	Please	9
31	0.648707719	0.348463806	0.801256388	0.821222151	0.50773664	Silence	6
32	0.442100455	0.685258031	0.604102337	0.530541295	0.215493767	Phone	2
33	0.698309434	0.791669348	0.786767779	0.74736145	0.607502454	No-like	4
34	0.670728201	0.368874792	0.801693846	0.560738316	0.384489348	Think	8
35	0.234254081	0.20037988	0.253664528	0.092767923	0.264872036	Heart	10
36	0.578052021	0.332454868	0.696682991	0.647935811	0.496434121	Think	8
37	0.601943956	0.757914725	0.666322548	0.584627803	0.57389429	Me	5
38	0.25279812	0.503216909	0.43317237	0.587528747	0.419750706	Like	3
39	0.340792957	0.266200894	0.267507176	0.284727044	0.20308757	Hello	11
40	0.796767433	0.357406627	0.675548846	0.678568937	0.539302631	Point	7
41	0.363400752	0.326124251	0.397311009	0.352388655	0.247106929	Please	9
42	0.643282898	0.719483333	0.722455746	0.780723302	0.679542095	No-like	4
43	0.646778378	0.16419436	0.378122173	0.771526278	0.551301609	Victory	0
44	0.440144971	0.259421593	0.325618685	0.159885455	0.236984804	Please	9
45	0.758906744	0.293411091	0.286731845	0.719568566	0.520097284	Victory	0
46	0.746278175	0.27535532	0.644376069	0.706165326	0.556707108	Point	7
47	0.417449833	0.326255962	0.16847236	0.308034393	0.186263551	Hello	11
48	0.183298905	0.164016308	0.243720968	0.177653667	0.063204621	Heart	10
49	0.232292573	0.555498216	0.524531645	0.606538068	0.533014524	Like	3
50	0.555867297	0.211776268	0.775585526	0.621256664	0.505398882	Think	8
51	0.557174014	0.447694763	0.306019786	0.32417208	0.241559038	OK	1
52	0.411144	0.308674232	0.279167083	0.131468795	0.358237939	Hello	11
53	0.547215364	0.401622087	0.372048811	0.332801825	0.266944929	Please	9
54	0.656625914	0.506014384	0.431046628	0.316559841	0.302936386	OK	1
55	0.383203124	0.269489863	0.232910743	0.398686777	0.291850787	Hello	11
56	0.715520464	0.657571427	0.780825601	0.708261183	0.502742004	Me	5
57	0.226780486	0.617640967	0.477325088	0.534233692	0.437113055	Like	3
58	0.57252442	0.745787954	0.729839416	0.716198905	0.736220133	No-like	4
59	0.626681876	0.279477447	0.747072934	0.803499273	0.542080935	Silence	6
60	0.609971251	0.167605997	0.72094254	0.507376429	0.409590219	Think	8
61	0.625453441	0.895056379	0.614447453	0.723916592	0.573269692	Me	5
62	0.456516729	0.670838921	0.5243275	0.525807129	0.282836419	Phone	2
63	0.326538127	0.141472871	0.259727239	0.121637692	0.253288851	Heart	10
64	0.428370732	0.385791285	0.342771641	0.200649516	0.237653597	OK	1
65	0.634889445	0.836838289	0.807148164	0.901431634	0.623991825	No-like	4
66	0.508070867	0.577834676	0.536742552	0.521247811	0.243656546	Phone	2
67	0.613249696	0.294358584	0.673499358	0.715155872	0.483117858	Silence	6
68	0.759487038	0.275379942	0.706478516	0.523583261	0.505990853	Think	8
69	0.570639672	0.375622592	0.64138076	0.54674168	0.510994666	Think	8
70	0.663430307	0.459259044	0.274370623	0.203607442	0.226588986	OK	1
71	0.461922697	0.228583732	0.277491629	0.20837747	0.22847918	Hello	11
72	0.281507414	0.663679785	0.582477392	0.631520714	0.139042698	Phone	2
73	0.747688753	0.253833192	0.765661544	0.576962373	0.402108912	Think	8
74	0.66937914	0.276464264	0.383209983	0.667057033	0.54478285	Victory	0
75	0.474618475	0.805311399	0.675938586	0.788899478	0.722617089	No-like	4
76	0.179822649	0.272562814	0.308955666	0.34670147	0.274010411	Hello	11
77	0.607430879	0.473827797	0.374058058	0.205038364	0.292167123	OK	1
78	0.613962047	0.309853822	0.717269201	0.573955703	0.564160752	Think	8
79	0.636814686	0.372972101	0.778096422	0.567368518	0.419486624	Think	8
80	0.299505608	0.16174326	0.199946459	0.096501602	0.205503183	Heart	10
81	0.681206426	0.346335401	0.760312549	0.863995989	0.534912199	Silence	6
82	0.143788341	0.636432346	0.472277987	0.584133497	0.484560516	Like	3
83	0.213884076	0.666387916	0.443567424	0.616323421	0.568176065	Like	3
84	0.604944833	0.324899551	0.679961703	0.573175247	0.479118187	Think	8
85	0.533924586	0.232022333	0.802766289	0.697396771	0.589760591	Silence	6
86	0.590778954	0.784276669	0.668136991	0.820251828	0.761620848	No-like	4
87	0.700057993	0.681816297	0.85029149	0.826906111	0.715789186	No-like	4
88	0.663573049	0.335491691	0.744692418	0.716938084	0.515370956	Silence	6
89	0.241167782	0.667221783	0.377044127	0.510739449	0.537625752	Like	3
90	0.589628186	0.33260307	0.620620899	0.685049785	0.513567255	Think	8
91	0.251993336	0.379525895	0.38392358	0.526466322	0.546369924	Like	3
92	0.117591986	0.200204973	0.206078634	0.216970238	0.182015211	Heart	10
93	0.45053464	0.501321225	0.35436433	0.237552158	0.228809607	OK	1
94	0.618733855	0.347523678	0.544066785	0.579126456	0.477372255	Think	8
95	0.849633865	0.281760523	0.650850521	0.707467051	0.528904189	Point	7
96	0.578952169	0.659281901	0.667580181	0.732451262	0.573626714	Me	5
97	0.345201813	0.540628636	0.48786459	0.590397062	0.49873253	Like	3
98	0.467678324	0.337448529	0.323977171	0.245214322	0.287207503	Please	9
99	0.576037714	0.418973015	0.236884317	0.335662246	0.294128673	OK	1
100	0.682553381	0.369263815	0.787918692	0.689901269	0.582835337	Point	7
101	0.408270404	0.651294542	0.691375705	0.481950229	0.277907749	Phone	2
102	0.738639172	0.334350458	0.615052112	0.599995865	0.499010798	Point	7
103	0.470690542	0.765511059	0.64230944	0.548150797	0.497017264	Me	5
104	0.322016827	0.233699148	0.312685333	0.159245307	0.174340697	Heart	10
105	0.343534752	0.560136832	0.443893304	0.422264196	0.442589798	Like	3
106	0.36861796	0.253747713	0.236419709	0.265925736	0.326168249	Hello	11
107	0.76121646	0.29101295	0.750562589	0.607498876	0.536680692	Point	7
108	0.471800731	0.403694438	0.885693867	0.883028787	0.593522768	Silence	6
109	0.272968131	0.20544783	0.0	0.146705322	0.244939515	Heart	10
110	0.637708975	0.32597956	0.292714596	0.558387825	0.546644508	Victory	0
111	0.584201544	0.554846774	0.505425055	0.473551559	0.181002423	Phone	2
112	0.31918988	0.285062618	0.489376212	0.302999865	0.244439325	Hello	11
113	0.694284077	0.435917684	0.637263736	0.63596329	0.533940865	Point	7
114	0.591512853	0.492397484	0.320620275	0.261743108	0.240758946	OK	1
115	0.364840276	0.471396963	0.383543392	0.71152313	0.529929388	Like	3
116	0.327093075	0.52602687	0.417818022	0.530237655	0.537861898	Like	3
117	0.876828498	0.257673053	0.314008412	0.629711676	0.507839406	Victory	0
118	0.465793845	0.420036642	0.322106284	0.314325054	0.219962535	OK	1
119	0.505532026	0.703290839	0.592235127	0.630890896	0.345799278	Phone	2
120	0.601805203	0.693379737	0.739510506	0.601733372	0.537138764	Me	5
121	0.402072159	0.663205896	0.48493255	0.417351774	0.258955408	Phone	2
122	0.326163046	0.730111547	0.574197955	0.592462835	0.225084118	Phone	2
123	0.767734076	0.219267596	0.742713983	0.71261828	0.501434178	Point	7
124	0.585540299	0.811325518	0.703820309	0.828820147	0.610960636	No-like	4
125	0.228760501	0.23652396	0.262705094	0.267707251	0.316128228	Hello	11
126	0.679195165	0.461215885	0.622306661	0.632221592	0.545427376	Point	7
127	0.554862445	0.805872372	0.696052566	0.785252955	0.6879385	No-like	4
128	0.497818915	0.318645883	0.28712777	0.221679227	0.265596148	Please	9
129	0.827201543	0.31603744	0.683514062	0.612711387	0.589996336	Point	7
130	0.666996486	0.474141238	0.770136917	0.696368688	0.51515936	Point	7
131	0.672372991	0.791872961	0.651136215	0.703653008	0.472832146	Me	5
132	0.738776106	0.323602228	0.654242732	0.662047187	0.492380788	Think	8
133	0.227040842	0.260605023	0.24564194	0.288619473	0.187720682	Heart	10
134	0.630205007	0.790736033	0.654044134	0.62784176	0.472699144	Me	5
135	0.57680825	0.742153886	0.713543492	0.577463606	0.44598822	Me	5
136	0.615954965	0.856679822	0.600234455	0.61751416	0.529463451	Me	5
137	0.666678423	0.264596852	0.232839842	0.587143018	0.544234493	Victory	0
138	0.463029092	0.225559246	0.671185978	0.571377507	0.400847297	Think	8
139	0.644685554	0.306537433	0.765457027	0.741252236	0.541442885	Silence	6
140	0.852310365	0.263412441	0.322432739	0.680196736	0.591496581	Victory	0
141	0.366053984	0.338132831	0.252874551	0.275961306	0.290885224	Hello	11
142	0.545432832	0.262819105	0.767803357	0.666055256	0.506397296	Silence	6
143	0.537389524	0.326947915	0.262128164	0.601297	0.549779001	Victory	0
144	0.472612244	0.634804855	0.603258774	0.451258502	0.347335539	Phone	2
145	0.761208565	0.322763101	0.305466495	0.763900102	0.553364288	Victory	0
146	0.694026747	0.358675776	0.663277234	0.504563658	0.48106756	Think	8
147	0.533871306	0.334947666	0.793543138	0.738858669	0.547945074	Silence	6
148	0.329893639	0.358989218	0.279377029	0.373742357	0.413145941	Please	9
149	0.270344566	0.200774379	0.198151104	0.101447657	0.23398272	Heart	10
150	0.721393886	0.295576145	0.773278162	0.619893931	0.568992755	Silence	6
151	0.635364061	0.685564858	0.617734489	0.649489056	0.537164458	Me	5
152	0.523916141	0.720388057	0.580900914	0.537149264	0.448201658	Me	5
153	0.713410286	0.299855458	0.541276501	0.559588493	0.434762065	Think	8
154	0.324864603	0.139541726	0.208970206	0.212091228	0.29445016	Heart	10
155	0.504419515	0.680095795	0.651651078	0.47042823	0.321391979	Phone	2
156	0.427248841	0.53093736	0.427334789	0.585877316	0.509201771	Like	3
157	0.594920098	0.325320552	0.688330475	0.68635093	0.616295493	Silence	6
158	0.568776784	0.312835783	0.288362142	0.268385663	0.274256537	Please	9
159	0.29083057	0.191509399	0.167704346	0.149851435	0.24195695	Heart	10
160	0.268645155	0.205725534	0.0393412	0.138721641	0.232643107	Heart	10
161	0.681275213	0.380338555	0.80690922	0.757788729	0.480544272	Silence	6
162	0.842886675	0.199872452	0.328308307	0.610943117	0.534850966	Victory	0
163	0.621334695	0.702216674	0.686289471	0.778391157	0.526193867	Me	5
164	0.712232832	0.213711703	0.626688633	0.587440686	0.446969274	Think	8
165	0.580684142	0.23464201	0.631026123	0.625942452	0.418452286	Think	8
166	0.160825362	0.332832763	0.297598216	0.157305851	0.205796351	Heart	10
167	0.584055303	0.189599926	0.655491348	0.598826016	0.589794495	Think	8
168	0.287122052	0.524569311	0.511655289	0.553433268	0.508775811	Like	3
169	0.689144318	0.347264422	0.787200908	0.915933965	0.520719234	Silence	6
170	0.635594868	0.645385359	0.727163627	0.71608155	0.53832949	Me	5
171	0.699571515	0.293639007	0.625944774	0.703046673	0.571079819	Point	7
172	0.531753619	0.692009255	0.657844738	0.691176709	0.440722369	Me	5
173	0.385008165	0.680004817	0.522718789	0.578693113	0.270498311	Phone	2
174	0.235288181	0.570395602	0.421402543	0.556792194	0.433517345	Like	3
175	0.637239271	0.299356488	0.296701011	0.587628004	0.567440103	Victory	0
176	0.253629278	0.145588576	0.13049935	0.235342218	0.127918799	Heart	10
177	0.508145325	0.339311742	0.345917897	0.211338067	0.286468988	Hello	11
178	0.718945799	0.258865317	0.803498597	0.506616693	0.444897684	Think	8
179	0.744183631	0.334376552	0.629556312	0.580423986	0.535627353	Point	7
180	0.588557764	0.338692758	0.353243094	0.318511289	0.341105574	OK	1
181	0.509011036	0.308459218	0.399707512	0.271883829	0.286115617	Please	9
182	0.574471296	0.324621445	0.359600807	0.534034165	0.461007067	Victory	0
183	0.370938964	0.290872352	0.133910359	0.064612201	0.204100888	Heart	10
184	0.730928614	0.228623555	0.645296801	0.584680696	0.558266227	Point	7
185	0.608345338	0.374313652	0.662506505	0.681043666	0.45769183	Point	7
186	0.689004409	0.399562325	0.777314727	0.798761127	0.487489952	Silence	6
187	0.820453832	0.699984961	0.792924174	0.643322362	0.391654803	Me	5
188	0.604320696	0.350646491	0.247669107	0.242254738	0.316442373	Please	9
189	0.481237302	0.397827316	0.335048326	0.426243274	0.255698574	Please	9
190	0.824519717	0.346389349	0.31870948	0.613770227	0.514612024	Victory	0
191	0.545290753	0.520867583	0.399357527	0.272746331	0.248093918	OK	1
192	0.644847331	0.850809449	0.748516958	0.872079629	0.618192003	No-like	4
193	0.448305923	0.34524851	0.280311443	0.299357584	0.299990438	Hello	11
194	0.432393921	0.340575276	0.324678069	0.152841744	0.271394963	Hello	11
195	0.594101801	0.245367427	0.810051478	0.754543465	0.539688632	Silence	6
196	0.380512702	0.351029604	0.274224858	0.255273739	0.252746502	Hello	11
197	0.326711827	0.657327571	0.58421758	0.51902441	0.208387767	Phone	2
198	0.409103459	0.348875066	0.25314036	0.291691929	0.324818708	Please	9
199	0.264305406	0.479597401	0.401156575	0.605284259	0.415534005	Like	3
200	0.775673141	0.322709867	0.655362484	0.636874642	0.425993331	Think	8
201	0.660467225	0.658205289	0.673304335	0.676442812	0.510501084	Me	5
202	0.337895582	0.359186436	0.30606224	0.281131165	0.259730354	Hello	11
203	0.44216823	0.635491174	0.637222607	0.569396127	0.534030103	Me	5
204	0.318260246	0.392776331	0.218093908	0.178683035	0.251025557	Hello	11
205	0.594757147	0.277732819	0.694911876	0.630887117	0.371271727	Think	8
206	0.668853689	0.802772755	0.751062073	0.722200765	0.433575753	Me	5
207	0.630517701	0.735656491	0.677395853	0.82164163	0.703745552	No-like	4
208	0.478643007	0.321420066	0.407734723	0.214990304	0.261029809	Please	9
209	0.781392039	0.340482968	0.347728721	0.59923433	0.49859898	Victory	0
210	0.638240748	0.312323239	0.734903329	0.747421939	0.568491418	Silence	6
211	0.274992103	0.794611466	0.658103761	0.517013909	0.191247052	Phone	2
212	0.302466766	0.30520439	0.285867626	0.251944412	0.189530297	Hello	11
213	0.295059451	0.655073829	0.59541799	0.486212153	0.25317625	Phone	2
214	0.358327975	0.401865519	0.417330814	0.419165936	0.284179207	Please	9
215	0.46183486	0.368253312	0.362371547	0.357359941	0.315445323	Please	9
216	0.652406557	0.707094176	0.774036234	0.631396786	0.503793834	Me	5
217	0.488650317	0.331483192	0.296275769	0.237835551	0.251636314	Hello	11
218	0.485230749	0.634723739	0.497826212	0.474071492	0.19062879	Phone	2
219	0.297635606	0.11905202	0.159446351	0.166894133	0.211385896	Heart	10
220	0.642190205	0.63884727	0.567681854	0.654702888	0.525800766	Me	5
221	0.633430446	0.385151539	0.871771372	0.588369877	0.58097553	Silence	6
222	0.501376696	0.304574704	0.50472908	0.385282047	0.221035911	Please	9
223	0.369908482	0.290386993	0.288871013	0.385988933	0.356301391	Please	9
224	0.760896456	0.291352291	0.78727719	0.765501346	0.600164918	Silence	6
225	0.394947418	0.409539632	0.427950716	0.318120563	0.255340732	Please	9
226	0.590717464	0.320288703	0.357127062	0.256599827	0.243391273	OK	1
227	0.652700689	0.280379669	0.678821611	0.670489072	0.647843424	Point	7
228	0.245132722	0.499998118	0.473876157	0.576149678	0.50256404	Like	3
229	0.528744466	0.700276627	0.641376355	0.542746135	0.462410729	Me	5
230	0.44658787	0.349158035	0.313548519	0.171584441	0.290390635	Please	9
231	0.36266309	0.764723298	0.479240495	0.561907286	0.23731793	Phone	2
232	0.57914069	0.709001182	0.764600745	0.613590975	0.522950289	Me	5
233	0.661361821	0.708485113	0.754793973	0.652366623	0.423693724	Me	5
234	0.790822939	0.321810257	0.590104887	0.720131523	0.543306011	Point	7
235	0.76117358	0.340991196	0.637951142	0.688107152	0.498256085	Point	7
236	0.263464928	0.229185701	0.231702576	0.136548793	0.175600716	Heart	10
237	0.514725714	0.548960817	0.295436874	0.325066375	0.24439815	OK	1
238	0.397978238	0.419677223	0.228646582	0.246903185	0.337988185	OK	1
239	0.425282595	0.566319641	0.360696665	0.495882723	0.468149675	Like	3
240	0.584391174	0.311109786	0.648222897	0.766883103	0.53190455	Silence	6
241	0.310724414	0.185745862	0.26493271	0.164206474	0.213585165	Heart	10
242	0.517719298	0.227932398	0.310888303	0.251140944	0.24867649	Please	9
243	0.626631363	0.684971424	0.663688805	0.641264398	0.546391087	Me	5
244	0.641718158	0.736973258	0.695094031	0.654960487	0.521144169	Me	5
245	0.534669018	0.371742047	0.671481644	0.685614863	0.47184792	Think	8
246	0.640571683	0.653033796	0.646343811	0.62734608	0.589863767	Me	5
247	0.749221929	0.830269525	0.860605235	0.729222126	0.641386688	No-like	4
248	0.777918224	0.286849443	0.646108092	0.585184786	0.499020751	Think	8
249	0.333735579	0.690182865	0.561782524	0.632210903	0.551693366	Like	3
250	0.744226101	0.334797294	0.660119842	0.643774687	0.578217425	Point	7
251	0.593195328	0.673254471	0.642868244	0.646879632	0.522532342	Me	5
252	0.428267114	0.658973033	0.509456826	0.424434223	0.249359116	Phone	2
253	0.280139823	0.266036119	0.24956384	0.374175918	0.201869558	Hello	11
254	0.396460579	0.13939652	0.379153548	0.283596495	0.190809017	Hello	11
255	0.760934977	0.313809354	0.639848208	0.632372331	0.600849484	Point	7
256	0.735435224	0.387110054	0.844036198	0.773271834	0.627946296	Silence	6
257	0.605860491	0.765293335	0.764361854	0.767505098	0.662836959	No-like	4
258	0.604883896	0.271179951	0.814758739	0.700010975	0.537730633	Silence	6
259	0.435124716	0.298723941	0.20470111	0.297264886	0.259947706	Hello	11
260	0.736299362	0.874294104	0.615266128	0.779915149	0.620039809	No-like	4
261	0.480863253	0.840547663	0.69034565	0.715100152	0.754767574	No-like	4
262	0.732186391	0.131816821	0.375420566	0.556974738	0.503529779	Victory	0
263	0.774668452	0.24756998	0.368938182	0.760775336	0.434635505	Victory	0
264	0.727961663	0.295705305	0.296431991	0.576953702	0.608271244	Victory	0
265	0.2982016	0.337592821	0.274289596	0.22297688	0.249077868	Heart	10
266	0.596265336	0.217730842	0.722619298	0.677080704	0.492692125	Think	8
267	0.341405604	0.303279385	0.326839465	0.245550312	0.256945425	Hello	11
268	0.251877365	0.276334068	0.29098123	0.278126507	0.314983405	Hello	11
269	0.546012612	0.382394428	0.708130624	0.705224858	0.529739845	Silence	6
270	0.763915778	0.37298322	0.284541832	0.751252179	0.556245305	Victory	0
271	0.563580747	0.26673438	0.754579095	0.704648102	0.484861841	Silence	6
272	0.534867016	0.572661236	0.2068123	0.278156489	0.106727091	OK	1
273	0.554993253	0.4942197	0.441554093	0.221219528	0.246004545	OK	1
274	0.703268412	0.216030834	0.649631374	0.567973586	0.408351458	Think	8
275	0.567114889	0.691446788	0.679707164	0.744033529	0.463520224	Me	5
276	0.7037761	0.37344763	0.791811033	0.609634821	0.549709111	Silence	6
277	0.522018002	0.619987712	0.452885634	0.287734143	0.287261976	OK	1
278	0.495294611	0.298070285	0.38610749	0.335034942	0.399044735	Please	9
279	0.820165578	0.418665534	0.663067493	0.690047319	0.561288555	Point	7
280	0.668318826	0.721211348	0.788644738	0.853712448	0.658676813	No-like	4
281	0.754982195	0.248728845	0.344559408	0.552411087	0.539382891	Victory	0
282	0.430925818	0.370752138	0.309428005	0.26396445	0.333725244	Please	9
283	0.331340055	0.636509646	0.496858174	0.572909869	0.245787435	Phone	2
284	0.593212291	0.733271794	0.594442621	0.665395335	0.501383698	Me	5
285	0.661767575	0.345286992	0.954758033	0.692521534	0.627814359	Silence	6
286	0.725863726	0.248104663	0.758017932	0.637505902	0.516227397	Think	8
287	0.460712651	0.652215145	0.524559469	0.608412909	0.202774454	Phone	2
288	0.517886812	0.712022837	0.625555987	0.55564413	0.553200321	Me	5
289	0.874117058	0.293789138	0.170638743	0.695270282	0.555582678	Victory	0
290	0.318507991	0.159824159	0.234102817	0.21584063	0.155395728	Heart	10
291	0.08175298	0.122453798	0.21316887	0.12867389	0.110206461	Heart	10
292	0.625531223	0.271186456	0.744571872	0.778574039	0.487525318	Silence	6
293	0.583839296	0.442623779	0.732321191	0.582757359	0.436965917	Think	8
294	0.554528812	0.746226235	0.752631802	0.742298182	0.705188772	No-like	4
295	0.714828911	0.859461845	0.836889445	0.769061364	0.645985885	No-like	4
296	0.383836357	0.307940858	0.176488168	0.208059076	0.303172087	Please	9
297	0.364422769	0.355504363	0.290084161	0.336507117	0.324592705	Please	9
298	0.648601417	0.294736643	0.317459057	0.498873052	0.532522066	Victory	0
299	0.656266468	0.3012417	0.632144143	0.736350867	0.511439194	Silence	6
300	0.452597379	0.365779982	0.266329168	0.206207685	0.264521831	Hello	11
301	0.596917627	0.345330004	0.754361043	0.645820045	0.548985186	Silence	6
302	0.45871462	0.245298515	0.306553818	0.196236996	0.339693818	Please	9
303	0.381419432	0.27115139	0.086788376	0.190273774	0.207029608	Heart	10
304	0.732494652	0.31214553	0.618783842	0.792584768	0.626473792	Point	7
305	0.409337836	0.598318084	0.530569703	0.529594164	0.432881112	Like	3
306	0.722404585	0.280633749	0.234547022	0.59716259	0.616846914	Victory	0
307	0.720001917	0.311766857	0.568481949	0.624508889	0.552635928	Point	7
308	0.360445017	0.680747755	0.528511653	0.549889716	0.464847065	Like	3
309	0.502582646	0.819487874	0.680262031	0.706777852	0.596338268	No-like	4
310	0.477808651	0.555317977	0.411948119	0.28003658	0.255531055	OK	1
311	0.500713832	0.523428274	0.323062977	0.259738859	0.330314997	OK	1
312	0.441462741	0.375575992	0.382066712	0.227581869	0.288837612	Please	9
313	0.602053865	0.711635827	0.700226421	0.630429833	0.467493682	Me	5
314	0.559899005	0.907580804	0.788692285	0.83120468	0.712558219	No-like	4
315	0.672388963	0.242722709	0.653451427	0.545544119	0.463956885	Think	8
316	0.474358238	0.336973431	0.336785564	0.359163955	0.276496147	Please	9
317	0.404382206	0.414431323	0.318907675	0.316620064	0.33408262	Please	9
318	0.248061691	0.658393582	0.593859923	0.547323158	0.201649811	Phone	2
319	0.697426957	0.326825873	0.727514163	0.5816274	0.526525727	Point	7
320	0.552681847	0.839813202	0.792900353	0.893785546	0.649252944	No-like	4
321	0.592604438	0.381063464	0.762456256	0.703232182	0.568805399	Silence	6
322	0.7513712	0.238828065	0.658677281	0.709529014	0.507043223	Point	7
323	0.742011159	0.349405421	0.57485392	0.596394925	0.555607895	Point	7
324	0.245463263	0.56595274	0.504924656	0.556251523	0.443949415	Like	3
325	0.666567042	0.214107931	0.750242874	0.573441691	0.394054714	Think	8
326	0.528700136	0.305161259	0.815532789	0.787703954	0.526574831	Silence	6
327	0.666331565	0.724722628	0.682324734	0.627823471	0.731295493	No-like	4
328	0.313297256	0.642900011	0.473530855	0.479533974	0.429239453	Like	3
329	0.671375452	0.797614684	0.647094293	0.889723314	0.643963514	No-like	4
330	0.187631465	0.235350141	0.202617347	0.149911002	0.142120604	Heart	10
331	0.287730119	0.157403352	0.191013368	0.066601195	0.165128979	Heart	10
332	0.796385485	0.284059699	0.217442826	0.629708378	0.501964859	Victory	0
333	0.694083922	0.302348948	0.707375626	0.793555139	0.577733906	Silence	6
334	0.443178645	0.458605203	0.285293571	0.345270315	0.242237027	OK	1
335	0.608231584	0.819804994	0.84256322	0.828820147	0.703691106	No-like	4
336	0.734097052	0.361535219	0.890450264	0.724749482	0.618596699	Silence	6
337	0.780744761	0.25112755	0.284427276	0.689981478	0.574365364	Victory	0
338	0.645030114	0.480104579	0.390754345	0.263847756	0.352501611	OK	1
339	0.331234635	0.329747486	0.272505834	0.295694298	0.234812603	Hello	11
340	0.497348518	0.405640675	0.269908328	0.283484833	0.28845325	OK	1
341	0.343440316	0.467594432	0.588816679	0.441880533	0.522619635	Like	3
342	0.498681734	0.264358844	0.273096441	0.267497693	0.226228924	Please	9
343	0.384778898	0.611328306	0.52703678	0.493226562	0.280071609	Phone	2
344	0.703153749	0.258209499	0.261689297	0.587087153	0.548866572	Victory	0
345	0.767354443	0.355900073	0.330817442	0.617736691	0.553604834	Victory	0
346	0.489249339	0.732823389	0.760030902	0.730740568	0.497246004	Me	5
347	0.683017391	0.340778879	0.281309743	0.688660263	0.591043054	Victory	0
348	0.817651522	0.361044141	0.312274341	0.688465931	0.539019447	Victory	0
349	0.708364063	0.373383771	0.679848008	0.594402174	0.420426376	Think	8
350	0.521292285	0.281170708	0.742755237	0.652197899	0.536806301	Point	7
351	0.64994727	0.187031639	0.711868945	0.572250072	0.560168812	Point	7
352	0.707917259	0.314344715	0.617639006	0.716285831	0.545876009	Point	7
353	0.680934526	0.144420927	0.538945422	0.496020731	0.426298769	Think	8
354	0.519574956	0.401048194	0.31307167	0.290155464	0.342043544	OK	1
355	0.361038498	0.64736866	0.542782251	0.599039504	0.201452643	Phone	2
356	0.357613618	0.265915838	0.265388261	0.234237534	0.390861053	Please	9
357	0.486236345	0.540689087	0.420976749	0.243426737	0.303726229	OK	1
358	0.291172003	0.708784359	0.485796745	0.534656532	0.46518227	Like	3
359	0.468161797	0.812649427	0.591843544	0.457663229	0.229410971	Phone	2
360	0.354492447	0.582463933	0.408311978	0.526846832	0.536829133	Like	3
361	0.665423269	0.311733145	0.570601488	0.565747266	0.422199405	Think	8
362	0.638094708	0.385230104	0.760141316	0.799840783	0.49434035	Silence	6
363	0.748403955	0.374595477	0.631932504	0.688390873	0.584751903	Point	7
364	0.413229815	0.320022817	0.249150971	0.224064137	0.323014303	Please	9
365	0.647632613	0.394220004	0.58542892	0.719563067	0.611147337	Point	7
366	0.7884253	0.294195411	0.277527455	0.651723559	0.605069667	Victory	0
367	0.444806241	0.290236855	0.217456785	0.171299216	0.240682587	Heart	10
368	0.75491407	0.323177203	0.742467478	0.656740105	0.597930825	Point	7
369	0.493413306	0.270013984	0.251713735	0.332787172	0.342869942	Please	9
370	0.533481901	0.278346604	0.269963559	0.609214808	0.496837382	Victory	0
371	0.397485788	0.716754535	0.500426039	0.481373684	0.284061001	Phone	2
372	0.448672418	0.386550436	0.160422269	0.248928563	0.238504263	Hello	11
373	0.575784616	0.60386633	0.730896494	0.653737964	0.472940249	Me	5
374	0.487293096	0.772109287	0.560656752	0.421807974	0.256421325	Phone	2
375	0.744499619	0.313376066	0.298114365	0.555567983	0.435810908	Victory	0
376	0.445829939	0.522688896	0.274063125	0.289666728	0.326152295	OK	1
377	0.783231988	0.22083823	0.718903117	0.720299755	0.48120645	Point	7
378	0.350152497	0.61223841	0.531192187	0.55261704	0.309127766	Phone	2
379	0.720792331	0.353342664	0.88463887	0.609912511	0.556685145	Silence	6
380	0.306418477	0.619689806	0.494119374	0.579724302	0.395932026	Like	3
381	0.498819427	0.410739727	0.330237841	0.302752995	0.286676908	Please	9
382	0.552509559	0.305424179	0.32181288	0.261034493	0.277466137	Please	9
383	0.512338364	0.740521105	0.748646907	0.757744113	0.563383159	Me	5
384	0.336646212	0.183077679	0.319269377	0.360875832	0.318316451	Hello	11
385	0.643598264	0.441711756	0.820743181	0.839951196	0.52992529	Silence	6
386	0.289175675	0.261554442	0.262986179	0.347658422	0.286762071	Hello	11
387	0.69957764	0.373341431	0.687047176	0.637911181	0.404058394	Think	8
388	0.41562696	0.622078901	0.453646099	0.548357543	0.202596174	Phone	2
389	0.569443946	0.283944977	0.596189372	0.532688639	0.562157001	Point	7
390	0.311478492	0.659214467	0.499982591	0.536439453	0.486878238	Like	3
391	0.602929434	0.400168708	0.43250718	0.334126185	0.263965005	OK	1
392	0.274779167	0.183122244	0.132168534	0.140559421	0.177355772	Heart	10
393	0.338087548	0.288536039	0.344412521	0.164659992	0.337875063	Hello	11
394	0.585467433	0.250860655	0.775497603	0.603558047	0.509398272	Think	8
395	0.453239449	0.325098331	0.379748018	0.279269625	0.237377546	Hello	11
396	0.6220487	0.904092697	0.81550153	0.853589964	0.628505255	No-like	4
397	0.491881824	0.544161942	0.375730531	0.366557966	0.316799561	OK	1
398	0.690912239	0.239293485	0.302959164	0.676347249	0.595882782	Victory	0
399	0.491573028	0.443495067	0.369056096	0.323596728	0.328671079	Please	9
400	0.602997872	0.373676077	0.883652332	0.784849237	0.546830387	Silence	6
401	0.495553189	0.334432268	0.310395267	0.318293014	0.309197594	Please	9
402	0.709789869	0.275000425	0.363856798	0.659587349	0.587446136	Victory	0
403	0.279489977	0.655811745	0.583842111	0.55506768	0.310567903	Phone	2
404	0.400433197	0.668412519	0.512741803	0.547111163	0.555489488	Like	3
405	0.393448063	0.391391458	0.260429449	0.149909104	0.322109345	Please	9
406	0.65988543	0.751717343	0.670162809	0.619008744	0.524768115	Me	5
407	0.70325029	0.675379257	0.728029863	0.685423797	0.538463393	Me	5
408	0.436513247	0.446238286	0.255945299	0.290004735	0.35946632	Please	9
409	0.787325198	0.387214746	0.30550493	0.619324705	0.581981163	Victory	0
410	0.443590897	0.304129788	0.676193718	0.854421353	0.596725489	Silence	6
411	0.409314768	0.45635907	0.300825918	0.26494185	0.226017748	OK	1
412	0.740924803	0.372563818	0.788120803	0.742805022	0.573942767	Silence	6
413	0.526603984	0.857832472	0.866134533	0.804330573	0.751680412	No-like	4
414	0.331540045	0.703858485	0.591123535	0.495253128	0.25293078	Phone	2
415	0.648878731	0.580172533	0.692484669	0.594620808	0.534211724	Me	5
416	0.696120416	0.669149744	0.721356331	0.622360415	0.502399938	Me	5
417	0.428302719	0.629925678	0.545633559	0.53170888	0.260625003	Phone	2
418	0.539312032	0.707308079	0.660991472	0.572411919	0.496059284	Me	5
419	0.899799685	0.383387496	0.66398312	0.574624396	0.528226697	Point	7
420	0.548453275	0.824303222	0.78559225	0.809426263	0.60953475	No-like	4
421	0.64224999	0.471344738	0.344603792	0.260701087	0.193716573	OK	1
422	0.556896455	0.825056993	0.654403221	0.729777337	0.447137199	Me	5
423	0.505364228	0.322961101	0.341152793	0.225531874	0.208450283	Please	9
424	0.493156327	0.29715832	0.358214181	0.260259936	0.35919424	Please	9
425	0.565558133	0.792179959	0.747421321	0.910621679	0.706877057	No-like	4
426	0.476224566	0.736814711	0.686073962	0.831364803	0.470577059	Me	5
427	0.26860089	0.168485323	0.188509279	0.131119712	0.220030697	Heart	10
428	0.337482673	0.651964787	0.613659289	0.48822097	0.223184659	Phone	2
429	0.226031949	0.237609182	0.12997045	0.160923857	0.149861177	Heart	10
430	0.799325637	0.306314534	0.149273608	0.665695094	0.469420789	Victory	0
431	0.365082133	0.687050764	0.427152698	0.563940574	0.218030592	Phone	2
432	0.807982187	0.158822041	0.683215119	0.600093542	0.488133872	Think	8
433	0.616574707	0.275820651	0.645564363	0.652775203	0.492775794	Think	8
434	0.728369672	0.29180006	0.279429218	0.515993068	0.489543421	Victory	0
435	0.313722014	0.508765842	0.494937539	0.524711545	0.432880618	Like	3
436	0.650693697	0.321695393	0.141070226	0.640910144	0.605772732	Victory	0
437	0.583389463	0.26117121	0.751993343	0.75205414	0.585952707	Silence	6
438	0.760739379	0.317846499	0.200398064	0.586087765	0.534266731	Victory	0
439	0.351347884	0.292501249	0.32804954	0.414284664	0.268407831	Please	9
440	0.266375047	0.560882957	0.471642123	0.69156666	0.460445977	Like	3
441	0.31865572	0.286315923	0.198614286	0.303130175	0.2709326	Hello	11
442	0.330102289	0.457988055	0.544504002	0.55432713	0.486808928	Like	3
443	0.547672943	0.621864838	0.713150421	0.659335801	0.484152363	Me	5
444	0.640749826	0.328602667	0.512658738	0.627099452	0.530655628	Point	7
445	0.733950641	0.267763209	0.279042789	0.725164809	0.567191517	Victory	0
446	0.496436983	0.305365099	0.401414194	0.269728565	0.238513469	Please	9
447	0.642975412	0.272120544	0.281808815	0.631861592	0.483640212	Victory	0
448	0.712146049	0.189823329	0.687047434	0.753602619	0.500765779	Point	7
449	0.780150107	0.37674527	0.267472183	0.623610702	0.521822822	Victory	0
450	0.48304515	0.539741029	0.579321891	0.434479324	0.178578386	Phone	2
451	0.741931374	0.367140693	0.277747252	0.697073235	0.582315461	Victory	0
452	0.602059289	0.837059424	0.75933538	0.763272349	0.736829931	No-like	4
453	0.348489366	0.633976462	0.700557351	0.476578836	0.244150098	Phone	2
454	0.633109506	0.439202549	0.38328705	0.569402533	0.590912045	Victory	0
455	0.757595963	0.254102358	0.674740171	0.545971869	0.446489895	Think	8
456	0.686921966	0.889422971	0.765758952	0.740591964	0.63160802	No-like	4
457	0.23767403	0.643237389	0.423301069	0.610389556	0.389162387	Like	3
458	0.542818191	0.324044377	0.37449392	0.253157709	0.343518484	Please	9
459	0.464406543	0.266924043	0.678560272	0.637786774	0.558954994	Think	8
460	0.574935324	0.277768674	0.691030823	0.596942378	0.354750065	Think	8
461	0.406323668	0.360306442	0.360170302	0.327093312	0.308740754	Please	9
462	0.319587275	0.612817913	0.460346629	0.524990511	0.409468794	Like	3
463	0.554554273	0.48540326	0.375854428	0.272707577	0.291397763	OK	1
464	0.422570691	0.420757191	0.370597904	0.402310329	0.293840228	Please	9
465	0.416370947	0.624917324	0.612737245	0.465274699	0.490249237	Me	5
466	0.585272773	0.277495474	0.636708023	0.579118291	0.415943667	Think	8
467	0.577418022	0.246156133	0.678188826	0.680078101	0.499523604	Think	8
468	0.321866139	0.333589488	0.418964466	0.413822008	0.325602689	Please	9
469	0.598013634	0.850155239	0.729561929	0.835986656	0.65000739	No-like	4
470	0.775520006	0.263761195	0.736573226	0.610483074	0.523583362	Think	8
471	0.33476063	0.202380517	0.380442498	0.264520734	0.308687458	Please	9
472	0.780062024	0.352074998	0.595821758	0.631121682	0.581803639	Point	7
473	0.102989065	0.500128096	0.39760941	0.579664561	0.506955535	Like	3
474	0.525134745	0.271677927	0.339974638	0.265343313	0.306616362	Please	9
475	0.740015666	0.325612728	0.63998058	0.552399135	0.570879433	Point	7
476	0.2897782	0.271223998	0.25072507	0.140321741	0.246275618	Hello	11
477	0.461635691	0.291169556	0.356209649	0.335267556	0.333095015	Please	9
478	0.20886747	0.204692683	0.197017214	0.107090076	0.085355088	Heart	10
479	0.564865584	0.341819451	0.421565174	0.20904431	0.270239176	Please	9
480	0.40269238	0.165157547	0.374691478	0.266972889	0.292208597	Hello	11
481	0.36981684	0.309564296	0.344722871	0.311447491	0.256065517	Please	9
482	0.571553631	0.782621898	0.657620411	0.642751396	0.497015582	Me	5
483	0.546468906	0.30655171	0.297261095	0.333854564	0.315278318	Please	9
484	0.310830766	0.262615222	0.255034213	0.342412693	0.274186746	Heart	10
485	0.478269184	0.473404702	0.323907325	0.237414653	0.200298579	OK	1
486	0.562978415	0.430767033	0.287983676	0.24955722	0.325514967	OK	1
487	0.472023876	0.770761575	0.777352303	0.913512959	0.762337967	No-like	4
488	0.510859658	0.313958051	0.356762417	0.298864333	0.339217543	Please	9
489	0.258057848	0.185801906	0.20106388	0.269967814	0.115732349	Heart	10
490	0.782829434	0.29005296	0.221259996	0.667271922	0.53077253	Victory	0
491	0.316445191	0.253488537	0.248731978	0.297678866	0.183684503	Hello	11
492	0.377270996	0.313009354	0.233716271	0.344754239	0.232541861	Hello	11
493	0.763558347	0.736693984	0.818427641	0.712512514	0.594573638	Me	5
494	0.243805183	0.098104479	0.165024967	0.259175667	0.161374147	Heart	10
495	0.575629142	0.219580064	0.777050094	0.840971779	0.556643933	Silence	6
496	0.768381794	0.455450282	0.361434682	0.571835092	0.604152989	Victory	0
497	0.314858274	0.68835126	0.470091389	0.547606203	0.257858024	Phone	2
498	0.689836159	0.773431993	0.622607705	0.617687762	0.573589168	Me	5
499	0.543622291	0.25965297	0.580603229	0.572905335	0.483898055	Think	8
500	0.653409422	0.373969566	0.821989115	0.812237959	0.600225067	Silence	6
501	0.580573163	0.264444027	0.729020321	0.607168434	0.497839407	Think	8
502	0.574918738	0.562164722	0.369684074	0.264320979	0.237440937	OK	1
503	0.656579831	0.428267496	0.898614915	0.703552563	0.601707138	Silence	6
504	0.444408134	0.314395733	0.378012306	0.239428257	0.274223858	Please	9
505	0.280551512	0.582063587	0.436464485	0.618055307	0.566280853	Like	3
506	0.728538537	0.396853087	0.692090065	0.587137075	0.407343147	Think	8
507	0.559781946	0.684111146	0.645910435	0.547338734	0.482360206	Me	5
508	0.432843221	0.209397598	0.347609151	0.312421772	0.302914997	Hello	11
509	0.303616853	0.259509225	0.243490102	0.169499125	0.183537172	Heart	10
510	0.649159858	0.285482578	0.608582667	0.616413885	0.407376034	Think	8
511	0.656822107	0.81554839	0.747749	0.738977608	0.688989931	No-like	4
512	0.683023375	0.256032951	0.728055835	0.626086682	0.546050943	Point	7
513	0.565427516	0.179042324	0.658637618	0.632933312	0.470871745	Think	8
514	0.418845456	0.383364864	0.345671082	0.406585383	0.287623776	Please	9
515	0.315282419	0.246701009	0.3662165	0.240567494	0.356117304	Please	9
516	0.643867861	0.256953351	0.848453583	0.683523648	0.505628803	Silence	6
517	0.706770851	0.80299614	0.716542501	0.824079975	0.708388531	No-like	4
518	0.744675981	0.637587463	0.817944062	0.726114697	0.665503705	No-like	4
519	0.234894231	0.212873404	0.121949812	0.178787665	0.26722436	Heart	10
520	0.694190996	0.388736457	0.262150159	0.617345729	0.505754246	Victory	0
521	0.589716582	0.764259923	0.640139176	0.56485097	0.55540004	Me	5
522	0.212344127	0.43865162	0.444473539	0.502340896	0.503208156	Like	3
523	0.457383528	0.562176702	0.537913069	0.595769376	0.229417383	Phone	2
524	0.5094958	0.460894082	0.296148088	0.325931184	0.237993156	OK	1
525	0.439427853	0.518031575	0.580036544	0.471388795	0.434887895	Like	3
526	0.699245389	0.405939236	0.605859491	0.566851273	0.597462252	Point	7
527	0.542229238	0.434262288	0.735825598	0.560603374	0.657420884	Silence	6
528	0.532145927	0.478298364	0.353095295	0.218549576	0.303383989	OK	1
529	0.686547994	0.337217403	0.68262218	0.585610461	0.553764212	Point	7
530	0.56230727	0.313595507	0.624978187	0.786477819	0.527076304	Silence	6
531	0.623504163	0.760483348	0.507645152	0.680486779	0.530173462	Me	5
532	0.705246934	0.35734414	0.717526133	0.833770446	0.597465803	Silence	6
533	0.309590784	0.191802245	0.312439861	0.233661365	0.144675364	Heart	10
534	0.526077768	0.391091021	0.341001392	0.341030957	0.232481012	Please	9
535	0.721749112	0.26661664	0.219558507	0.528369838	0.530067602	Victory	0
536	0.360958996	0.288587461	0.271931988	0.222813029	0.238799063	Hello	11
537	0.450483318	0.867548905	0.836324449	0.77730306	0.633918789	No-like	4
538	0.431099144	0.690505371	0.603948591	0.652219605	0.228013347	Phone	2
539	0.100910506	0.163780174	0.296927617	0.183563645	0.287144846	Heart	10
540	0.672018625	0.734464118	0.652106935	0.607136953	0.464336623	Me	5
541	0.753365526	0.670896899	0.656357434	0.561007338	0.487185995	Me	5
542	0.526082877	0.431291466	0.312861317	0.30548559	0.35092733	OK	1
543	0.664206456	0.762384616	0.804524629	0.778075564	0.658177254	No-like	4
544	0.329886346	0.397629059	0.38790654	0.358067354	0.339687529	Please	9
545	0.499121952	0.418304834	0.415201578	0.347881965	0.167746868	OK	1
546	0.306530743	0.771621368	0.518689661	0.50487208	0.560404546	Like	3
547	0.368044275	0.58267709	0.502426267	0.573478974	0.494814775	Like	3
548	0.585886185	0.636505838	0.72627319	0.623671927	0.476825353	Me	5
549	0.64520593	0.697040659	0.659096085	0.704688045	0.570203342	Me	5
550	0.234368272	0.598088402	0.373755082	0.556044382	0.458983055	Like	3
551	0.691017462	0.218672563	0.775105105	0.601866807	0.511176198	Think	8
552	0.272463555	0.571317737	0.40125862	0.482601175	0.450325179	Like	3
553	0.555789838	0.879590125	0.624786888	0.692655125	0.499140118	Me	5
554	0.577213618	0.553966593	0.330308365	0.439252031	0.227160001	OK	1
555	0.223346784	0.306397326	0.271040184	0.16900865	0.088403096	Heart	10
556	0.332141619	0.707040929	0.662216221	0.497941582	0.266119598	Phone	2
557	0.475632514	0.4274497	0.263440505	0.385059184	0.34145726	OK	1
558	0.692836957	0.402366329	0.337631789	0.746043618	0.547422885	Victory	0
559	0.558721349	0.418543959	0.292226529	0.253233308	0.343183238	OK	1
560	0.243678656	0.367863369	0.33202076	0.419269832	0.330856067	Hello	11
561	0.426242885	0.419958791	0.345319312	0.208885161	0.22168352	Please	9
562	0.424038542	0.383852752	0.324544127	0.17272063	0.250060311	Please	9
563	0.421566016	0.375554404	0.330766482	0.290595878	0.230021524	Please	9
564	0.676396521	0.43840472	0.385318124	0.344862488	0.178928506	OK	1
565	0.650408206	0.825119702	0.803171278	0.842296228	0.626696178	No-like	4
566	0.480892323	0.230866211	0.272990446	0.321646987	0.278887254	Hello	11
567	0.221309402	0.304929406	0.263205329	0.280296213	0.35581585	Hello	11
568	0.528108072	0.397651838	0.353817531	0.340865242	0.309997462	Please	9
569	0.250886661	0.371818923	0.232839992	0.289844716	0.226438818	Hello	11
570	0.581695394	0.767136965	0.659801669	0.700208374	0.529134949	Me	5
571	0.243363183	0.194570984	0.225206199	0.169118644	0.160708792	Heart	10
572	0.277422924	0.285939387	0.267302878	0.334521332	0.252176896	Hello	11
573	0.23298387	0.647673635	0.498582492	0.514357303	0.177157991	Phone	2
574	0.71091396	0.262840871	0.68153882	0.61955594	0.628877971	Point	7
575	0.361630832	0.556450461	0.300261988	0.302905736	0.251129003	OK	1
576	0.622166448	0.690540246	0.730057666	0.57563921	0.523893079	Me	5
577	0.637317822	0.285440165	0.608442139	0.569585791	0.403892303	Think	8
578	0.616310395	0.32032312	0.727522564	0.677430303	0.438211422	Think	8
579	0.606279882	0.883928032	0.798093665	0.707141101	0.722828588	No-like	4
580	0.654092776	0.296373513	0.617921106	0.653937085	0.632049871	Point	7
581	0.380825688	0.286797158	0.41334582	0.286471896	0.349135662	Please	9
582	0.181600032	0.061253723	0.293614677	0.171424621	0.199343004	Heart	10
583	0.662998883	0.306395393	0.667612477	0.733929406	0.588321774	Point	7
584	0.362781804	0.267529682	0.38174098	0.340200563	0.268889427	Hello	11
585	0.701196407	0.338073059	0.815802129	0.683370774	0.550684628	Point	7
586	0.651147473	0.808782435	0.822400661	0.801230799	0.602167053	No-like	4
587	0.773102759	0.16040841	0.384080376	0.663156224	0.597274265	Victory	0
588	0.637574387	0.247639078	0.741891684	0.706863844	0.598515632	Silence	6
589	0.63157277	0.538365602	0.209554028	0.300301016	0.254992944	OK	1
590	0.454420955	0.79866926	0.621586412	0.470891803	0.229412238	Phone	2
591	0.636207304	0.413084475	0.358750198	0.320170208	0.276080132	OK	1
592	0.678813697	0.261421829	0.646020276	0.799153153	0.576756471	Point	7
593	0.335861989	0.538612947	0.457449947	0.532725984	0.449481089	Like	3
594	0.607540224	0.308754936	0.512437921	0.689960075	0.559750574	Point	7
595	0.927081418	0.34125173	0.227731957	0.573327413	0.561929326	Victory	0
596	0.640304361	0.862752677	0.708441787	0.694114878	0.625921188	No-like	4
597	0.244079097	0.527761824	0.570695456	0.598527231	0.580985258	Like	3
598	0.684649841	0.758682341	0.826913669	0.846119572	0.600473043	No-like	4
599	0.452749073	0.241458426	0.279642961	0.245482744	0.260403088	Hello	11
600	0.537802014	0.390003497	0.22776848	0.292177179	0.284826652	OK	1
601	0.671057553	0.733092341	0.601019678	0.767494459	0.530658967	Me	5
602	0.523435596	0.529603919	0.317052945	0.325814285	0.330484175	OK	1
603	0.593565612	0.839726026	0.663219596	0.69729482	0.492021436	Me	5
604	0.66566086	0.80699992	0.806332237	0.810568545	0.62361216	No-like	4
605	0.446995786	0.404058282	0.296033499	0.142310016	0.31374113	Please	9
606	0.581944354	0.133632032	0.7606577	0.738230431	0.505923774	Think	8
607	0.476096512	0.336191761	0.290788535	0.357275033	0.335525599	Please	9
608	0.766593556	0.893088738	0.765109153	0.835546254	0.566997212	No-like	4
609	0.807705315	0.148731781	0.669414855	0.611050804	0.461050238	Think	8
610	0.191472679	0.538125903	0.416013865	0.390492834	0.495847238	Like	3
611	0.353621616	0.174272747	0.162292995	0.152763957	0.180948631	Heart	10
612	0.784290926	0.293446552	0.372946942	0.769804318	0.481651938	Victory	0
613	0.236190339	0.256562609	0.16440512	0.231321765	0.268235162	Heart	10
614	0.538533814	0.500957007	0.20278016	0.295768275	0.339567296	OK	1
615	0.344848006	0.365742518	0.26457548	0.272169691	0.227339131	Hello	11
616	0.78190816	0.238697504	0.698722898	0.747543541	0.545277437	Point	7
617	0.438432975	0.603159211	0.467662203	0.670224292	0.204156489	Phone	2
618	0.480118006	0.316391134	0.363382683	0.370305795	0.197000066	Please	9
619	0.456165611	0.382949529	0.324611947	0.311395615	0.262620848	Please	9
620	0.232537367	0.518389402	0.499471737	0.616213696	0.50712336	Like	3
621	0.674660519	0.65628671	0.657438181	0.600362033	0.540353016	Me	5
622	0.359906663	0.644190529	0.549614074	0.543440098	0.493428732	Like	3
623	0.548982871	0.487109834	0.327065777	0.298808494	0.374922677	OK	1
624	0.314277529	0.321096777	0.175096713	0.316708173	0.335754664	Hello	11
625	0.725369749	0.231395669	0.666405085	0.656668233	0.489072127	Point	7
626	0.473774865	0.464170271	0.395800204	0.14662242	0.239236826	OK	1
627	0.604271804	0.797374395	0.967976599	0.746932156	0.63605689	No-like	4
628	0.760185505	0.448405628	0.255232494	0.699162329	0.58743527	Victory	0
629	0.477003934	0.329823735	0.692779248	0.602181789	0.396061355	Think	8
630	0.713903656	0.321522919	0.718458599	0.639256649	0.642803839	Silence	6
631	0.551303124	0.856664336	0.75199232	0.761587145	0.683185506	No-like	4
632	0.682159201	0.371067045	0.838308628	0.806889673	0.538594751	Silence	6
633	0.303083748	0.554920243	0.527722584	0.674565415	0.487640148	Like	3
634	0.19855519	0.597528332	0.400188421	0.52046431	0.409714134	Like	3
635	0.761450302	0.390182255	0.258833423	0.308279649	0.303094879	OK	1
636	0.408045039	0.48180143	0.445440855	0.582969524	0.505352947	Like	3
637	0.717927829	0.304843504	0.634964946	0.591355373	0.600421631	Point	7
638	0.302011449	0.664753541	0.444418325	0.562157844	0.402701292	Like	3
639	0.736683913	0.187850338	0.258431678	0.688156219	0.487837043	Victory	0
640	0.671720882	0.181694054	0.661127556	0.577722497	0.497475308	Think	8
641	0.76610958	0.207832984	0.338017672	0.599562225	0.407280202	Victory	0
642	0.753859749	0.277230847	0.260085025	0.589028878	0.515963964	Victory	0
643	0.717220771	0.831757472	0.723794281	0.604391938	0.506939595	Me	5
644	0.588061348	0.775310025	0.73129599	0.616461515	0.573358143	Me	5
645	0.667215308	0.74829765	0.546884115	0.629612387	0.527028975	Me	5
646	0.520650174	0.490881351	0.409022528	0.249194558	0.239257156	OK	1
647	0.361701826	0.316621442	0.285715751	0.423141736	0.260763344	Hello	11
648	0.345937263	0.712793864	0.643309912	0.747174994	0.293700364	Phone	2
649	0.678168674	0.704764635	0.759104432	0.789861884	0.44143053	Me	5
650	0.480737635	0.207761114	0.717821993	0.65684953	0.575789064	Point	7
651	0.162256729	0.132423907	0.228009976	0.21973564	0.204957146	Heart	10
652	0.390442487	0.499086153	0.260404358	0.316247539	0.297963807	OK	1
653	0.572077736	0.226695199	0.692871031	0.729209876	0.585431661	Silence	6
654	0.58028325	0.343953241	0.768557379	0.556011627	0.48924442	Think	8
655	0.153254282	0.259888678	0.215985612	0.152218337	0.265788109	Heart	10
656	0.428465448	0.517762542	0.425560946	0.60331416	0.528346051	Like	3
657	0.246573251	0.539971255	0.487330737	0.676414681	0.519510047	Like	3
658	0.471742745	0.293050191	0.319238477	0.27741691	0.318860883	Please	9
659	0.548960222	0.707054491	0.636029537	0.619792308	0.525102687	Me	5
660	0.621887941	0.792603969	0.610802723	0.628545496	0.557525473	Me	5
661	0.442064708	0.353819415	0.334519575	0.291027322	0.265012509	Please	9
662	0.429470755	0.166921624	0.199658564	0.431663528	0.239308296	Hello	11
663	0.54693563	0.341807342	0.35842268	0.235568222	0.354256879	Please	9
664	0.145858083	0.177599428	0.081242867	0.132087355	0.130629635	Heart	10
665	0.633306627	0.326438112	0.303490032	0.688053407	0.450148691	Victory	0
666	0.821380737	0.280144384	0.721966673	0.67645714	0.594663477	Point	7
667	0.456152934	0.484456424	0.304506894	0.247268347	0.199018869	OK	1
668	0.393353282	0.398297214	0.358523302	0.386543307	0.277425886	Please	9
669	0.108429072	0.751358256	0.394100979	0.538365422	0.51890324	Like	3
670	0.544575771	0.259768566	0.308493483	0.39100458	0.322834726	Please	9
671	0.299159949	0.33945713	0.277418736	0.189255288	0.20999434	Hello	11
672	0.756806895	0.266451194	0.632279249	0.726430565	0.572968015	Point	7
673	0.684751816	0.394399936	0.716908453	0.711561326	0.557098702	Silence	6
674	0.628969263	0.713539912	0.667111517	0.66442791	0.532749297	Me	5
675	0.468542172	0.261860858	0.357552152	0.402339321	0.310310325	Hello	11
676	0.284888596	0.208641306	0.185936322	0.16266469	0.21079815	Heart	10
677	0.395952153	0.290901672	0.345313385	0.120635167	0.277283714	Please	9
678	0.449143482	0.537064995	0.342213912	0.195129046	0.374058134	OK	1
679	0.298015004	0.733937914	0.493749119	0.633535344	0.279014382	Phone	2
680	0.774199398	0.842755027	0.749998791	0.863069707	0.668136268	No-like	4
681	0.280547276	0.491570499	0.386791058	0.41200677	0.398100048	Like	3
682	0.243832793	0.614370372	0.416944444	0.486620777	0.327648856	Phone	2
683	0.475959666	0.383184509	0.426471077	0.338267593	0.260059502	Please	9
684	0.619451633	0.729049522	0.687009574	0.675306799	0.502614114	Me	5
685	0.627047533	0.197442961	0.603696944	0.646623159	0.494271338	Think	8
686	0.358440422	0.41196536	0.25896098	0.220850751	0.30446231	Hello	11
687	0.66808494	0.330389461	0.656276459	0.554925932	0.516731112	Think	8
688	0.646427187	0.840994444	0.63754854	0.506203796	0.545306132	Me	5
689	0.41523079	0.459514975	0.302333329	0.330412067	0.27959792	Please	9
690	0.631024107	0.282954667	0.532859405	0.788605484	0.623640457	Point	7
691	0.354966298	0.245488939	0.256276316	0.336447867	0.343887462	Please	9
692	0.307122692	0.446031777	0.493899102	0.590268124	0.440909017	Like	3
693	0.416246919	0.547556749	0.548963513	0.467153792	0.216795391	Phone	2
694	0.193431174	0.644820791	0.505669574	0.632985734	0.364614329	Like	3
695	0.258024747	0.139561864	0.15804588	0.174321605	0.190275618	Heart	10
696	0.406512429	0.288877578	0.314700879	0.287071774	0.256638849	Please	9
697	0.375531041	0.308284544	0.258795588	0.216678155	0.368524945	Hello	11
698	0.735086213	0.33305217	0.680775883	0.668484856	0.547389014	Point	7
699	0.330833669	0.339487967	0.288568291	0.2124192	0.256468576	Hello	11
700	0.274019673	0.662442863	0.434298823	0.643649338	0.49593496	Like	3
701	0.59910979	0.381070625	0.2463285	0.731551892	0.473656511	Victory	0
702	0.253634096	0.621436973	0.487110869	0.555140237	0.292265228	Like	3
703	0.292339215	0.773833412	0.5058065	0.606941762	0.41298276	Phone	2
704	0.716755474	0.822936171	0.856551509	0.858443238	0.578612573	No-like	4
705	0.676623877	0.331801139	0.886461304	0.817595428	0.58681916	Silence	6
706	0.803140254	0.186582847	0.337361761	0.63744936	0.566072712	Victory	0
707	0.312002976	0.582043576	0.470232289	0.639237066	0.470375323	Like	3
708	0.423944692	0.487579849	0.469283366	0.606161651	0.293288771	Phone	2
709	0.647137505	0.268447125	0.738322524	0.703466494	0.391970738	Think	8
710	0.362781245	0.71386113	0.558755607	0.569973215	0.250200336	Phone	2
711	0.323165124	0.172946257	0.224205268	0.129762566	0.171605516	Heart	10
712	0.780072665	0.344919528	0.294768626	0.599146595	0.519896299	Victory	0
713	0.360426709	0.248703112	0.247580377	0.15168545	0.255247203	Hello	11
714	0.590255818	0.319455222	0.723360913	0.507088126	0.401489819	Think	8
715	0.741415481	0.350604823	0.643470829	0.714892637	0.65600978	Point	7
716	0.481193563	0.316199135	0.239501499	0.261049005	0.287811535	Hello	11
717	0.281406662	0.43036461	0.489252049	0.557767787	0.500302658	Like	3
718	0.28048615	0.729913459	0.490691374	0.548919253	0.255756158	Phone	2
719	0.23817841	0.072015606	0.183159289	0.138471701	0.234001858	Heart	10
720	0.589143586	0.704237426	0.630995153	0.597494295	0.481753994	Me	5
721	0.683118088	0.380718862	0.682586026	0.668593677	0.532384665	Point	7
722	0.782766411	0.317386271	0.672532656	0.775326175	0.56064879	Silence	6
723	0.252786306	0.401254306	0.284128685	0.297429861	0.138587224	Hello	11
724	0.592238736	0.24099779	0.618651697	0.590903605	0.439343759	Think	8
725	0.115690134	0.104557133	0.254470944	0.102416279	0.161848262	Heart	10
726	0.669430796	0.301308436	0.619048801	0.611393426	0.482714916	Think	8
727	0.661254857	0.212117842	0.624890047	0.640272209	0.470635217	Think	8
728	0.559787179	0.414400887	0.802419679	0.779557724	0.600656194	Silence	6
729	0.805452961	0.402961826	0.76293518	0.659296956	0.641280456	Point	7
730	0.668100779	0.841591041	0.71202587	0.527680364	0.458900475	Me	5
731	0.432116281	0.572533191	0.443324635	0.589683999	0.489902069	Like	3
732	0.629082526	0.744659619	0.74810269	0.643994	0.422557765	Me	5
733	0.396249034	0.764933781	0.612137337	0.570377395	0.190535244	Phone	2
734	0.273745335	0.663805876	0.653420057	0.467973721	0.235159248	Phone	2
735	0.567545108	0.739191121	0.66871328	0.595725813	0.492931366	Me	5
736	0.193479638	0.483223899	0.458800798	0.591114403	0.512617441	Like	3
737	0.62506553	0.839092687	0.816276949	0.853718602	0.691235252	No-like	4
738	0.336364729	0.302066361	0.390940838	0.33572371	0.270022055	Hello	11
739	0.836615514	0.256876053	0.216058182	0.738701273	0.533468288	Victory	0
740	0.242940231	0.246398558	0.171389772	0.37799938	0.15373991	Hello	11
741	0.816338498	0.276079553	0.231341909	0.715652078	0.689547059	Victory	0
742	0.167116222	0.211047991	0.338708398	0.001439448	0.237891718	Heart	10
743	0.387548747	0.643821815	0.572296444	0.501919683	0.293058954	Phone	2
744	0.216692525	0.547372458	0.410991269	0.559873579	0.394798175	Like	3
745	0.718880766	0.415242529	0.77139041	0.748031746	0.568880933	Silence	6
746	0.648182075	0.431395459	0.766057966	0.679344895	0.661680107	Silence	6
747	0.619523004	0.350669814	0.786297842	0.811538568	0.566370861	Silence	6
748	0.545893883	0.392593181	0.814496002	0.687171064	0.508526111	Silence	6
749	0.395961533	0.335346462	0.218303193	0.207688057	0.195196476	Hello	11
750	0.246737611	0.730045803	0.460265736	0.585794483	0.271137799	Phone	2
751	0.327377291	0.279584935	0.273852385	0.338882563	0.254522142	Hello	11
752	0.615043265	0.839499734	0.780238179	0.838581033	0.60110159	No-like	4
753	0.582478531	0.373572541	0.318004032	0.361889419	0.336301503	OK	1
754	0.287067556	0.518739636	0.559336414	0.638503513	0.420673258	Like	3
755	0.385775315	0.383938505	0.125031611	0.303058447	0.340538387	Hello	11
756	0.569800844	0.355746617	0.200355817	0.221468281	0.300484196	OK	1
757	0.215423726	0.208295623	0.100425992	0.112730548	0.231777134	Heart	10
758	0.545172631	0.751641988	0.682717181	0.625969089	0.423992142	Me	5
759	0.653578544	0.23051438	0.682517603	0.47222976	0.415602702	Think	8
760	0.153076803	0.642094026	0.653942202	0.561018306	0.261093694	Phone	2
761	0.325915552	0.559914765	0.436605212	0.50428833	0.524562901	Like	3
762	0.343502801	0.35247631	0.319367826	0.236744736	0.344990907	Hello	11
763	0.392877406	0.241640274	0.299684389	0.295761964	0.33005412	Hello	11
764	0.693616931	0.259868246	0.715845999	0.636835226	0.490471536	Think	8
765	0.635266619	0.356392222	0.727126211	0.745558938	0.448290319	Silence	6
766	0.325356626	0.678676335	0.476630587	0.461574323	0.485503983	Like	3
767	0.373985314	0.847482032	0.593333251	0.594701959	0.214103773	Phone	2
768	0.242838815	0.62424015	0.549174698	0.631297077	0.468811405	Like	3
769	0.162804765	0.17489089	0.144232085	0.092278077	0.231007121	Heart	10
770	0.730192109	0.288656451	0.612299328	0.670064432	0.572759347	Point	7
771	0.797969699	0.327959716	0.659944379	0.755098082	0.63997352	Point	7
772	0.818237506	0.3238988	0.759134678	0.726365714	0.549929087	Silence	6
773	0.636086266	0.848881068	0.886934482	0.817451435	0.652651235	No-like	4
774	0.702486673	0.904824957	0.728242475	0.836778749	0.691779939	No-like	4
775	0.636391712	0.380380302	0.627607141	0.654414709	0.611835718	Point	7
776	0.548469332	0.390572847	0.326659892	0.363241694	0.272630791	OK	1
777	0.570020093	0.89668043	0.812018583	0.841654989	0.592460344	No-like	4
778	0.123580834	0.646700077	0.403066699	0.500347231	0.430977055	Like	3
779	0.314512508	0.566919731	0.37718336	0.421660183	0.408366334	Like	3
780	0.42203202	0.439418752	0.25304696	0.380081252	0.295578757	OK	1
781	0.361677281	0.551637979	0.517377909	0.517650183	0.50722207	Like	3
782	0.362553699	0.722139893	0.480084779	0.589024318	0.263430897	Phone	2
783	0.543766869	0.320641439	0.750060115	0.756524385	0.626462514	Silence	6
784	0.819944162	0.435727152	0.596134457	0.666838599	0.539727282	Point	7
785	0.679451019	0.278799873	0.632218314	0.729227368	0.547706282	Point	7
786	0.405088272	0.578689821	0.701437908	0.482535571	0.353629507	Phone	2
787	0.212979188	0.185067253	0.26199821	0.259496083	0.192136409	Heart	10
788	0.640077179	0.802657387	0.627673166	0.64837223	0.441538669	Me	5
789	0.800157545	0.379345385	0.378161753	0.678161726	0.484186326	Victory	0
790	0.4519019	0.370644006	0.438305825	0.190702943	0.171310406	Please	9
791	0.127361121	0.472029481	0.467274426	0.525658018	0.556192052	Like	3
792	0.835011162	0.333440988	0.307988979	0.635259811	0.503155577	Victory	0
793	0.654098569	0.8061312	0.729183318	0.914748906	0.72400373	No-like	4
794	0.65218757	0.834878569	0.788336532	0.83215258	0.652439961	No-like	4
795	0.580271511	0.39460437	0.708810005	0.78692855	0.547295197	Silence	6
796	0.657887496	0.649762724	0.576705192	0.696313495	0.567744152	Me	5
797	0.162574671	0.177960349	0.194529517	0.213157417	0.309315859	Heart	10
798	0.78523556	0.865038203	0.703912176	0.925739734	0.695535724	No-like	4
799	0.462525423	0.282603221	0.275799857	0.270970721	0.301660746	Hello	11
