# Supplementary material for: Shape-position perceptive fusion electronic skin with autonomous learning for gesture interaction
Source: Microsyst Nanoeng. 2024 Jul 22;10:103. doi: 10.1038/s41378-024-00739-9 (PMC11263581; doi:10.1038/s41378-024-00739-9)
Supplement: Supplementary file 2 — Pytorch-based DRL-KD programs and data sets collected by the PFES [file 41378_2024_739_MOESM2_ESM.zip › RL-KD-for-gesture-recognizers/data_last/teacher3_num.csv]

特征1	特征2	特征3	特征4	特征5	label	label_num
0	0.125539352	0.230772685	0.253117591	0.225588676	0.233298405	Hello	11
1	0.788549934	0.301879723	0.322448718	0.690921445	0.521168726	Victory	0
2	0.590667479	0.412306567	0.677567175	0.725006632	0.568234033	Silence	6
3	0.480242195	0.771845434	0.665354875	0.612178043	0.546437532	Me	5
4	0.692672064	0.797275219	0.663957869	0.800804874	0.728432141	No-like	4
5	0.309731256	0.40526133	0.342391404	0.24746553	0.338530981	Please	9
6	0.504730136	0.570243723	0.29060122	0.407016627	0.222264953	OK	1
7	0.280452472	0.654254472	0.467292992	0.612840585	0.529056121	Like	3
8	0.313451966	0.251612259	0.142766203	0.209549208	0.223064032	Heart	10
9	0.462232216	0.478328045	0.379545143	0.226523409	0.290606675	OK	1
10	0.684265888	0.769937324	0.612751261	0.574829139	0.507596754	Me	5
11	0.355106085	0.174073585	0.283503717	0.246560768	0.329940585	Hello	11
12	0.79597162	0.301981506	0.635254745	0.576914351	0.5908881	Point	7
13	0.477705002	0.431311866	0.248536939	0.294268567	0.286627222	OK	1
14	0.706182583	0.31991882	0.714893744	0.745285404	0.520289314	Silence	6
15	0.517183956	0.421606163	0.266920032	0.302565184	0.241171241	OK	1
16	0.437069436	0.793431092	0.55136725	0.523361542	0.275725825	Phone	2
17	0.440853213	0.245035668	0.375636625	0.17396042	0.313075338	Hello	11
18	0.403444479	0.370431183	0.288454405	0.270251157	0.35463982	Please	9
19	0.554523581	0.331638528	0.835040118	0.709885038	0.579935765	Silence	6
20	0.593446309	0.257589314	0.330258951	0.257483893	0.22189323	Please	9
21	0.700815979	0.317184869	0.691750437	0.825191794	0.58424924	Point	7
22	0.15611758	0.650718175	0.446629746	0.497800228	0.490392238	Like	3
23	0.52403038	0.554326255	0.27269436	0.302262692	0.226290357	OK	1
24	0.269281118	0.488727463	0.380684239	0.197791485	0.213976055	Hello	11
25	0.651444548	0.345125781	0.767277338	0.696039956	0.470818965	Silence	6
26	0.715968574	0.785526978	0.867484454	0.795014933	0.621170222	No-like	4
27	0.506996164	0.501919913	0.319199961	0.313195824	0.277168257	OK	1
28	0.544208575	0.426074587	0.351602296	0.239634153	0.312313201	OK	1
29	0.657887737	0.471531802	0.38610365	0.338336572	0.319892945	OK	1
30	0.767028505	0.768478938	0.842054942	0.730994598	0.656184207	No-like	4
31	0.687454685	0.603446346	0.60743555	0.586524837	0.487550615	Me	5
32	0.480885465	0.79611983	0.733501065	0.584309115	0.561613486	Me	5
33	0.27942791	0.833562905	0.464408366	0.492213761	0.256841795	Phone	2
34	0.643346893	0.363995521	0.309048847	0.561648652	0.426069648	Victory	0
35	0.56466221	0.262230451	0.840080323	0.747818273	0.482643383	Silence	6
36	0.299286436	0.277683109	0.209520733	0.264480729	0.312003549	Hello	11
37	0.372559875	0.261988071	0.365016876	0.338893131	0.305553561	Please	9
38	0.237163135	0.278772729	0.243122637	0.20810774	0.226026169	Heart	10
39	0.777158688	0.279063294	0.651754423	0.670097676	0.637011854	Point	7
40	0.283551662	0.172629335	0.335820208	0.240816074	0.189237503	Hello	11
41	0.275084935	0.241203693	0.34026028	0.359361099	0.283720121	Hello	11
42	0.57644135	0.358234552	0.334347166	0.652287394	0.576474364	Victory	0
43	0.142424423	0.311472341	0.159750241	0.257198656	0.234669888	Heart	10
44	0.51343345	0.202757732	0.576117374	0.642156278	0.387535945	Think	8
45	0.707533207	0.350785669	0.707882394	0.622437036	0.52755941	Point	7
46	0.585358671	0.571886637	0.29219876	0.32845651	0.193470857	OK	1
47	0.418349528	0.738408138	0.513681339	0.629051137	0.286310827	Phone	2
48	0.256220823	0.622174678	0.580597318	0.417400331	0.517978902	Like	3
49	0.277076736	0.539912045	0.422558195	0.707807785	0.468687785	Like	3
50	0.575728381	0.450224087	0.264642432	0.347788997	0.225104797	OK	1
51	0.60860111	0.795424702	0.672641323	0.662395814	0.53730856	Me	5
52	0.252337323	0.222949568	0.129658764	0.340977287	0.166632933	Heart	10
53	0.534184603	0.314392253	0.429989889	0.175073522	0.290004354	Please	9
54	0.697522293	0.285429984	0.595646525	0.575732134	0.40889647	Think	8
55	0.463031321	0.719713206	0.514372992	0.507992158	0.244082414	Phone	2
56	0.202219528	0.267490702	0.209560616	0.124564554	0.171491118	Heart	10
57	0.473069039	0.66523414	0.594922113	0.401472472	0.184322087	Phone	2
58	0.479640633	0.306104339	0.334599736	0.288514221	0.291885432	Please	9
59	0.314801609	0.147343886	0.196544766	0.324975523	0.179872686	Heart	10
60	0.335075295	0.270533122	0.305413632	0.262731237	0.319910789	Please	9
61	0.776384007	0.369082325	0.764222997	0.597551623	0.425579749	Think	8
62	0.719930287	0.224273773	0.796332048	0.61480763	0.555537401	Think	8
63	0.697674633	0.376662415	0.704492725	0.75613431	0.541191143	Point	7
64	0.6594407	0.297633352	0.665882358	0.629457317	0.433989966	Think	8
65	0.815563202	0.63856383	0.756026527	0.737302722	0.603952594	Me	5
66	0.293218818	0.701422746	0.533091007	0.639814455	0.228864839	Phone	2
67	0.522963134	0.73705468	0.667003993	0.706149105	0.582283168	Me	5
68	0.794856096	0.220761118	0.60953881	0.677817552	0.581819029	Point	7
69	0.362097968	0.534550933	0.396187725	0.273223986	0.365186016	OK	1
70	0.598393171	0.304754162	0.6811138	0.628389661	0.526508345	Point	7
71	0.690388956	0.365481153	0.725561713	0.654250609	0.537945065	Silence	6
72	0.541598309	0.739508063	0.644619565	0.814433092	0.682695518	No-like	4
73	0.237116883	0.622095236	0.615650759	0.485473293	0.507974014	Like	3
74	0.741496193	0.393090189	0.692888054	0.732470983	0.563973958	Point	7
75	0.703767446	0.324736979	0.636255945	0.644507528	0.439151846	Think	8
76	0.585523458	0.741137797	0.70601657	0.666089512	0.573482005	Me	5
77	0.663748088	0.217952443	0.654604865	0.660544711	0.435829015	Think	8
78	0.753150523	0.790334541	0.758686311	0.889173762	0.675353141	No-like	4
79	0.681426897	0.313406038	0.415455095	0.599866037	0.506787925	Victory	0
80	0.445494109	0.479750513	0.391620582	0.23770106	0.290935768	OK	1
81	0.768391481	0.450266127	0.778205761	0.625284329	0.55138339	Silence	6
82	0.696810361	0.744573923	0.572232918	0.595018901	0.453162068	Me	5
83	0.578222432	0.823922849	0.776766434	0.766357395	0.660052321	No-like	4
84	0.601785071	0.472137692	0.292298203	0.350448222	0.301687568	OK	1
85	0.587293502	0.540158949	0.274476976	0.236430777	0.296365667	OK	1
86	0.4058868	0.552717301	0.450430048	0.622836524	0.444048413	Like	3
87	0.605412515	0.7338228	0.752364652	0.588132249	0.551348784	Me	5
88	0.207027273	0.129219991	0.353491364	0.206117768	0.1696848	Heart	10
89	0.186969704	0.286034087	0.274119624	0.159255858	0.14279081	Heart	10
90	0.699432938	0.819402012	0.761904009	0.737340987	0.593815165	No-like	4
91	0.856978686	0.315456407	0.673907679	0.682139416	0.511309533	Point	7
92	0.228920533	0.119853962	0.30151775	0.192072223	0.125042421	Heart	10
93	0.672104434	0.762810478	0.834572637	0.783873302	0.624306958	No-like	4
94	0.687574969	0.359844211	0.580745111	0.66617404	0.521050423	Point	7
95	0.751266709	0.758291394	0.748562992	0.748093485	0.639517484	No-like	4
96	0.632086541	0.243244781	0.778818731	0.661238978	0.516426001	Think	8
97	0.622002111	0.316569859	0.268383482	0.585642917	0.531269633	Victory	0
98	0.729233363	0.230517562	0.685860108	0.768855562	0.486878393	Point	7
99	0.720116344	0.310070559	0.821360241	0.616006168	0.505761006	Silence	6
100	0.740820583	0.256998268	0.336380828	0.744453928	0.466850259	Victory	0
101	0.421378945	0.722721147	0.44416094	0.459403081	0.264641353	Phone	2
102	0.718128106	0.330915299	0.661344626	0.754979638	0.537091303	Point	7
103	0.366241539	0.633563258	0.646387981	0.543033363	0.217032155	Phone	2
104	0.80509325	0.357719631	0.255386888	0.594322531	0.532752407	Victory	0
105	0.547221325	0.353952047	0.813627421	0.681290498	0.520227633	Silence	6
106	0.505652603	0.258098538	0.701548311	0.748523132	0.574848332	Point	7
107	0.644452648	0.127487499	0.275992984	0.670937321	0.613248103	Victory	0
108	0.398145252	0.799039471	0.558360074	0.464809983	0.151305129	Phone	2
109	0.151760496	0.466478385	0.401801756	0.49823626	0.504423863	Like	3
110	0.687035338	0.480116371	0.330202854	0.37772764	0.297471006	OK	1
111	0.323530506	0.852954342	0.494778667	0.70373725	0.284842918	Phone	2
112	0.47704226	0.300784586	0.288277955	0.300620585	0.252856704	Please	9
113	0.668337198	0.508902515	0.655327831	0.573685231	0.677574643	Point	7
114	0.156453843	0.239856176	0.160400673	0.223637055	0.222117599	Heart	10
115	0.623564804	0.39132801	0.741469705	0.573645287	0.495753207	Think	8
116	0.531727112	0.175005515	0.772455135	0.799778129	0.563216807	Silence	6
117	0.638215844	0.417912396	0.886127761	0.69556369	0.521228373	Silence	6
118	0.604942956	0.755526423	0.845967979	0.850245134	0.729898707	No-like	4
119	0.465339237	0.392022143	0.269396273	0.350282741	0.246905736	OK	1
120	0.335566403	0.70701474	0.675142366	0.653301598	0.292739205	Phone	2
121	0.596486942	0.516780628	0.363200298	0.149153183	0.230538388	OK	1
122	0.474901298	0.831291977	0.801120932	0.927181588	0.725607881	No-like	4
123	0.765583641	0.370827164	0.645676771	0.662773957	0.552898949	Point	7
124	0.281267366	0.535379318	0.662844134	0.532409629	0.184296878	Phone	2
125	0.794221201	0.388629139	0.305977065	0.637262326	0.50131562	Victory	0
126	0.694546545	0.679293428	0.611821408	0.619839878	0.643178022	Me	5
127	0.341241196	0.261009227	0.276917203	0.290438821	0.317111419	Hello	11
128	0.398590894	0.252691047	0.236141237	0.387333217	0.308912013	Hello	11
129	0.368191016	0.361748699	0.299343119	0.281105659	0.158774786	Please	9
130	0.444506828	0.228073457	0.338153635	0.30403017	0.315696203	Please	9
131	0.740690164	0.369741361	0.690660605	0.530891711	0.436122528	Think	8
132	0.473700949	0.262226635	0.650806443	0.624530207	0.461262485	Silence	6
133	0.389511792	0.583445723	0.243650258	0.396009538	0.294432616	OK	1
134	0.751253144	0.833663222	0.857289272	0.788094034	0.678972635	No-like	4
135	0.412948067	0.668749523	0.611708021	0.517556445	0.319053377	Phone	2
136	0.320874943	0.450854573	0.451812543	0.56649848	0.511465873	Like	3
137	0.653742251	0.867766253	0.769212992	0.841965059	0.587378639	No-like	4
138	0.616477017	0.23173185	0.620795197	0.581955951	0.365916319	Think	8
139	0.309100298	0.33710148	0.30087971	0.265220851	0.249671476	Hello	11
140	0.42673551	0.734839537	0.568116065	0.535294857	0.237679068	Phone	2
141	0.660267397	0.709398858	0.816907615	0.893944922	0.684794872	No-like	4
142	0.527470654	0.672177628	0.611725998	0.679520965	0.485240943	Me	5
143	0.417301165	0.464009566	0.392277681	0.61225134	0.469083888	Like	3
144	0.229225984	0.247541543	0.184698081	0.192369617	0.227002638	Heart	10
145	0.365847808	0.444816588	0.143587821	0.413305603	0.27039049	OK	1
146	0.289044458	0.745308216	0.526283974	0.652998803	0.319190787	Phone	2
147	0.729486121	0.350868906	0.84578939	0.660649089	0.546686566	Silence	6
148	0.294835749	0.649506935	0.547901021	0.622689807	0.474498884	Like	3
149	0.726040365	0.40248002	0.763401283	0.552145981	0.475175473	Silence	6
150	0.704934125	0.12953466	0.76034229	0.606690649	0.467943862	Think	8
151	0.758246071	0.318811767	0.278957196	0.651738206	0.526690082	Victory	0
152	0.672594557	0.765177454	0.768559452	0.789151634	0.625542409	No-like	4
153	0.461327364	0.352400658	0.340516696	0.273920117	0.312494822	Please	9
154	0.364914728	0.677886864	0.570972303	0.499103279	0.335102225	Phone	2
155	0.580041749	0.266213079	0.744900217	0.54494613	0.449577785	Think	8
156	0.301975997	0.33956683	0.201995285	0.217877098	0.252184932	Hello	11
157	0.420452982	0.62004006	0.396916167	0.64995876	0.517721202	Like	3
158	0.86286465	0.216142474	0.683255624	0.747991785	0.563375349	Silence	6
159	0.662525694	0.230327858	0.323835096	0.667311664	0.570373012	Victory	0
160	0.538646413	0.456561304	0.313565718	0.323227558	0.195247976	OK	1
161	0.098830428	0.134642706	0.214334757	0.274342964	0.220893269	Heart	10
162	0.305919126	0.535391235	0.550492403	0.664662668	0.269181373	Phone	2
163	0.427418166	0.370248964	0.2089415	0.197968114	0.246410312	Hello	11
164	0.385736014	0.570641028	0.415151203	0.584940558	0.47261791	Like	3
165	0.585305388	0.649571405	0.794436415	0.70485692	0.759522226	No-like	4
166	0.384647336	0.385964781	0.431081282	0.436129744	0.478560991	Like	3
167	0.4158666	0.572667665	0.394283776	0.456276894	0.517713517	Like	3
168	0.304045692	0.695310919	0.554062629	0.444379915	0.328456835	Phone	2
169	0.384551182	0.222431545	0.158406647	0.059736297	0.178151094	Heart	10
170	0.489399486	0.673552391	0.735666663	0.716236752	0.582364611	Me	5
171	0.617942832	0.608278749	0.691843401	0.711423151	0.536984538	Me	5
172	0.476894664	0.27495637	0.169460551	0.299815658	0.268720929	Hello	11
173	0.272335414	0.742080522	0.40689243	0.427866885	0.358415652	Phone	2
174	0.415145488	0.59506267	0.414278806	0.614975906	0.507499085	Like	3
175	0.451366319	0.711149198	0.709925865	0.686620215	0.560458754	Me	5
176	0.447097164	0.331661541	0.380885413	0.307203214	0.259744454	OK	1
177	0.479944388	0.505566016	0.456956193	0.34556075	0.33006805	OK	1
178	0.144943692	0.654435631	0.61669694	0.584500961	0.480554011	Like	3
179	0.788049145	0.615679039	0.771852996	0.670563245	0.502060792	Me	5
180	0.697800119	0.214805625	0.618698153	0.6295777	0.501241928	Think	8
181	0.74853648	0.280416229	0.294596357	0.635798531	0.532170083	Victory	0
182	0.487120012	0.714453271	0.503453967	0.537160953	0.240780397	Phone	2
183	0.229841278	0.21181652	0.389195369	0.228839067	0.292756161	Hello	11
184	0.535082843	0.632035254	0.598073657	0.3745684	0.257465063	Phone	2
185	0.403241476	0.434650061	0.564017889	0.491562055	0.531323522	Like	3
186	0.246792432	0.652915694	0.590231394	0.555098354	0.202367474	Phone	2
187	0.67258745	0.274682633	0.548060131	0.506404163	0.57504979	Point	7
188	0.653698861	0.304586597	0.828661584	0.811596077	0.584032225	Silence	6
189	0.669825184	0.193226714	0.401324502	0.469839485	0.546711991	Victory	0
190	0.835776147	0.316802701	0.752864532	0.591542897	0.59300006	Point	7
191	0.226253855	0.160916096	0.282265783	0.227569221	0.173818139	Heart	10
192	0.690676647	0.785441342	0.675722125	0.882479277	0.68528462	No-like	4
193	0.572952588	0.555062215	0.293859104	0.300119785	0.301527108	OK	1
194	0.526321268	0.311209718	0.20047535	0.315132026	0.168744496	Please	9
195	0.814884186	0.244176573	0.651008139	0.683333962	0.587174473	Point	7
196	0.384528656	0.493659408	0.24246955	0.362851835	0.275209131	OK	1
197	0.82339586	0.400857945	0.535527068	0.705715943	0.597091141	Point	7
198	0.714778918	0.316005164	0.259072553	0.686157891	0.530601365	Victory	0
199	0.749605402	0.206553559	0.615575416	0.637413533	0.613630242	Point	7
200	0.538665958	0.377064059	0.718486297	0.68945845	0.591193963	Silence	6
201	0.616336277	0.693014538	0.688096265	0.761799023	0.734145835	No-like	4
202	0.298119063	0.275463973	0.179542365	0.177026082	0.259502641	Heart	10
203	0.744183905	0.48374235	0.78054266	0.806260011	0.642301039	Silence	6
204	0.780823945	0.254098945	0.316269036	0.582309475	0.508269885	Victory	0
205	0.698861962	0.204310104	0.638578513	0.604173468	0.417402298	Think	8
206	0.436561255	0.33165493	0.323889529	0.305233579	0.229997857	Please	9
207	0.310483781	0.700699792	0.499120105	0.533322024	0.289304601	Phone	2
208	0.394014478	0.399535898	0.320410163	0.264623325	0.232469801	Hello	11
209	0.77949133	0.327903171	0.341248734	0.657397495	0.590036815	Victory	0
210	0.401985225	0.367904066	0.283152048	0.348399296	0.234083128	Please	9
211	0.61751824	0.247852397	0.660662403	0.69480928	0.420474999	Think	8
212	0.590857253	0.752270158	0.707507022	0.827161282	0.664323608	No-like	4
213	0.664469189	0.409890059	0.724998841	0.807568046	0.455991487	Silence	6
214	0.18317729	0.069211578	0.225079831	0.090117594	0.220272786	Heart	10
215	0.725769233	0.304512845	0.85581405	0.676669559	0.533621628	Silence	6
216	0.57460059	0.392273296	0.813595543	0.772188039	0.549782704	Silence	6
217	0.604787828	0.335346163	0.666766277	0.650065189	0.503958356	Point	7
218	0.688591844	0.393755155	0.751433949	0.626617805	0.545985176	Point	7
219	0.576771519	0.787184072	0.57243457	0.574133755	0.509567266	Me	5
220	0.44112615	0.351022118	0.292063189	0.304729578	0.204370813	Please	9
221	0.790634723	0.326382011	0.76004804	0.594850499	0.553579488	Silence	6
222	0.7144591	0.209641754	0.583962651	0.562596652	0.440127191	Think	8
223	0.244330544	0.613768679	0.491574451	0.478238837	0.542019886	Like	3
224	0.576691118	0.728020818	0.723995182	0.660117439	0.421665059	Me	5
225	0.742851862	0.26736663	0.586320407	0.656658612	0.500368987	Think	8
226	0.515443079	0.588105454	0.779025731	0.719873574	0.440633793	Me	5
227	0.549063393	0.343809277	0.245530357	0.276669897	0.184516198	Please	9
228	0.501556901	0.467623361	0.483825128	0.349257862	0.271919669	OK	1
229	0.724608228	0.41966015	0.651221072	0.673566761	0.646250599	Point	7
230	0.221967651	0.222108274	0.16767259	0.019662642	0.232221158	Heart	10
231	0.388230018	0.368311622	0.269421893	0.211977065	0.213757178	Hello	11
232	0.552947473	0.708749588	0.732996196	0.789833092	0.700044383	No-like	4
233	0.527843873	0.34098413	0.320460691	0.240271229	0.225131426	OK	1
234	0.670960197	0.548963356	0.167426981	0.177759367	0.336442243	OK	1
235	0.390591895	0.597257266	0.255728101	0.280156837	0.371476687	OK	1
236	0.191780036	0.273082122	0.198283668	0.333285269	0.210031292	Heart	10
237	0.31999627	0.596368098	0.361489947	0.676139059	0.449327162	Like	3
238	0.672724588	0.454620058	0.343942205	0.287471253	0.310586608	OK	1
239	0.619195897	0.483339232	0.372266865	0.383517208	0.260015583	OK	1
240	0.473332545	0.32609619	0.279618169	0.21394192	0.24883623	Hello	11
241	0.550861661	0.784793688	0.595966683	0.554997687	0.506332652	Me	5
242	0.743556759	0.342284749	0.863999606	0.658431986	0.557799627	Silence	6
243	0.316922967	0.352047643	0.296970731	0.342025494	0.278038816	Please	9
244	0.815243515	0.891379176	0.730867606	0.911188784	0.64224825	No-like	4
245	0.216301692	0.232597693	0.286382834	0.177688065	0.178801107	Heart	10
246	0.70405616	0.810257775	0.733448683	0.828810899	0.55822693	No-like	4
247	0.443231616	0.669299829	0.559735631	0.586763872	0.274769828	Phone	2
248	0.442495114	0.264477112	0.290912248	0.205787642	0.247017762	Hello	11
249	0.191461199	0.231013853	0.227503652	0.029380135	0.224657732	Heart	10
250	0.1111085	0.232365446	0.249858561	0.279875335	0.157017651	Heart	10
251	0.514114172	0.296612791	0.780971982	0.753412009	0.516663204	Silence	6
252	0.562948255	0.344497468	0.680159132	0.732189215	0.533932723	Silence	6
253	0.724451633	0.350812353	0.293901933	0.6819957	0.446011551	Victory	0
254	0.682568817	0.768342073	0.895716358	0.731363768	0.624028372	No-like	4
255	0.361859727	0.688844306	0.510233807	0.649182875	0.213737601	Phone	2
256	0.28161943	0.575892509	0.525393433	0.591683923	0.451320645	Like	3
257	0.764601763	0.250016586	0.295734013	0.712483251	0.537944736	Victory	0
258	0.306652061	0.165620198	0.380207858	0.408884337	0.317641684	Hello	11
259	1.0	0.218698009	0.37112819	0.686088348	0.56393948	Victory	0
260	0.898419532	0.213985425	0.315396084	0.532147955	0.58041695	Victory	0
261	0.643368987	0.807142968	0.756460486	0.702799025	0.544237779	Me	5
262	0.097937368	0.525717197	0.348271145	0.575488709	0.503593596	Like	3
263	0.751439135	0.76556139	0.700770727	0.586073042	0.482479043	Me	5
264	0.738677285	0.141393647	0.311540934	0.617853555	0.448016628	Victory	0
265	0.515274142	0.805181196	0.703568533	0.948175135	0.731038841	No-like	4
266	0.351996666	0.238951815	0.245086785	0.260689749	0.194856412	Heart	10
267	0.625625855	0.80350126	0.763100274	0.775360854	0.681022576	No-like	4
268	0.75831727	0.344016339	0.750207423	0.753748764	0.578716064	Point	7
269	0.24990947	0.28185536	0.132407889	0.158586278	0.231981447	Heart	10
270	0.61601749	0.263785493	0.738186877	0.626866012	0.392634174	Think	8
271	0.653443519	0.197889476	0.307686504	0.633241837	0.618130113	Victory	0
272	0.63319351	0.234700418	0.414498412	0.610258978	0.586001665	Victory	0
273	0.779655595	0.312385921	0.731388287	0.627899256	0.44253245	Think	8
274	0.32353	0.385737302	0.318907858	0.328058862	0.229646543	Please	9
275	0.11028598	0.318264945	0.30845463	0.382486908	0.191220368	Hello	11
276	0.418496899	0.264070841	0.280949194	0.25969931	0.254168555	Hello	11
277	0.527623158	0.871533034	0.935298206	0.820639577	0.581180056	No-like	4
278	0.236789001	0.510128723	0.444690451	0.578116467	0.506480708	Like	3
279	0.694185864	0.819316216	0.775973684	0.99008174	0.587103015	No-like	4
280	0.357882936	0.338716089	0.343352682	0.325989739	0.380824961	Hello	11
281	0.747601204	0.344475224	0.749501849	0.68804315	0.507211087	Silence	6
282	0.629458693	0.614839103	0.650402632	0.55059468	0.519972802	Me	5
283	0.613908312	0.25619312	0.617738039	0.61986995	0.387422496	Think	8
284	0.497988165	0.428005653	0.268043364	0.323454863	0.353007882	OK	1
285	0.2448935	0.333770068	0.272320172	0.330590046	0.158516889	Hello	11
286	0.740742833	0.295941628	0.61280014	0.709985779	0.550970926	Think	8
287	0.551198868	0.392065102	0.469925394	0.257770447	0.256946091	OK	1
288	0.319536233	0.665593858	0.562181593	0.553011752	0.196105015	Phone	2
289	0.415117303	0.344038975	0.363294642	0.351301634	0.292384321	Hello	11
290	0.397914833	0.058101671	0.245161568	0.274910828	0.240327515	Hello	11
291	0.52132157	0.426295222	0.313379072	0.329600135	0.303261613	OK	1
292	0.159894948	0.273762127	0.312481505	0.219230116	0.164202355	Heart	10
293	0.273628035	0.854948798	0.484095786	0.61250718	0.205459806	Phone	2
294	0.143522935	0.530614562	0.35996175	0.459203315	0.43792931	Like	3
295	0.702152468	0.370301674	0.350199538	0.628990868	0.546758587	Victory	0
296	0.475959311	0.791340275	0.815889537	0.781146359	0.657940584	No-like	4
297	0.688005712	0.602135871	0.464551363	0.414894757	0.296970059	OK	1
298	0.423648275	0.306462267	0.460519828	0.298628551	0.235136646	Hello	11
299	0.307610397	0.227718256	0.311682211	0.198055202	0.335656531	Hello	11
300	0.593560203	0.23918368	0.762149021	0.585917995	0.489385488	Think	8
301	0.594691979	0.439296294	0.749826415	0.757941448	0.528134948	Silence	6
302	0.279348354	0.085260095	0.124963239	0.322534021	0.194065879	Heart	10
303	0.26003208	0.247558899	0.184565052	0.365937744	0.188900616	Hello	11
304	0.64430269	0.279858806	0.677873313	0.568503337	0.365215902	Think	8
305	0.711364573	0.244390081	0.772749314	0.629831168	0.488510483	Think	8
306	0.394256239	0.276514493	0.394226859	0.22527755	0.263190188	Hello	11
307	0.265070932	0.572305909	0.606343923	0.436671939	0.18685234	Phone	2
308	0.642253516	0.546293163	0.311423084	0.246296457	0.343522068	OK	1
309	0.58974102	0.744437437	0.668709327	0.482419241	0.562224223	Me	5
310	0.328569422	0.284051858	0.391586696	0.26504944	0.236383887	Hello	11
311	0.617545006	0.224136096	0.731659045	0.567603705	0.458650044	Think	8
312	0.796405707	0.218161376	0.664398333	0.726980998	0.511413455	Point	7
313	0.566350939	0.262406352	0.670131021	0.601128165	0.499792917	Think	8
314	0.364894065	0.496885263	0.548242171	0.514812447	0.467437468	Like	3
315	0.519308208	0.40679607	0.829575181	0.793535124	0.540666309	Silence	6
316	0.556658055	0.737609146	0.743699196	0.675249356	0.420732728	Me	5
317	0.643318534	0.187288667	0.299034562	0.582285746	0.507461491	Victory	0
318	0.499391636	0.461847168	0.442230764	0.611935724	0.579843303	Like	3
319	0.541602293	0.300731586	0.262788789	0.160266462	0.274579892	Hello	11
320	0.327559401	0.311892384	0.29297512	0.277174183	0.194402465	Please	9
321	0.6905027	0.290201659	0.624196641	0.530596975	0.596461462	Point	7
322	0.705338532	0.296932843	0.70286385	0.77025169	0.544901151	Point	7
323	0.751899741	0.234996058	0.723108781	0.714900256	0.51018732	Think	8
324	0.522965634	0.514746241	0.321762567	0.372636211	0.287369712	OK	1
325	0.350548106	0.338693825	0.31021666	0.18334748	0.264643342	Hello	11
326	0.238903508	0.589079037	0.505341036	0.537070914	0.486160449	Like	3
327	0.423829994	0.528091867	0.606631886	0.469763465	0.475089217	Like	3
328	0.394525731	0.322440055	0.369848445	0.313615189	0.274073876	Please	9
329	0.615918832	0.26293953	0.263601986	0.626858528	0.490740643	Victory	0
330	0.86706743	0.330722217	0.570442987	0.775417845	0.599600914	Point	7
331	0.652139243	0.90624282	0.781070737	0.862659626	0.653275946	No-like	4
332	0.546204691	0.380011582	0.407658934	0.355954327	0.241640112	OK	1
333	0.561225628	0.337822144	0.758760013	0.710721787	0.678425174	Silence	6
334	0.389270187	0.525717393	0.42732277	0.335949242	0.240714811	OK	1
335	0.587258648	0.687339759	0.629559981	0.668388455	0.577306818	Me	5
336	0.461804871	0.429475057	0.431980058	0.262559363	0.299314395	Please	9
337	0.394999887	0.643863112	0.51517124	0.564594798	0.237354982	Phone	2
338	0.704284861	0.334326586	0.714347261	0.871000965	0.56368321	Silence	6
339	0.608941492	0.676569368	0.69022583	0.737086051	0.501614936	Me	5
340	0.615300742	0.28343532	0.756010228	0.590642316	0.400286741	Think	8
341	0.463149348	0.540875852	0.35592813	0.280749134	0.231868671	Please	9
342	0.589432194	0.415876552	0.854579062	0.792151775	0.579988474	Silence	6
343	0.721448183	0.759010348	0.560660619	0.640646055	0.371594273	Me	5
344	0.689078873	0.312370451	0.620702773	0.491889054	0.390843604	Think	8
345	0.692491732	0.314189895	0.806780038	0.681914179	0.513556963	Silence	6
346	0.474551004	0.419910681	0.334338112	0.233125802	0.310425668	Please	9
347	0.268400527	0.303671221	0.243088508	0.19075288	0.236256068	Hello	11
348	0.530877824	0.620331422	0.771620439	0.776848737	0.505686503	Me	5
349	0.674962965	0.451833228	0.30867405	0.714052551	0.533090027	Victory	0
350	0.419602055	0.502115406	0.463849694	0.490132751	0.550820688	Like	3
351	0.522017679	0.431035408	0.255264061	0.261031289	0.25008726	Please	9
352	0.243046789	0.323877268	0.17368863	0.136012758	0.126207408	Heart	10
353	0.691019694	0.253154847	0.64727332	0.735059527	0.583891757	Point	7
354	0.271594214	0.177567646	0.164520965	0.201360094	0.23385392	Heart	10
355	0.191090971	0.232420312	0.171912923	0.13961262	0.264326021	Heart	10
356	0.688686802	0.261258846	0.733456754	0.738398257	0.583802935	Point	7
357	0.219355821	0.50914043	0.525837872	0.434007573	0.533690022	Like	3
358	0.691452401	0.290245845	0.224621204	0.535987919	0.513903809	Victory	0
359	0.535043655	0.738996522	0.693648992	0.544978435	0.633379969	Me	5
360	0.762756685	0.168125153	0.277117894	0.638431271	0.461985067	Victory	0
361	0.307496026	0.595148721	0.605059934	0.496819452	0.2138573	Phone	2
362	0.688055986	0.278664351	0.372627895	0.589921825	0.52298613	Victory	0
363	0.758020293	0.33249015	0.633846874	0.647368327	0.578487517	Point	7
364	0.690141837	0.411864997	0.622892626	0.6257717	0.612570048	Point	7
365	0.698445811	0.720593355	0.671043345	0.673144018	0.523204142	Me	5
366	0.823340863	0.359703423	0.701196823	0.656746846	0.541124826	Point	7
367	0.645767966	0.753371979	0.682012946	0.70807645	0.488129939	Me	5
368	0.792184645	0.654323464	0.622491889	0.547136653	0.360172828	Me	5
369	0.62755425	0.432826055	0.745006417	0.628802019	0.544757864	Silence	6
370	0.682148627	0.703154458	0.687080397	0.71224569	0.44031731	Me	5
371	0.394658482	0.537654398	0.34760804	0.354736597	0.23988821	OK	1
372	0.0	0.214722035	0.181460199	0.21975039	0.231862033	Heart	10
373	0.266526608	0.562539255	0.622387485	0.606792468	0.34585855	Phone	2
374	0.180103559	0.633172531	0.571082511	0.419536821	0.239110621	Phone	2
375	0.647470797	0.358092578	0.652646131	0.575314688	0.351472079	Think	8
376	0.319665009	0.596848891	0.583509776	0.539456754	0.305071711	Phone	2
377	0.557060548	0.458430731	0.308864996	0.208352567	0.314604957	OK	1
378	0.630359747	0.809939246	0.713833383	0.636452965	0.543277127	Me	5
379	0.299026787	0.198900198	0.151190221	0.120216167	0.180468366	Heart	10
380	0.433308421	0.66514287	0.539088687	0.419648364	0.237721264	Phone	2
381	0.609919404	0.616330185	0.740569862	0.569796236	0.510864243	Me	5
382	0.739874682	0.21310706	0.365607551	0.558095229	0.636345512	Victory	0
383	0.457075971	0.693307318	0.622205204	0.684875219	0.509658412	Me	5
384	0.601939738	0.242780534	0.627449814	0.526296409	0.556784751	Think	8
385	0.795796489	0.282438283	0.616432584	0.712595085	0.654319778	Point	7
386	0.701733621	0.410107742	0.329609475	0.569603099	0.501181364	Victory	0
387	0.785190568	0.256390264	0.242658598	0.663596894	0.493827547	Victory	0
388	0.678372998	0.734611658	0.796454229	0.789027495	0.673131439	No-like	4
389	0.597877101	0.834456126	0.731974741	0.838418972	0.656728596	No-like	4
390	0.275598155	0.187754743	0.239120574	0.116331552	0.246566602	Heart	10
391	0.533243231	0.449167265	0.719416348	0.682948074	0.573953523	Silence	6
392	0.454962144	0.373208976	0.388379343	0.302242651	0.245568875	Please	9
393	0.262109321	0.603496373	0.433995504	0.637909732	0.492301932	Like	3
394	0.473018178	0.306805153	0.396215809	0.25670102	0.24983336	Hello	11
395	0.640054365	0.807065241	0.704689027	0.862763247	0.716649856	No-like	4
396	0.464909718	0.516491174	0.476012272	0.608841988	0.445044956	Like	3
397	0.533178904	0.407245293	0.395072928	0.204158131	0.283706601	OK	1
398	0.896313266	0.441248991	0.60518364	0.718443491	0.490318291	Point	7
399	0.309420454	0.734691736	0.50541196	0.595927715	0.159308281	Phone	2
400	0.281673202	0.720685654	0.4964069	0.573925363	0.434781952	Like	3
401	0.364836554	0.751032373	0.465569987	0.508516864	0.276932517	Phone	2
402	0.795829043	0.300860737	0.62258388	0.645074987	0.516997583	Think	8
403	0.594007216	0.361104967	0.78693917	0.681659563	0.489678378	Silence	6
404	0.872406624	0.301546756	0.611568983	0.531311673	0.537118321	Point	7
405	0.472047744	0.453568924	0.349331496	0.246868748	0.347095993	OK	1
406	0.721121642	0.400397956	0.671784704	0.817918955	0.495623735	Silence	6
407	0.336348115	0.578318799	0.556010726	0.533400767	0.442989188	Like	3
408	0.462834143	0.394565127	0.214495878	0.31381407	0.36274582	Please	9
409	0.701862065	0.353980435	0.675660118	0.833583213	0.46538478	Silence	6
410	0.666062722	0.760779924	0.653053335	0.669524184	0.50414491	Me	5
411	0.664845817	0.704439121	0.8223976	0.870724	0.666082165	No-like	4
412	0.326607926	0.363906472	0.240058017	0.302090262	0.199311485	Hello	11
413	0.452864812	0.746667935	0.473822357	0.532564179	0.22043592	Phone	2
414	0.550625842	0.661538596	0.670876249	0.616271909	0.52644005	Me	5
415	0.604099605	0.320810712	0.754132434	0.622180514	0.536944135	Silence	6
416	0.549401502	0.815157489	0.805368573	0.826176486	0.604672462	No-like	4
417	0.804911819	0.357899368	0.735587967	0.664531931	0.583688585	Point	7
418	0.655116122	0.456432465	0.738398674	0.655747337	0.523323549	Silence	6
419	0.657510883	0.38118933	0.65961866	0.593412571	0.526978925	Think	8
420	0.117471144	0.146376601	0.179140663	0.182030205	0.222156021	Heart	10
421	0.479421924	0.602734639	0.670935526	0.672774882	0.537324336	Me	5
422	0.542333031	0.716127412	0.882688513	0.783419999	0.639717862	No-like	4
423	0.195000651	0.18546064	0.141811829	0.161231131	0.183170861	Heart	10
424	0.512150385	0.219317568	0.632653297	0.548700914	0.412155358	Think	8
425	0.224947313	0.21541741	0.21368344	0.151811824	0.260205085	Heart	10
426	0.454795059	0.371915152	0.311745879	0.164740114	0.32649126	Please	9
427	0.512496071	0.292148332	0.556149641	0.66004365	0.301641719	Think	8
428	0.326099502	0.257936485	0.303906892	0.286174533	0.189734829	Heart	10
429	0.589518466	0.329893411	0.78533932	0.690529463	0.500222938	Silence	6
430	0.519746006	0.78439392	0.484295999	0.482263321	0.210810512	Phone	2
431	0.616616932	0.322178954	0.322233539	0.683476384	0.588905201	Victory	0
432	0.489615624	0.23158559	0.70011203	0.575812367	0.342354888	Think	8
433	0.57507462	0.420555477	0.198237995	0.321697021	0.264470694	OK	1
434	0.640095931	0.290775412	0.814127298	0.783789372	0.4809351	Silence	6
435	0.316197002	0.293424893	0.332684157	0.237331281	0.205983904	Hello	11
436	0.329186364	0.567928789	0.458790839	0.521309957	0.281513192	Phone	2
437	0.710514627	0.381460703	0.632821195	0.717578325	0.479423506	Think	8
438	0.58166832	0.917546276	0.707552674	0.863581758	0.602526006	No-like	4
439	0.415378509	0.767616046	0.570639786	0.605269505	0.276518181	Phone	2
440	0.633814065	0.384748401	0.152950574	0.662579825	0.564650934	Victory	0
441	0.396063979	0.499916798	0.308403415	0.358326359	0.28325027	OK	1
442	0.418572874	0.328245128	0.386967826	0.289279517	0.193367761	Please	9
443	0.370594412	0.296827721	0.347297552	0.254081121	0.206150912	Please	9
444	0.645356802	0.500637391	0.405546169	0.437324769	0.276942494	OK	1
445	0.615446011	0.209078939	0.643971852	0.531149008	0.473061452	Think	8
446	0.719542873	0.461050531	0.805700592	0.769636704	0.571807463	Silence	6
447	0.554264932	0.338742197	0.779674875	0.82728198	0.519500368	Silence	6
448	0.509456437	0.430047937	0.386106634	0.409800632	0.293836111	OK	1
449	0.647841764	0.338066226	0.829619527	0.581227791	0.518330877	Silence	6
450	0.413732822	0.771807754	0.529413146	0.462080154	0.257967768	Phone	2
451	0.447419062	0.30584061	0.301309764	0.22236922	0.20103635	Hello	11
452	0.142122632	0.189560057	0.129546627	0.184705525	0.172097961	Heart	10
453	0.427409454	0.270648819	0.333557138	0.200442232	0.280816706	Hello	11
454	0.37276347	0.613141442	0.395707703	0.571898337	0.533202388	Like	3
455	0.210315168	0.204691984	0.101911099	0.158254364	0.161279411	Heart	10
456	0.353314554	0.168181267	0.248867998	0.196887052	0.161170498	Heart	10
457	0.518699394	0.570997083	0.283826769	0.358430058	0.231309104	OK	1
458	0.175239947	0.228344542	0.133768901	0.223922468	0.296661469	Heart	10
459	0.513662008	0.391994108	0.758217152	0.686444911	0.619243284	Silence	6
460	0.687584465	0.775651031	0.787531004	0.795471404	0.659441942	No-like	4
461	0.403110089	0.329598696	0.212153892	0.289929027	0.256431985	Please	9
462	0.322598486	0.286605658	0.286923888	0.234806462	0.310980305	Hello	11
463	0.507525991	0.740254883	0.667216141	0.698748417	0.53259122	Me	5
464	0.284740355	0.299345142	0.134899622	0.139631986	0.237155631	Heart	10
465	0.496989819	0.372151962	0.354417049	0.293121033	0.268643024	OK	1
466	0.342077882	0.303688123	0.332555976	0.24264156	0.307375052	Please	9
467	0.378857626	0.330715797	0.232537724	0.284113173	0.196329635	Hello	11
468	0.386917574	0.184386905	0.171707862	0.202085758	0.343616197	Hello	11
469	0.39273051	0.15875324	0.260096738	0.133922765	0.168835598	Heart	10
470	0.694502007	0.769011137	0.869308966	0.816786192	0.738778834	No-like	4
471	0.461812218	0.389469727	0.238514677	0.283902469	0.283946967	Please	9
472	0.601690876	0.206038821	0.687450045	0.659773611	0.492490737	Think	8
473	0.716706853	0.263033677	0.271208839	0.668771068	0.645078748	Victory	0
474	0.526542243	0.660618003	0.654329292	0.686775647	0.557893054	Me	5
475	0.699272164	0.187790949	0.796323462	0.563542741	0.410751813	Think	8
476	0.569483	0.372135922	0.615583327	0.561382134	0.471927668	Think	8
477	0.448188241	0.278536244	0.251707708	0.099273822	0.290212931	Hello	11
478	0.236942686	0.192245912	0.107323989	0.312069977	0.207942139	Heart	10
479	0.715064656	0.286789429	0.776934341	0.800500747	0.608961588	Silence	6
480	0.807177555	0.300007484	0.400070872	0.620358396	0.469254267	Victory	0
481	0.424123738	0.778224208	0.780078758	0.805823837	0.746918163	No-like	4
482	0.572384154	0.293517468	0.26876495	0.329117692	0.268587873	Please	9
483	0.631799045	0.824903761	0.815028192	0.787520475	0.653602879	No-like	4
484	0.659242866	0.222264454	0.632135226	0.485107661	0.363858311	Think	8
485	0.290803442	0.207249058	0.223787055	0.154773774	0.208433441	Heart	10
486	0.444757848	0.487773759	0.257709047	0.333293261	0.2965531	OK	1
487	0.317893811	0.18946441	0.197008038	0.223821997	0.211123355	Heart	10
488	0.390025623	0.378636734	0.307255076	0.170825855	0.389566973	Please	9
489	0.519692347	0.638606082	0.242749583	0.262282677	0.194984687	OK	1
490	0.559690261	0.715652315	0.670655143	0.626508587	0.573421579	Me	5
491	0.809859663	0.26471215	0.213478249	0.698900417	0.496381386	Victory	0
492	0.673351116	0.272710406	0.278502017	0.567390582	0.559118097	Victory	0
493	0.244531237	0.615373411	0.62387605	0.486061746	0.530760401	Like	3
494	0.371148542	0.674364344	0.52832913	0.387831309	0.238335111	Phone	2
495	0.152662754	0.575250897	0.492972379	0.642403301	0.55637144	Like	3
496	0.714949873	0.292443886	0.733982519	0.656253277	0.440406629	Think	8
497	0.629967755	0.481651405	0.863699595	0.719619723	0.484076917	Silence	6
498	0.245369631	0.662766496	0.599759533	0.71051454	0.243347373	Phone	2
499	0.50146254	0.340030208	0.301667095	0.378796273	0.304488859	Please	9
500	0.30568427	0.337060013	0.258253162	0.212331219	0.188324225	Hello	11
501	0.765814959	0.190040719	0.805444035	0.838417181	0.540770761	Point	7
502	0.735465412	0.143956833	0.343123714	0.640911616	0.550460592	Victory	0
503	0.573372659	0.510461591	0.418316338	0.366648469	0.252036425	OK	1
504	0.617588409	0.375215497	0.30175233	0.133103538	0.214122895	OK	1
505	0.531561083	0.668446474	0.645209741	0.500972614	0.548903721	Me	5
506	0.699756445	0.375592529	0.324386378	0.54604629	0.562049847	Victory	0
507	0.647754307	0.750140422	0.641052595	0.70961142	0.576172845	Me	5
508	0.671536082	0.918532391	0.770549375	0.769086081	0.738898516	No-like	4
509	0.666779107	0.837862816	0.694755708	0.938714888	0.620873446	No-like	4
510	0.435772412	0.725797205	0.51789344	0.524824898	0.179034997	Phone	2
511	0.68704863	0.345554109	0.622030349	0.617608484	0.512876137	Point	7
512	0.850947886	0.322793528	0.6390289	0.832789326	0.626370249	Point	7
513	0.201420837	0.149799881	0.196524825	0.299618706	0.172431261	Heart	10
514	0.317323138	0.680062585	0.511799864	0.547041423	0.402126604	Like	3
515	0.639602039	0.184054527	0.549010534	0.554856082	0.449796036	Think	8
516	0.182571174	0.463761613	0.567552835	0.616191472	0.499904835	Like	3
517	0.426992954	0.294876927	0.287966936	0.373149024	0.215674129	Please	9
518	0.32924749	0.661000664	0.558152671	0.574064376	0.242509608	Phone	2
519	0.556727354	0.398611764	0.387473872	0.1191734	0.23048342	OK	1
520	0.185994503	0.114733895	0.276728649	0.235348129	0.248356184	Heart	10
521	0.604664821	0.896517235	0.922634408	0.759547406	0.682795115	No-like	4
522	0.807768874	0.34534533	0.42330363	0.683620147	0.510786739	Victory	0
523	0.710270385	0.156385554	0.699782668	0.669484823	0.394243118	Think	8
524	0.641450928	0.863721884	0.809102037	0.818892518	0.59660435	No-like	4
525	0.158199444	0.187616532	0.237104809	0.295319292	0.24029586	Heart	10
526	0.687470022	0.283669605	0.740061872	0.630816598	0.344891881	Think	8
527	0.322944629	0.743936323	0.448012521	0.620278771	0.213858511	Phone	2
528	0.291761463	0.579119045	0.399301598	0.619444125	0.532705221	Like	3
529	0.584313761	0.387649005	0.857623528	0.716161633	0.527550863	Silence	6
530	0.817675694	0.305945715	0.513018936	0.645412507	0.527583114	Point	7
531	0.360409791	0.506290498	0.397541231	0.536575704	0.444687607	Like	3
532	0.584501621	0.338831289	0.899610437	0.712192524	0.546470098	Silence	6
533	0.296305347	0.683231373	0.550704055	0.550264907	0.305607359	Phone	2
534	0.273501354	0.518455668	0.403191883	0.640769449	0.473395944	Like	3
535	0.105107776	0.361701163	0.254821176	0.163430392	0.245577053	Heart	10
536	0.438235873	0.277854508	0.238879972	0.373963713	0.310322744	Please	9
537	0.183524562	0.743027716	0.389221209	0.498552668	0.514597341	Like	3
538	0.701794213	0.424646154	0.653976367	0.676581099	0.543473083	Point	7
539	0.774320088	0.312053248	0.638534293	0.686993899	0.605816383	Point	7
540	0.496387927	0.841789459	0.520331901	0.618947986	0.29620678	Phone	2
541	0.713271494	0.796513671	0.648140577	0.87431968	0.63056408	No-like	4
542	0.546040752	0.318976636	0.299250295	0.311566204	0.250807369	Please	9
543	0.359403522	0.304869217	0.138343755	0.249623698	0.249114673	Hello	11
544	0.582514895	0.185198967	0.586804065	0.579560018	0.386278927	Think	8
545	0.254303677	0.289118034	0.302666536	0.352415358	0.264785199	Hello	11
546	0.362455132	0.16314069	0.250519648	0.199093044	0.32052393	Hello	11
547	0.64954671	0.875978745	0.742701615	0.695833972	0.683420365	No-like	4
548	0.785320126	0.766135713	0.972216879	0.944928978	0.748801793	No-like	4
549	0.470550985	0.716049644	0.808099084	0.900507901	0.65630799	No-like	4
550	0.635778327	0.347321304	0.721975533	0.539666538	0.418992211	Think	8
551	0.670294703	0.204769954	0.766904861	0.616279043	0.513465654	Think	8
552	0.296893586	0.558824222	0.439071307	0.40909164	0.532771271	Like	3
553	0.399585216	0.668064778	0.494061991	0.479681217	0.266741458	Phone	2
554	0.675079015	0.637915595	0.583837106	0.676402382	0.46731188	Me	5
555	0.281610589	0.292666087	0.144778816	0.350021451	0.286817356	Heart	10
556	0.178082321	0.55966359	0.422619711	0.448321528	0.495369929	Like	3
557	0.640255459	0.863324556	0.681302139	0.900934902	0.609637372	No-like	4
558	0.568319661	0.761859343	0.818024755	0.790085965	0.731155205	No-like	4
559	0.518180905	0.211567942	0.80575363	0.594130037	0.439585139	Think	8
560	0.636523754	0.65419627	0.673528528	0.710449487	0.49490042	Me	5
561	0.472470586	0.424117747	0.427360653	0.24499816	0.275578486	Hello	11
562	0.36690542	0.249627795	0.326238478	0.270487817	0.3016673	Hello	11
563	0.769999142	0.32476859	0.738176896	0.818641389	0.496409504	Silence	6
564	0.549803282	0.368923517	0.217486351	0.193396728	0.299505628	Please	9
565	0.333674653	0.263680911	0.31978606	0.423846408	0.283140073	Hello	11
566	0.15097434	0.576386446	0.455680008	0.655794174	0.467683301	Like	3
567	0.35694354	0.678566684	0.475787484	0.59473294	0.210052316	Phone	2
568	0.192281629	0.287670662	0.063542188	0.239441271	0.197921802	Heart	10
569	0.661783289	0.69436261	0.767075497	0.884237982	0.659170584	No-like	4
570	0.690246645	0.347179948	0.339245641	0.666431135	0.560476362	Victory	0
571	0.222959632	0.272697568	0.219120894	0.1539456	0.221532829	Heart	10
572	0.491998422	0.179966979	0.126787841	0.131917024	0.251036419	Heart	10
573	0.199601995	0.142556687	0.109941122	0.29026468	0.261332295	Heart	10
574	0.903913308	0.220059902	0.557713942	0.716882081	0.588536059	Point	7
575	0.150391078	0.276030201	0.288643512	0.284915892	0.192321537	Hello	11
576	0.407432214	0.355741494	0.254757345	0.235616635	0.268440237	Please	9
577	0.347046464	0.44909692	0.33741148	0.348611898	0.238512614	Please	9
578	0.285307402	0.143103574	0.158449351	0.173154674	0.257276269	Heart	10
579	0.813981993	0.75340798	0.80245298	0.984755558	0.751346874	No-like	4
580	0.136937326	0.157587359	0.237878544	0.279656027	0.083567495	Heart	10
581	0.822602637	0.383378157	0.664313042	0.661475807	0.492266173	Point	7
582	0.643766779	0.794852589	0.822486608	0.902603136	0.717090783	No-like	4
583	0.704401149	0.836755775	0.727004294	0.88335752	0.758068504	No-like	4
584	0.265445764	0.553886158	0.385553408	0.553840797	0.520748545	Like	3
585	0.753041992	0.924251224	0.68627943	0.892508013	0.624666479	No-like	4
586	0.265069123	0.32529915	0.281612278	0.331786063	0.202213276	Hello	11
587	0.421061863	0.663333086	0.602631999	0.537927214	0.484854925	Like	3
588	0.797126448	0.224304036	0.697139363	0.691952495	0.622740609	Point	7
589	0.354450414	0.582609982	0.367142628	0.591733119	0.583469849	Like	3
590	0.055112664	0.166400858	0.188242958	0.175072816	0.254112804	Heart	10
591	0.625483689	0.921105289	0.894030132	0.811890101	0.702441342	No-like	4
592	0.82169626	0.311664252	0.680278718	0.591241315	0.585730465	Point	7
593	0.335655868	0.500230489	0.643743761	0.517286279	0.512283441	Like	3
594	0.644607832	0.290561601	0.839866695	0.761714593	0.548234574	Silence	6
595	0.39991276	0.750677691	0.571166121	0.527909136	0.217913918	Phone	2
596	0.438746923	0.728169393	0.536307311	0.580968503	0.185473519	Phone	2
597	0.693626722	0.351838796	0.806640632	0.674660711	0.568478691	Silence	6
598	0.331971959	0.266178386	0.262653943	0.207586419	0.226576979	Heart	10
599	0.271310576	0.600398682	0.544630608	0.686844025	0.527418425	Like	3
600	0.501504569	0.385582185	0.383534777	0.234266855	0.207849161	OK	1
601	0.640538861	0.378906008	0.749404035	0.761804693	0.596536949	Silence	6
602	0.206668006	0.221613738	0.19391988	0.182243576	0.192470272	Heart	10
603	0.223685296	0.206379781	0.176193401	0.175857424	0.216163669	Heart	10
604	0.157670066	0.545894147	0.280965775	0.642214122	0.541187912	Like	3
605	0.575948659	0.666230023	0.733880274	0.63772053	0.469849904	Me	5
606	0.644831204	0.405351785	0.684932142	0.733879848	0.545218072	Point	7
607	0.300946266	0.237382967	0.347723075	0.417390136	0.193662632	Hello	11
608	0.443682114	0.873463327	0.727868928	0.83193363	0.583485062	No-like	4
609	0.366993471	0.66605484	0.463775759	0.506726525	0.50106302	Like	3
610	0.747660812	0.769275604	0.620824921	0.565746171	0.450215771	Me	5
611	0.732602247	0.22116994	0.184314544	0.724345277	0.510984329	Victory	0
612	0.56261881	0.34192456	0.80336883	0.709287571	0.449373326	Silence	6
613	0.680883296	0.305408475	0.652335503	0.476635536	0.432370926	Think	8
614	0.606803032	0.246690448	0.536115851	0.530785615	0.536117975	Think	8
615	0.637700207	0.322891221	0.662370818	0.523154267	0.638376618	Point	7
616	0.651092118	0.70721162	0.671808105	0.892374447	0.746779094	No-like	4
617	0.762542207	0.383837278	0.320960341	0.529558262	0.469703346	Victory	0
618	0.77600867	0.340469536	0.572931804	0.617045637	0.631535154	Point	7
619	0.727659291	0.296029879	0.645609575	0.690140395	0.580340034	Point	7
620	0.62835783	0.707125433	0.560931791	0.609120159	0.524355246	Me	5
621	0.326469457	0.217834591	0.249537601	0.319813577	0.247505787	Hello	11
622	0.40957585	0.404697637	0.338095863	0.220195799	0.389997857	Please	9
623	0.697764702	0.557817712	0.336399253	0.30189441	0.302644643	OK	1
624	0.53100215	0.620585734	0.482377207	0.462345658	0.295289616	Phone	2
625	0.591063215	0.361083943	0.730525415	0.672480545	0.546437954	Point	7
626	0.427346707	0.232304078	0.208779873	0.157522305	0.375638394	Please	9
627	0.672894372	0.781189187	0.811348411	0.810909108	0.648552223	No-like	4
628	0.804880498	0.245549886	0.371738467	0.556458169	0.554896072	Victory	0
629	0.507089559	0.350403529	0.768304101	0.731647758	0.599597148	Silence	6
630	0.603496859	0.739413331	0.816054007	0.857004361	0.735061106	No-like	4
631	0.607990167	0.329646176	0.656660527	0.564326966	0.4173302	Think	8
632	0.6371148	0.408372711	0.341689646	0.383690979	0.290692245	OK	1
633	0.320362216	0.628825757	0.518571791	0.576155691	0.216275788	Phone	2
634	0.361303022	0.642000132	0.593253704	0.634021335	0.194358132	Phone	2
635	0.755798826	0.211637012	0.644480606	0.626316551	0.503129991	Think	8
636	0.620238994	0.305376876	0.594554851	0.697510873	0.617453669	Point	7
637	0.426501305	0.324639817	0.171778581	0.184894928	0.200939408	Please	9
638	0.697094388	0.212238848	0.659972232	0.744496843	0.575349884	Point	7
639	0.603157756	0.312102479	0.580843691	0.616778866	0.447472883	Think	8
640	0.594960475	0.302878238	0.780737445	0.799150858	0.486539794	Silence	6
641	0.618995945	0.884592272	0.856993108	0.752211231	0.67292318	No-like	4
642	0.20561676	0.504064389	0.379880023	0.757206154	0.486494239	Like	3
643	0.371439831	0.307045066	0.347687035	0.142628565	0.243133657	Hello	11
644	0.494190315	0.475465933	0.366459809	0.271309553	0.259345894	OK	1
645	0.504804459	0.472061768	0.451201401	0.209941437	0.342838326	OK	1
646	0.313961176	0.218208774	0.218365059	0.165550038	0.290936947	Heart	10
647	0.674328731	0.300585826	0.649316529	0.638291204	0.580356683	Point	7
648	0.625092774	0.244486387	0.318896089	0.641810099	0.540102007	Victory	0
649	0.729523215	0.261932274	0.921692569	0.791439676	0.561873866	Silence	6
650	0.510957731	0.318248602	0.767815607	0.639480087	0.348063442	Think	8
651	0.30263218	0.353619983	0.407175372	0.299108598	0.301609736	Please	9
652	0.726805787	0.329426174	0.306047055	0.633358017	0.652312644	Victory	0
653	0.72644387	0.221327831	0.559717664	0.602744736	0.534589241	Point	7
654	0.467745055	0.719960427	0.611227801	0.715381906	0.581077035	Me	5
655	0.642709903	0.294586144	0.644074169	0.686310363	0.505154855	Think	8
656	0.520300032	0.337342368	0.818211731	0.760373109	0.606824748	Silence	6
657	0.226712532	0.524376254	0.407019847	0.245710679	0.25017071	Hello	11
658	0.411601792	0.648343331	0.584073988	0.638634182	0.254715568	Phone	2
659	0.312016348	0.616072558	0.443418887	0.684985278	0.193778862	Phone	2
660	0.507948225	0.497764667	0.274870997	0.311050637	0.251098918	OK	1
661	0.490780325	0.62482215	0.579666346	0.460230099	0.204414032	Phone	2
662	0.237235821	0.285769048	0.200062832	0.093152634	0.12870447	Heart	10
663	0.581526829	0.829822681	0.76203391	0.911334233	0.671650567	No-like	4
664	0.355991547	0.831873393	0.622377158	0.595734802	0.311623333	Phone	2
665	0.551163453	0.583779081	0.246954944	0.397346337	0.34607085	OK	1
666	0.796297992	0.304105274	0.440976137	0.662183698	0.502874945	Victory	0
667	0.639593595	0.588445973	0.597398131	0.51768049	0.48199765	Me	5
668	0.769895681	0.406893381	0.696419479	0.687022807	0.606353736	Point	7
669	0.488737199	0.413750568	0.367418187	0.214327237	0.327940808	OK	1
670	0.578219438	0.673742607	0.572345682	0.697653821	0.460867068	Me	5
671	0.680761467	0.289614871	0.617434409	0.660578489	0.588537427	Point	7
672	0.535973344	0.327548839	0.661445425	0.622355278	0.400366352	Think	8
673	0.592859214	0.935725349	0.802087687	0.827275756	0.633074737	No-like	4
674	0.728359857	0.318469802	0.822702951	0.775745059	0.479743862	Silence	6
675	0.788751616	0.378955248	0.836761567	0.830459251	0.556739342	Silence	6
676	0.678133149	0.412722742	0.798783976	0.839290422	0.541696955	Silence	6
677	0.074706181	0.094247871	0.292755694	0.14950371	0.111755317	Heart	10
678	0.800027817	0.124320638	0.806453251	0.738024427	0.566187872	Silence	6
679	0.511367939	0.202341031	0.692975085	0.598188853	0.35109669	Think	8
680	0.672447268	0.782915296	0.688109623	0.696068625	0.560737192	Me	5
681	0.407590791	0.226866172	0.260540784	0.219172966	0.269122977	Hello	11
682	0.635798612	0.314759459	0.599660633	0.618361685	0.625386729	Point	7
683	0.389710314	0.604593873	0.607166269	0.529341382	0.321824583	Phone	2
684	0.297438196	0.56037768	0.365848414	0.424428179	0.394673827	Like	3
685	0.739257341	0.791295353	0.818218181	0.821966607	0.590241766	No-like	4
686	0.793140169	0.41406957	0.735161392	0.749560244	0.55370704	Silence	6
687	0.321954228	0.662898893	0.454955602	0.48713792	0.231836304	Phone	2
688	0.315158056	0.555252561	0.544853506	0.566436417	0.325103063	Phone	2
689	0.140681634	0.148694602	0.251367709	0.172904047	0.18763649	Heart	10
690	0.406740756	0.350476294	0.317107915	0.302721862	0.279078642	Hello	11
691	0.534940286	0.463873067	0.394998937	0.248815341	0.328858633	OK	1
692	0.459652374	0.678755277	0.687308337	0.493991641	0.396949389	Phone	2
693	0.570987616	0.862677429	0.878378447	0.842034932	0.692307233	No-like	4
694	0.714483145	0.30666967	0.547953395	0.561092348	0.466705638	Think	8
695	0.697359815	0.397648956	0.225629844	0.675539954	0.616257556	Victory	0
696	0.667069946	0.243442681	0.779182183	0.722180752	0.545157975	Silence	6
697	0.570320565	0.764685084	0.735673752	0.665418714	0.46680013	Me	5
698	0.602232807	0.562563124	0.395008702	0.401014163	0.23650683	OK	1
699	0.366400158	0.315365158	0.239784689	0.105581183	0.174838864	Heart	10
700	0.206420998	0.494687968	0.533192989	0.614719547	0.377743738	Like	3
701	0.552047708	0.42897185	0.260604169	0.330087796	0.289006644	OK	1
702	0.253401429	0.527653969	0.615963134	0.451674633	0.421981854	Like	3
703	0.50056099	0.195343025	0.360152931	0.257800264	0.253795389	Please	9
704	0.835026658	0.376832337	0.30157277	0.670055272	0.548331401	Victory	0
705	0.840720618	0.286694761	0.302363968	0.637692669	0.537037761	Victory	0
706	0.450811709	0.278748802	0.15998412	0.255342179	0.27138803	Please	9
707	0.315068053	0.603354238	0.438347356	0.571381579	0.414046966	Like	3
708	0.606671852	0.683944898	0.845803041	0.869168259	0.546394283	No-like	4
709	0.792056246	0.394445285	0.236188677	0.634094685	0.539377571	Victory	0
710	0.269180134	0.061356509	0.292200383	0.335927234	0.174662936	Hello	11
711	0.559153564	0.832098829	0.631244232	0.573029126	0.542199779	Me	5
712	0.904127414	0.37396043	0.683807437	0.645452318	0.573969735	Point	7
713	0.466286002	0.376347312	0.305712798	0.330667597	0.368406499	Please	9
714	0.278405774	0.649034743	0.496124305	0.598042568	0.325889807	Phone	2
715	0.672593491	0.366536382	0.636312726	0.580160188	0.554767681	Point	7
716	0.670304944	0.376941474	0.713115124	0.716896138	0.515639167	Point	7
717	0.490962502	0.253687946	0.586162919	0.568772834	0.49319102	Think	8
718	0.740649954	0.692536751	1.0	0.759959513	0.629760906	No-like	4
719	0.326155152	0.638104472	0.487057402	0.58986405	0.256732839	Phone	2
720	0.724603414	0.687020111	0.634100504	0.798282163	0.664079965	No-like	4
721	0.325006521	0.562748389	0.405846053	0.571661862	0.476800767	Like	3
722	0.573267276	0.432460897	0.353785735	0.327975	0.25023323	OK	1
723	0.515154353	0.701618466	0.665694804	0.734236729	0.533406865	Me	5
724	0.629577149	0.300015934	0.687458789	0.765542042	0.487310861	Point	7
725	0.783948835	0.379091745	0.648693168	0.682577043	0.557921335	Point	7
726	0.636292856	0.358780656	0.586219228	0.750306078	0.568145721	Point	7
727	0.688105102	0.480832186	0.422867036	0.357829648	0.323554166	OK	1
728	0.22685091	0.661275989	0.586708571	0.482834597	0.256166438	Phone	2
729	0.376332615	0.39262684	0.349279771	0.177554556	0.258917703	Please	9
730	0.558324183	0.477133313	0.379992276	0.308224164	0.249923002	OK	1
731	0.452313682	0.246661184	0.252230605	0.343067897	0.305409559	Hello	11
732	0.336627881	0.72136396	0.598005849	0.485986409	0.317844434	Phone	2
733	0.639937491	0.293626715	0.54740403	0.540118327	0.439517985	Think	8
734	0.447981251	0.315820773	0.422279836	0.302740681	0.245093199	Please	9
735	0.559716257	0.734831578	0.639950645	0.744535719	0.501882665	Me	5
736	0.958464325	0.300981556	0.301116528	0.634158606	0.495446088	Victory	0
737	0.719563954	0.313327452	0.639542339	0.662097216	0.60339295	Point	7
738	0.781293845	0.233391566	0.254482927	0.614895477	0.496185835	Victory	0
739	0.49242666	0.260033013	0.817171221	0.723283691	0.481892755	Silence	6
740	0.664386938	0.323367656	0.358674848	0.665106113	0.602066651	Victory	0
741	0.506671772	0.56501894	0.346901678	0.34428468	0.288727203	OK	1
742	0.734699633	0.751246519	0.795116341	0.756150412	0.709290712	No-like	4
743	0.780689221	0.211730262	0.697826057	0.675817517	0.627858071	Point	7
744	0.731652355	0.781319748	0.808942955	0.765811246	0.676853611	No-like	4
745	0.59620135	0.356000967	0.21228124	0.314129879	0.424654697	OK	1
746	0.29648739	0.222130172	0.219937464	0.147634346	0.176955551	Heart	10
747	0.647243293	0.175010899	0.654333163	0.616002563	0.385340709	Think	8
748	0.276076201	0.71343407	0.496638439	0.666639212	0.312157979	Phone	2
749	0.637720068	0.194405378	0.768727801	0.621252076	0.479251257	Think	8
750	0.239086339	0.531898974	0.505747576	0.6043096	0.544611358	Like	3
751	0.763175515	0.297171901	0.636071751	0.705638782	0.62237363	Point	7
752	0.669987695	0.789851067	0.750243992	0.804467416	0.5645196	No-like	4
753	0.593675591	0.371898605	0.219493375	0.641496777	0.515197814	Victory	0
754	0.75639223	0.258006938	0.655994667	0.647153706	0.578504558	Silence	6
755	0.162764341	0.209161223	0.243050391	0.08164155	0.146682169	Heart	10
756	0.244666631	0.26949492	0.275914734	0.174581679	0.261579311	Heart	10
757	0.604277747	0.267377934	0.636973087	0.757805969	0.461017462	Think	8
758	0.669493749	0.139383055	0.706990094	0.583449718	0.623612012	Silence	6
759	0.726941138	0.324977146	0.815517489	0.778887278	0.640932192	Silence	6
760	0.294946295	0.189619997	0.185284413	0.120191873	0.254614793	Heart	10
761	0.773898436	0.395973821	0.710300887	0.827230144	0.600120144	Silence	6
762	0.456319191	0.383775405	0.408366949	0.298609871	0.317309572	Please	9
763	0.545108955	0.33351195	0.864128974	0.731685097	0.545756463	Silence	6
764	0.773204608	0.248232715	0.864221255	0.741333583	0.652181781	Silence	6
765	0.283983103	0.193818904	0.238329011	0.277965635	0.304621599	Hello	11
766	0.43750577	0.366929238	0.38785407	0.270426052	0.263772452	Hello	11
767	0.561503549	0.673719249	0.693356726	0.565987888	0.585476111	Me	5
768	0.498501626	0.291145477	0.621939104	0.682877056	0.573459139	Silence	6
769	0.635507111	0.356246874	0.673518522	0.623974956	0.492167792	Think	8
770	0.755909808	0.841115244	0.827795911	0.719947556	0.756339914	No-like	4
771	0.277447131	0.556266936	0.349089769	0.530526711	0.443820872	Like	3
772	0.462256721	0.30935713	0.258248802	0.348263391	0.384776161	Please	9
773	0.363723884	0.322139343	0.343648816	0.380869908	0.215430055	Please	9
774	0.740948423	0.322549552	0.778991578	0.645519317	0.615039353	Silence	6
775	0.56153122	0.514616051	0.420869743	0.350732185	0.341789643	OK	1
776	0.641952741	0.235893897	0.625585045	0.759284222	0.577714139	Point	7
777	0.230746069	0.228613464	0.22137497	0.170650424	0.289621026	Heart	10
778	0.520068857	0.603512349	0.718738382	0.768025186	0.486789946	Me	5
779	0.44386367	0.459505333	0.202440678	0.330803826	0.281802805	OK	1
780	0.763593083	0.227568601	0.64142954	0.602947807	0.587209555	Point	7
781	0.431771016	0.309581152	0.346949637	0.312790615	0.322246318	Hello	11
782	0.735988228	0.658387801	0.635575598	0.751040504	0.522640018	Me	5
783	0.502871339	0.593114304	0.557213977	0.470674945	0.227887722	Phone	2
784	0.696363143	0.236132586	0.733302982	0.680288892	0.436025016	Think	8
785	0.68052594	0.237920658	0.652616851	0.579305037	0.497549614	Think	8
786	0.398617086	0.392775947	0.345890586	0.325385186	0.359760745	Please	9
787	0.704572542	0.834700764	0.799143208	0.796162765	0.652297337	No-like	4
788	0.27679524	0.212648104	0.248035433	0.129498212	0.054545799	Heart	10
789	0.445730638	0.313405659	0.307149137	0.307155716	0.230914853	Please	9
790	0.152468054	0.128625998	0.230243975	0.087628815	0.197434778	Heart	10
791	0.648438677	0.452580762	0.600648704	0.684510711	0.560139036	Point	7
792	0.59249122	0.424584952	0.309938669	0.296223142	0.400034843	OK	1
793	0.258887946	0.592261487	0.404600461	0.625657581	0.546378623	Like	3
794	0.361434522	0.205754117	0.358068154	0.351954544	0.301546459	Hello	11
795	0.366227123	0.203022116	0.225022598	0.158840797	0.302345443	Hello	11
796	0.506105246	0.773511695	0.704251146	0.517019904	0.654749702	Me	5
797	0.61431818	0.277537052	0.362749536	0.599643936	0.573470981	Victory	0
798	0.6723715	0.359265863	0.705793951	0.61407469	0.68400162	Silence	6
799	0.349751252	0.48965069	0.491708447	0.524157824	0.499863632	Like	3
