# Supplementary material for: Shape-position perceptive fusion electronic skin with autonomous learning for gesture interaction
Source: Microsyst Nanoeng. 2024 Jul 22;10:103. doi: 10.1038/s41378-024-00739-9 (PMC11263581; doi:10.1038/s41378-024-00739-9)
Supplement: Supplementary file 2 — Pytorch-based DRL-KD programs and data sets collected by the PFES [file 41378_2024_739_MOESM2_ESM.zip › RL-KD-for-gesture-recognizers/data_last/teacher4_num.csv]

特征1	特征2	特征3	特征4	特征5	label	label_num
0	0.357830326	0.352991206	0.860205151	0.533579653	0.554933581	Silence	6
1	0.724889444	0.317121323	0.717310165	0.57166009	0.397949628	Think	8
2	0.546903973	0.432127641	0.829051681	0.571206571	0.525255187	Silence	6
3	0.759014378	0.329524436	0.525610338	0.62610896	0.536003651	Point	7
4	0.417248273	0.816554502	0.662420657	0.686501447	0.506163367	Me	5
5	0.571933933	0.730919719	0.569154781	0.662393166	0.525704894	Me	5
6	0.272001094	0.586961461	0.503530841	0.600237936	0.506410049	Like	3
7	0.59802348	0.861273989	0.557847892	0.779235678	0.434036157	Me	5
8	0.45666994	0.625584477	0.498764611	0.414633734	0.20855103	Phone	2
9	0.588288573	0.525720489	0.219909652	0.364025899	0.244068385	OK	1
10	0.34244126	0.329537018	0.37526191	0.330271401	0.214900235	Hello	11
11	0.361199518	0.414202602	0.298965009	0.182451789	0.238049279	Hello	11
12	0.54018781	0.36542946	0.267074275	0.209516749	0.17903045	OK	1
13	0.365692466	0.298027001	0.218560594	0.259492052	0.196478677	Heart	10
14	0.090635263	0.247537127	0.209458967	0.139618231	0.208340914	Heart	10
15	0.635456701	0.811241756	0.719942671	0.776529484	0.711321234	No-like	4
16	0.843389064	0.265609057	0.734757623	0.625042159	0.526454664	Point	7
17	0.153109199	0.535030563	0.448594063	0.538134305	0.44126205	Like	3
18	0.275942644	0.043161558	0.297870323	0.23257319	0.230826865	Hello	11
19	0.194029614	0.321542564	0.229271393	0.124790837	0.265233306	Heart	10
20	0.414992953	0.378416054	0.369111353	0.292955739	0.256039403	Please	9
21	0.465332999	0.29993678	0.16614002	0.269699042	0.288739779	Hello	11
22	0.873027894	0.322319692	0.926009004	0.55429154	0.591025708	Silence	6
23	0.792267246	0.572606699	0.22536668	0.209460413	0.276746779	OK	1
24	0.582984087	0.772008973	0.823102854	0.941961912	0.646442221	No-like	4
25	0.32557012	0.274744641	0.425163989	0.268739109	0.263230696	Hello	11
26	0.485812351	0.47076851	0.344095387	0.367925285	0.299814928	OK	1
27	0.721523824	0.287965002	0.336191909	0.481598477	0.556615839	Victory	0
28	0.764017403	0.266628807	0.663137007	0.702417675	0.543143864	Point	7
29	0.740900743	0.861320942	0.663975961	0.716949244	0.738466407	No-like	4
30	0.745959577	0.842050283	0.763023999	0.808868648	0.656691858	No-like	4
31	0.705111601	0.332986212	0.76283621	0.69446232	0.565519704	Point	7
32	0.585525201	0.732632292	0.83772717	0.920930873	0.637936645	No-like	4
33	0.467896395	0.351683271	0.345248638	0.248913373	0.372909607	Please	9
34	0.646387391	0.869405111	0.723461981	0.709796903	0.779197731	No-like	4
35	0.552975864	0.400697582	0.421307352	0.182326095	0.243496877	Please	9
36	0.463046817	0.360445269	0.35238283	0.222919116	0.340282816	OK	1
37	0.749785411	0.358043555	0.634982693	0.687162477	0.55393143	Silence	6
38	0.261434515	0.218945554	0.135079562	0.221011675	0.161555368	Heart	10
39	0.168053779	0.209033246	0.317731813	0.2331661	0.316541264	Hello	11
40	0.650138044	0.33579934	0.862883349	0.679255614	0.596718515	Silence	6
41	0.538244077	0.709371711	0.802099795	0.567033565	0.725491049	No-like	4
42	0.348658364	0.300117889	0.179742571	0.40872831	0.131744704	Hello	11
43	0.621635091	0.428442322	0.787951064	0.783762373	0.633614319	Silence	6
44	0.656961504	0.222903073	0.717141146	0.60121966	0.363551255	Think	8
45	0.498614852	0.768165257	0.560518121	0.63216314	0.41802824	Me	5
46	0.822944785	0.330664573	0.216004882	0.661585297	0.572339396	Victory	0
47	0.576056146	0.576200922	0.350115641	0.148884266	0.267340036	OK	1
48	0.687342849	0.282679295	0.522320627	0.69489768	0.566863096	Point	7
49	0.667911923	0.744769836	0.738281233	0.737582302	0.767322579	No-like	4
50	0.198029069	0.207788144	0.188639417	0.237211447	0.181131945	Heart	10
51	0.451226601	0.313690948	0.393807305	0.331599182	0.367248164	Please	9
52	0.607849228	0.312822399	0.749876982	0.770645417	0.469467362	Think	8
53	0.682688694	0.820930069	0.588846242	0.636398875	0.576748184	Me	5
54	0.310792062	0.517783617	0.370794702	0.465384157	0.511684773	Like	3
55	0.270172186	0.569722311	0.522511234	0.581782058	0.217545132	Phone	2
56	0.417082573	0.292935629	0.157998982	0.322064677	0.214903257	Hello	11
57	0.2974332	0.436013541	0.575140239	0.590261369	0.27764383	Like	3
58	0.240186208	0.678126259	0.636416645	0.606722239	0.199418035	Phone	2
59	0.241979384	0.507417695	0.519388365	0.437054819	0.449996356	Like	3
60	0.330112146	0.145738834	0.049814438	0.182487467	0.167709241	Heart	10
61	0.170513874	0.266115955	0.215977306	0.050446222	0.252498579	Heart	10
62	0.80025091	0.233796388	0.315401694	0.725962005	0.492087581	Victory	0
63	0.722062303	0.277932573	0.744283913	0.624057088	0.525574961	Think	8
64	0.761982854	0.225812733	0.7071591	0.566604112	0.460906237	Think	8
65	0.67349985	0.440954524	0.474400731	0.387600966	0.481423725	Think	8
66	0.519477312	0.402105784	0.307221908	0.300203377	0.228498911	OK	1
67	0.315134263	0.422021514	0.424478113	0.152504204	0.292584861	Please	9
68	0.75860891	0.387784742	0.741535236	0.546315934	0.559436218	Point	7
69	0.473486243	0.331393699	0.285350442	0.244859739	0.09503726	Hello	11
70	0.431821887	0.41760425	0.250324914	0.300422905	0.264482382	OK	1
71	0.735427778	0.189763949	0.466141305	0.512632969	0.558126106	Victory	0
72	0.324338612	0.622852728	0.300756716	0.202790398	0.246125655	OK	1
73	0.518930617	0.426438101	0.196177738	0.477227731	0.237672686	OK	1
74	0.373511706	0.152878797	0.219413744	0.248698016	0.210475591	Heart	10
75	0.569467338	0.627030818	0.303146762	0.443036571	0.338807797	OK	1
76	0.767299466	0.292892347	0.705793181	0.522128208	0.313954915	Think	8
77	0.226166057	0.409600524	0.345105133	0.577744629	0.428693077	Like	3
78	0.363870066	0.617673169	0.587244402	0.538667573	0.20323464	Phone	2
79	0.370730933	0.154845913	0.074012928	0.15406139	0.155573008	Heart	10
80	0.500569697	0.538226143	0.276927743	0.239521886	0.295302217	OK	1
81	0.445118176	0.441791321	0.346123318	0.220523087	0.299464008	OK	1
82	0.6777646	0.626074141	0.717757412	0.705478637	0.5309655	Me	5
83	0.701271043	0.236297169	0.748305457	0.712908103	0.430465331	Point	7
84	0.673631311	0.282007963	0.219283648	0.542168195	0.551317128	Victory	0
85	0.724454806	0.318384499	0.352551755	0.785219671	0.532829479	Victory	0
86	0.496520246	0.340344261	0.449797944	0.206450016	0.293560176	Please	9
87	0.19519494	0.131775337	0.288205264	0.240836962	0.230816846	Heart	10
88	0.698815117	0.381425145	0.695536737	0.799621312	0.528361744	Point	7
89	0.169129949	0.281210279	0.224037693	0.196699828	0.175314251	Heart	10
90	0.29767296	0.312095971	0.386647441	0.271546852	0.250553948	Please	9
91	0.242620484	0.335067606	0.111168964	0.235549744	0.179423757	Heart	10
92	0.322680743	0.263598327	0.183910278	0.173805083	0.249602687	Heart	10
93	0.447175158	0.875229525	0.877225734	0.82026989	0.633212608	No-like	4
94	0.533861635	0.715214195	0.591134532	0.595252684	0.548868931	Me	5
95	0.765054274	0.617394005	0.560758832	0.688348937	0.519318705	Me	5
96	0.640767357	0.553970329	0.639638904	0.633030397	0.58700725	Me	5
97	0.419518609	0.432614017	0.267186758	0.364436607	0.18334611	Please	9
98	0.193457454	0.247889753	0.363073179	0.207238357	0.213785109	Heart	10
99	0.530866722	0.32252171	0.309879997	0.278602826	0.334692417	Please	9
100	0.682235968	0.352662015	0.705871171	0.556577132	0.468096733	Think	8
101	0.303073465	0.129473214	0.110360846	0.055751678	0.201671048	Heart	10
102	0.313472189	0.293996494	0.40180447	0.290664168	0.265495078	Hello	11
103	0.730987497	0.371867125	0.671332787	0.370857768	0.398413579	Think	8
104	0.784215324	0.421420842	0.322945966	0.546319417	0.540746264	Victory	0
105	0.366874718	0.720219936	0.70496052	0.544402896	0.22577804	Phone	2
106	0.232341399	0.087878679	0.188725119	0.118550649	0.162295046	Heart	10
107	0.761993562	0.338267009	0.416393358	0.581827238	0.549947407	Victory	0
108	0.177273937	0.472970553	0.319151168	0.510099186	0.433742811	Like	3
109	0.289084849	0.593238014	0.447912469	0.455080191	0.488074594	Like	3
110	0.84217789	0.284058428	0.649090523	0.6826347	0.579517484	Point	7
111	0.262809885	0.354786993	0.12943043	0.267762939	0.180263831	Heart	10
112	0.480264525	0.203015006	0.78781778	0.69832281	0.505173537	Silence	6
113	0.420083582	0.315768273	0.350394367	0.426279146	0.31155148	OK	1
114	0.387791493	0.719919213	0.679991005	0.49205677	0.193415094	Phone	2
115	0.539026584	0.412141	0.789636289	0.75249716	0.586383209	Silence	6
116	0.713931781	0.353799144	0.308214915	0.578464443	0.513613363	Victory	0
117	0.381799069	0.5578363	0.381580449	0.436131695	0.457938763	Like	3
118	0.730563616	0.273996713	0.259346194	0.737316378	0.569801114	Victory	0
119	0.294254466	0.584329171	0.513140046	0.564872775	0.490184275	Like	3
120	0.113446073	0.441566507	0.350940652	0.57993899	0.554369892	Like	3
121	0.714358791	0.533775959	0.642459189	0.863815993	0.556956808	Me	5
122	0.745847962	0.317380274	0.789869043	0.651482863	0.548725049	Silence	6
123	0.685420123	0.321760638	0.600528996	0.595142244	0.578080153	Silence	6
124	0.472283573	0.732522671	0.73969176	0.593755909	0.417091536	Me	5
125	0.622498402	0.840990099	0.901162672	0.829838599	0.666910225	No-like	4
126	0.373720444	0.271495872	0.170094948	0.212919219	0.284654843	Hello	11
127	0.634442591	0.62412715	0.706040299	0.751596455	0.642014193	Me	5
128	0.54583098	0.43257842	0.244996592	0.37457125	0.184520323	OK	1
129	0.222113302	0.249667147	0.378996536	0.189475943	0.161213805	Heart	10
130	0.835499977	0.21338728	0.564356026	0.641771142	0.522336541	Point	7
131	0.740271487	0.578725099	0.309795623	0.287622526	0.281215886	OK	1
132	0.126391913	0.192303747	0.259066241	0.1333408	0.159890328	Heart	10
133	0.68488458	0.136870888	0.655006385	0.677399476	0.494439913	Think	8
134	0.303574041	0.229660442	0.275763022	0.236019311	0.130767318	Hello	11
135	0.607569811	0.291546372	0.456959396	0.307271246	0.326141494	Please	9
136	0.652247014	0.588051888	0.730997372	0.728519653	0.377218142	Me	5
137	0.655746749	0.686552897	0.720713267	0.534894821	0.554661921	Me	5
138	0.617659524	0.443452105	0.435210252	0.299719193	0.38774887	OK	1
139	0.391386674	0.769965691	0.839357664	0.784918251	0.631795813	No-like	4
140	0.255791741	0.165147893	0.205511486	0.076940486	0.298601935	Heart	10
141	0.625682944	0.788520961	0.727106019	0.747955891	0.684894715	No-like	4
142	0.188673175	0.157265935	0.355301082	0.074656791	0.139057649	Heart	10
143	0.330400836	0.201045646	0.260679551	0.123823969	0.177453475	Heart	10
144	0.59107586	0.601868566	0.663645158	0.729230894	0.24702473	Phone	2
145	0.258999449	0.367452111	0.417292459	0.660526582	0.430507925	Like	3
146	0.783548185	0.346425742	0.122052147	0.681072528	0.424590096	Victory	0
147	0.639605467	0.36816786	0.665241918	0.773377062	0.545993361	Silence	6
148	0.531616137	0.261346323	0.288729987	0.380052078	0.37022613	Please	9
149	0.937672425	0.248305181	0.62583811	0.764430398	0.545451804	Point	7
150	0.35386496	0.634371893	0.468467425	0.435211448	0.502828113	Like	3
151	0.535391511	0.637859793	0.382742624	0.362692634	0.182578839	OK	1
152	0.548822168	0.802053739	0.722799824	0.661832265	0.502373444	Me	5
153	0.721139698	0.268784342	0.193124631	0.58348879	0.414730308	Victory	0
154	0.199406143	0.7541054	0.597050142	0.623457892	0.339374446	Phone	2
155	0.670441918	0.760928332	0.806599384	0.762904822	0.550526402	No-like	4
156	0.292326419	0.511015374	0.356634516	0.615245366	0.390151811	Like	3
157	0.652451286	0.631805341	0.594381565	0.639319396	0.52055153	Me	5
158	0.063873577	0.254658285	0.30568014	0.259721662	0.247560274	Heart	10
159	0.210638202	0.343589693	0.139497322	0.038336418	0.243183347	Heart	10
160	0.26557556	0.618924423	0.653392558	0.653770167	0.226643125	Phone	2
161	0.388281346	0.693644213	0.539559989	0.481476765	0.212583696	Phone	2
162	0.750618062	0.44401149	0.250445623	0.636222566	0.592145092	Victory	0
163	0.589686418	0.343201447	0.359000474	0.264744106	0.198900425	Please	9
164	0.81975108	0.860972659	0.818722282	0.90357948	0.640699948	No-like	4
165	0.536767215	0.39085853	0.672439054	0.714212184	0.576242457	Silence	6
166	0.565193211	0.328196657	0.313345556	0.347579501	0.266325938	OK	1
167	0.78885324	0.422530861	0.782891226	0.692644286	0.576374572	Point	7
168	0.807599696	0.420827742	0.680348878	0.647879216	0.390418217	Think	8
169	0.513633135	0.766117333	0.747900512	0.551208336	0.519599541	Me	5
170	0.379059485	0.611976724	0.631993745	0.598202175	0.387772524	Phone	2
171	0.732582695	0.871182798	0.957600641	0.925742127	0.668592965	No-like	4
172	0.569418792	0.355581375	0.334423728	0.296278605	0.45485794	OK	1
173	0.398099817	0.202158533	0.329165491	0.248768633	0.233821054	Hello	11
174	0.757444279	0.382035273	0.583100256	0.565568847	0.514707507	Point	7
175	0.787223664	0.822422045	0.838864464	0.7150725	0.558335199	No-like	4
176	0.799023977	0.421398188	0.656033604	0.61125645	0.577339232	Point	7
177	0.350881621	0.296905604	0.211335066	0.210186081	0.396861961	Hello	11
178	0.56066018	0.813722963	0.950899559	0.760426983	0.670451352	No-like	4
179	0.351590903	0.722080102	0.542672239	0.487382428	0.276811235	Phone	2
180	0.670894853	0.350854598	0.918617372	0.811705227	0.605420726	Silence	6
181	0.300146165	0.29958075	0.233978756	0.339536063	0.251141872	Hello	11
182	0.817811269	0.388024828	0.283822878	0.738206055	0.60959659	Victory	0
183	0.248079017	0.250865045	0.344593699	0.271457539	0.342908757	Hello	11
184	0.633782582	0.308018245	0.833767917	0.720378007	0.475938889	Think	8
185	0.316744965	0.148735927	0.175934085	0.244540797	0.226081531	Heart	10
186	0.614435674	0.353488993	0.578717953	0.532781813	0.403989068	Think	8
187	0.524816515	0.668859884	0.238835091	0.310747593	0.208878206	OK	1
188	0.235171403	0.139720917	0.263428129	0.28806292	0.310816975	Hello	11
189	0.564145516	0.440714069	0.306496775	0.178331302	0.172703096	OK	1
190	0.787731656	0.181770067	0.578552056	0.685247744	0.400236542	Think	8
191	0.596787765	0.870020928	0.858425487	0.765529195	0.641681319	No-like	4
192	0.456942355	0.427139363	0.357588009	0.362064954	0.214336942	Hello	11
193	0.5438268	0.607601192	0.257311133	0.242616998	0.287577152	OK	1
194	0.767661718	0.86865842	0.730223256	0.728575466	0.660673358	No-like	4
195	0.727154517	0.22768543	0.254786583	0.62898321	0.615348772	Victory	0
196	0.439557928	0.315682158	0.395077288	0.2162829	0.284487093	Please	9
197	0.624440574	0.801346059	0.751200953	0.65181367	0.623521828	No-like	4
198	0.568205589	0.784103575	0.689996853	0.571358523	0.481351807	Me	5
199	0.450048795	0.836780415	0.544398454	0.596460498	0.262361749	Phone	2
200	0.591856728	0.808013308	0.849288259	0.872474824	0.611137745	No-like	4
201	0.819241609	0.364532516	0.654022598	0.645435788	0.439507694	Think	8
202	0.612577767	0.413510921	0.678971558	0.72211538	0.518245015	Silence	6
203	0.341043023	0.6634318	0.449852445	0.570992858	0.451248644	Like	3
204	0.381258348	0.490629055	0.272877369	0.293040386	0.214877616	OK	1
205	0.471863885	0.542677069	0.209278284	0.289143589	0.280813805	OK	1
206	0.34145402	0.517204269	0.201530371	0.226994896	0.237427549	Please	9
207	0.803891595	0.187835861	0.585282974	0.546763563	0.493804103	Think	8
208	0.47218635	0.346248353	0.318719327	0.379494577	0.233166231	Please	9
209	0.636270444	0.730736591	0.715717883	0.76806193	0.497744663	Me	5
210	0.669340774	0.42246145	0.228561592	0.759338658	0.569146965	Victory	0
211	0.283228702	0.669059872	0.459899433	0.567904239	0.484977675	Like	3
212	0.272980284	0.368134467	0.382421586	0.327042538	0.10474403	Hello	11
213	0.478210253	0.24674911	0.315068067	0.272085013	0.286249414	Hello	11
214	0.622942334	0.643577861	0.610582043	0.57469749	0.555732849	Me	5
215	0.372029353	0.839334696	0.544943156	0.685216885	0.398327071	Me	5
216	0.403024887	0.615648758	0.528176176	0.454368231	0.282476271	Phone	2
217	0.569382121	0.789203577	0.80541281	0.807123765	0.740420256	No-like	4
218	0.701869315	0.256139881	0.667404041	0.54135068	0.457807077	Think	8
219	0.631304454	0.328711931	0.161872488	0.804966508	0.544788556	Victory	0
220	0.667046209	0.125853848	0.655089323	0.692671971	0.594005113	Point	7
221	0.396287356	0.518838438	0.62398251	0.378621405	0.207175666	Phone	2
222	0.678454396	0.654223268	0.591049532	0.701994485	0.581244701	Me	5
223	0.339603713	0.643312316	0.593607684	0.518099905	0.3172935	Phone	2
224	0.831081685	0.229868944	0.452040997	0.637643357	0.489662017	Victory	0
225	0.750618406	0.088396071	0.57152496	0.827539419	0.536309571	Point	7
226	0.289456288	0.402015539	0.37178482	0.533406675	0.55579167	Like	3
227	0.582777722	0.536461239	0.324562248	0.250932476	0.201363252	OK	1
228	0.661954776	0.334359528	0.242996341	0.704620616	0.474444134	Victory	0
229	0.782630867	0.326664685	0.653485282	0.783546894	0.602257349	Point	7
230	0.169497925	0.240123187	0.11526024	0.385660032	0.303961406	Heart	10
231	0.459274618	0.367699709	0.314107111	0.349178865	0.376675617	Hello	11
232	0.475197976	0.579917848	0.566584829	0.534124576	0.558911302	Like	3
233	0.209726073	0.585879339	0.357848556	0.644551723	0.439128781	Like	3
234	0.537404581	0.191958508	0.769375516	0.544675062	0.42310542	Think	8
235	0.634453123	0.297484025	0.859605883	0.626830101	0.610278134	Silence	6
236	0.822032475	0.171921935	0.581329082	0.708724118	0.633343454	Point	7
237	0.58231854	0.678727165	0.60650227	0.506747099	0.230757627	Phone	2
238	0.704278327	0.709375159	0.598921438	0.681603115	0.541335463	Me	5
239	0.433976847	0.754880652	0.555402604	0.554844546	0.21706477	Phone	2
240	0.628518283	0.63832921	0.732295584	0.6748072	0.471900458	Me	5
241	0.579259751	0.422185556	0.300693666	0.349746694	0.237890238	OK	1
242	0.856061537	0.4548637	0.634868014	0.516055585	0.633435384	Point	7
243	0.234039685	0.301364039	0.116067269	0.0	0.167771702	Heart	10
244	0.553239051	0.234044344	0.789753249	0.572516515	0.420477234	Think	8
245	0.400516634	0.661001978	0.511938939	0.423921479	0.185024096	Phone	2
246	0.767156832	0.39420171	0.526969049	0.716088336	0.486442191	Point	7
247	0.667446957	0.611994254	0.639063807	0.585815221	0.639373585	Me	5
248	0.717663626	0.679956992	0.782338962	0.93627932	0.702853887	No-like	4
249	0.462950187	0.647126061	0.509275126	0.461941826	0.253467048	Phone	2
250	0.376211527	0.33230822	0.408694143	0.259738006	0.317226696	Hello	11
251	0.383784033	0.253409287	0.35031784	0.391838044	0.121718824	Hello	11
252	0.33018963	0.561904441	0.603995377	0.411566969	0.434929257	Like	3
253	0.68677892	0.287645791	0.860641532	0.759418373	0.727149672	Silence	6
254	0.401469946	0.553408138	0.643317304	0.586072212	0.462306216	Like	3
255	0.593639124	0.838310947	0.70210764	0.824115058	0.679265834	No-like	4
256	0.388150612	0.447301732	0.341927384	0.348127021	0.301563222	OK	1
257	0.814098426	0.259839024	0.335300837	0.634190814	0.548686323	Victory	0
258	0.5400263	0.94095118	0.699081	0.838313867	0.62715899	No-like	4
259	0.264641202	0.331349043	0.344346034	0.407930459	0.345828785	Hello	11
260	0.048449772	0.555564244	0.425449645	0.64393701	0.469542907	Like	3
261	0.608963758	0.748369057	0.864180591	0.840410795	0.657272519	No-like	4
262	0.614614088	0.727261219	0.611432803	0.55114213	0.463104043	Me	5
263	0.401773018	0.279055527	0.351152847	0.296781391	0.262131809	Please	9
264	0.733364296	0.3194602	0.703157389	0.706758127	0.498987207	Point	7
265	0.685136922	0.405563628	0.624298255	0.588876463	0.675265478	Point	7
266	0.549295014	0.387677553	0.358909946	0.424217887	0.207186054	OK	1
267	0.678780459	0.25701424	0.202829656	0.562644977	0.642799903	Victory	0
268	0.157637085	0.280828672	0.187289805	0.106208887	0.192662547	Heart	10
269	0.564684628	0.975378841	0.703890492	0.795380642	0.590122359	No-like	4
270	0.641600175	0.461336682	0.521694805	0.634743496	0.584802985	Point	7
271	0.374156007	0.163033842	0.448948683	0.332394164	0.315273417	Please	9
272	0.792008131	0.326378068	0.761943029	0.672061427	0.603802321	Point	7
273	0.233574936	0.589727004	0.455120429	0.391867776	0.47621523	Like	3
274	0.712592213	0.245922169	0.284439126	0.76565327	0.464962565	Victory	0
275	0.483821765	0.21402492	0.351952932	0.476695772	0.192360135	Please	9
276	0.656503245	0.600353412	0.630519158	0.75008058	0.500734877	Me	5
277	0.49595181	0.301271491	0.507718235	0.313029462	0.277000324	Hello	11
278	0.709663567	0.193409252	0.71315851	0.60827491	0.435264439	Think	8
279	0.635392701	0.350155557	0.284320242	0.282705746	0.294776841	OK	1
280	0.639485265	0.346418328	0.616838449	0.820764796	0.543690832	Silence	6
281	0.529829151	0.89042415	0.849725461	0.795565056	0.79564643	No-like	4
282	0.480025049	0.276870977	0.277851129	0.349379273	0.380005063	Hello	11
283	0.351308303	0.725931726	0.506841636	0.57547052	0.299465699	Phone	2
284	0.516282792	0.449324751	0.744322801	0.757248392	0.561125742	Silence	6
285	0.399728777	0.432780356	0.350584209	0.230535213	0.189700281	Hello	11
286	0.470456816	0.170311111	0.271571051	0.216538997	0.186234951	Hello	11
287	0.486003892	0.576073476	0.351769875	0.341311601	0.279484931	OK	1
288	0.536634596	0.690651813	0.728910243	0.759661244	0.520560452	Me	5
289	0.743839628	0.189334956	0.325729273	0.734683413	0.572422461	Victory	0
290	0.651307012	0.401442039	0.850191133	0.69750786	0.540923844	Silence	6
291	0.50322626	0.261144626	0.260881394	0.452739059	0.231074917	Hello	11
292	0.821558099	0.496668941	0.33838317	0.346978998	0.272276346	OK	1
293	0.05136963	0.406044781	0.195118622	0.108062446	0.304915361	Heart	10
294	0.824848559	0.32024836	0.694248372	0.520255194	0.582476808	Point	7
295	0.345148445	0.37941796	0.535153421	0.612497379	0.56288742	Like	3
296	0.840691372	0.306710653	0.625733793	0.704226991	0.522944798	Point	7
297	0.321833767	0.174007687	0.250753312	0.094255619	0.187022297	Heart	10
298	0.3505829	0.335239377	0.247388937	0.22982481	0.197547532	Hello	11
299	0.364738089	0.099006695	0.151721389	0.230679205	0.218217943	Heart	10
300	0.672155581	0.725093882	0.658163819	0.613668054	0.654768069	Me	5
301	0.662769377	0.290564822	0.628281973	0.634733763	0.513320852	Point	7
302	0.211678315	0.51013253	0.630128778	0.65868743	0.154163775	Phone	2
303	0.664743991	0.35374187	0.545256087	0.612083392	0.567980365	Point	7
304	0.292137236	0.642654475	0.591661646	0.612718522	0.427721589	Like	3
305	0.556610585	0.3880004	0.278498406	0.251119477	0.273395262	OK	1
306	0.340829163	0.217072797	0.247006569	0.123143782	0.277247218	Heart	10
307	0.351806038	0.601047854	0.453547169	0.656689854	0.530193507	Like	3
308	0.572178361	0.335542136	0.179091616	0.384830081	0.250331514	Hello	11
309	0.417585126	0.626083147	0.374860413	0.719249389	0.465987034	Like	3
310	0.61870081	0.655657436	0.911295643	0.829081572	0.623377093	No-like	4
311	0.756351975	0.329612352	0.550885148	0.595601543	0.491751147	Point	7
312	0.312555574	0.327662144	0.292040118	0.278893496	0.326104886	Please	9
313	0.870570881	0.284063328	0.548746028	0.704571218	0.563309553	Point	7
314	0.619581807	0.793589847	0.688990352	0.959788006	0.814817416	No-like	4
315	0.424161838	0.301969781	0.278841869	0.271321772	0.237108085	Please	9
316	0.87764089	0.447138244	0.551726675	0.689664725	0.584110794	Point	7
317	0.793159153	0.188472269	0.713090649	0.695631594	0.456329235	Think	8
318	0.519117274	0.327899337	0.162909798	0.133512028	0.311739309	Hello	11
319	0.406105834	0.31785736	0.353291817	0.10055201	0.318618121	Hello	11
320	0.497748773	1.0	0.968197208	0.899462727	0.693527095	No-like	4
321	0.608072432	0.498317916	0.731885227	0.772804737	0.622723722	Silence	6
322	0.260383057	0.710503979	0.433592843	0.451870195	0.271422355	Phone	2
323	0.327325025	0.762104159	0.501369497	0.615304167	0.211916731	Phone	2
324	0.392485289	0.566212817	0.464413959	0.448206625	0.32111162	Phone	2
325	0.411858916	0.290202611	0.284042654	0.379087163	0.349014275	Please	9
326	0.564270085	0.889692227	0.654530933	0.820665793	0.55615681	Me	5
327	0.420074266	0.336405447	0.429298397	0.236069844	0.173737651	Please	9
328	0.572516593	0.439781172	0.466983753	0.123514714	0.32289653	Please	9
329	0.715181552	0.248192005	0.33048214	0.5184838	0.457839842	Victory	0
330	0.687207465	0.331769941	0.839466235	0.728794002	0.541873682	Silence	6
331	0.669103822	0.278830682	0.696451864	0.589480685	0.4656044	Think	8
332	0.61647213	0.837720916	0.785809406	1.0	0.61654228	No-like	4
333	0.320179322	0.604840077	0.520851086	0.722228396	0.445069733	Like	3
334	0.835864103	0.774228826	0.782034484	0.832310684	0.619572962	No-like	4
335	0.724988845	0.469402802	0.31122591	0.632616784	0.597336434	Victory	0
336	0.484818785	0.411770095	0.446137066	0.189872041	0.257059925	OK	1
337	0.257982968	0.59905498	0.635828927	0.542935394	0.386423378	Like	3
338	0.299410691	0.55469528	0.485656309	0.601764457	0.452252656	Like	3
339	0.469534082	0.719776005	0.402742866	0.46548222	0.236937787	Phone	2
340	0.675680311	0.417455502	0.784742254	0.732144894	0.588574068	Silence	6
341	0.34298263	0.415276454	0.266839283	0.318998452	0.268258529	Hello	11
342	0.422740048	0.699972359	0.553970159	0.508362483	0.221912607	Phone	2
343	0.611167715	0.207702427	0.83772663	0.737245572	0.508142666	Silence	6
344	0.061584424	0.17686206	0.122074148	0.277225741	0.242087674	Heart	10
345	0.508799744	0.413529117	0.337822529	0.469830177	0.336118372	Please	9
346	0.585259581	0.203020873	0.568285145	0.577193754	0.381413904	Think	8
347	0.571822904	0.29343017	0.451438094	0.265029173	0.291420599	Hello	11
348	0.40080995	0.624181929	0.50171006	0.444799501	0.191842478	Phone	2
349	0.261142851	0.082234756	0.309107397	0.135608464	0.204769576	Heart	10
350	0.873647028	0.240825047	0.611312346	0.539798345	0.565886241	Point	7
351	0.367444311	0.356806285	0.275517461	0.269835986	0.099016909	Hello	11
352	0.717611062	0.337556963	0.726280529	0.826915195	0.60572081	Silence	6
353	0.892194051	0.229214514	0.429015729	0.621287211	0.405342561	Victory	0
354	0.550933516	0.36217224	0.205669569	0.396913818	0.30792386	Please	9
355	0.282096701	0.532401275	0.434830874	0.646688145	0.27534438	Phone	2
356	0.514677088	0.400862177	0.35659213	0.296862291	0.244590599	OK	1
357	0.226254731	0.67608026	0.519274803	0.658606944	0.094552031	Phone	2
358	0.811193356	0.138024016	0.798655377	0.798946426	0.521734547	Silence	6
359	0.549749899	0.383551366	0.317144367	0.128248664	0.300822956	OK	1
360	0.531176473	0.70891967	0.674721907	0.710237569	0.495741076	Me	5
361	0.472484361	0.269359217	0.291425466	0.069299039	0.194426635	Hello	11
362	0.474918297	0.142454612	0.673962279	0.680799133	0.476991803	Think	8
363	0.426239208	0.653552527	0.526541818	0.484302372	0.278201298	Phone	2
364	0.561221752	0.764937202	0.763941727	0.760692336	0.730889854	No-like	4
365	0.632215885	0.536342798	0.7233127	0.63619282	0.320854059	Me	5
366	0.424763615	0.129426448	0.583317229	0.573211747	0.512646353	Think	8
367	0.615405548	0.260476875	0.690733963	0.431652822	0.501790626	Think	8
368	0.702886009	0.277667607	0.633858552	0.776754185	0.505277625	Point	7
369	0.547459474	0.385162641	0.762517727	0.721184691	0.438875407	Silence	6
370	0.435822531	0.628049573	0.600139155	0.46594689	0.469117596	Phone	2
371	0.711755804	0.423829664	0.561230565	0.637967046	0.597234313	Point	7
372	0.639519813	0.218238106	0.309505416	0.527108118	0.498485669	Victory	0
373	0.392331952	0.293301192	0.617391594	0.416409102	0.510909678	Like	3
374	0.514300719	0.281901986	0.708565277	0.452201238	0.412799192	Think	8
375	0.70887627	0.228067283	0.307987868	0.723002188	0.423932489	Victory	0
376	0.405905766	0.329613101	0.238219914	0.324739111	0.365512199	Please	9
377	0.653514659	0.352458856	0.820377717	0.581480211	0.440451115	Think	8
378	0.884443129	0.345904506	0.550189548	0.612693434	0.530375559	Point	7
379	0.463353859	0.638758364	0.539325648	0.503270048	0.194398955	Phone	2
380	0.55475945	0.485345502	0.250545272	0.283381984	0.315780767	Please	9
381	0.489638773	0.496809574	0.236745906	0.451315619	0.263877736	OK	1
382	0.53511931	0.368888551	0.612597749	0.4187632	0.438557492	Think	8
383	0.52137984	0.249752484	0.28470208	0.269051209	0.24858296	Hello	11
384	0.158777497	0.290822085	0.343681666	0.158737038	0.115253218	Heart	10
385	0.24468357	0.291432296	0.371567116	0.23697539	0.276308483	Hello	11
386	0.519584081	0.48780024	0.258908434	0.314967576	0.359316566	OK	1
387	0.658443501	0.832189947	0.616487224	0.854509102	0.60835809	No-like	4
388	0.391416989	0.610575797	0.528854381	0.488485826	0.125841231	Phone	2
389	0.586186882	0.708351122	0.766057492	0.760746902	0.644387459	No-like	4
390	0.839390145	0.390469645	0.317605928	0.455049524	0.440590901	Victory	0
391	0.609291728	0.387475328	0.746989379	0.787285715	0.646967181	Silence	6
392	0.495810256	0.266921666	0.330185034	0.34809797	0.211914177	OK	1
393	0.676732439	0.445341418	0.650803163	0.724727838	0.525944578	Point	7
394	0.660263293	0.089414109	0.851182797	0.580736265	0.487867225	Think	8
395	0.56882734	0.181464277	0.609346336	0.758132087	0.433964754	Think	8
396	0.782969688	0.305115552	0.269827354	0.710414451	0.508361231	Victory	0
397	0.657452357	0.265427358	0.823573101	0.561422989	0.415093862	Think	8
398	0.79913682	0.340446894	0.378668956	0.647496242	0.512258424	Victory	0
399	0.656338129	0.71864799	0.725424162	0.769396242	0.466752774	Me	5
400	0.722640808	0.214497501	0.663292142	0.573075993	0.557325477	Think	8
401	0.561610731	0.76668894	0.838133875	0.958159641	0.69064624	No-like	4
402	0.669755526	0.406705899	0.757411669	0.782975787	0.70151783	Silence	6
403	0.406159674	0.427249276	0.301299588	0.400001929	0.262192105	Please	9
404	0.970449295	0.337664749	0.35815398	0.64449211	0.574568381	Victory	0
405	0.144444528	0.348683506	0.12854433	0.145833459	0.061981937	Heart	10
406	0.411303072	0.859437551	0.565311712	0.548094798	0.327913479	Phone	2
407	0.68247324	0.533208794	0.663220763	0.61653612	0.719876634	Silence	6
408	0.798445419	0.317059902	0.419259769	0.674411199	0.631686575	Victory	0
409	0.609918044	0.638022982	0.677816528	0.633370607	0.485676878	Me	5
410	0.767086844	0.117250494	0.312755318	0.537584831	0.588835796	Victory	0
411	0.295805435	0.53604574	0.254028037	0.270096166	0.375261667	OK	1
412	0.826839115	0.122532155	0.36156618	0.669408685	0.531435483	Victory	0
413	0.662705783	0.460931103	0.750029393	0.711308305	0.559310366	Silence	6
414	0.590359602	0.380350334	0.698170162	0.699948885	0.567596601	Silence	6
415	0.554073664	0.394215169	0.206960318	0.449811625	0.225922797	Please	9
416	0.362405764	0.34589017	0.270929595	0.325164329	0.373332019	Hello	11
417	0.486097558	0.610647348	0.510924375	0.539925426	0.287276298	Phone	2
418	0.781930951	0.297316618	0.581794121	0.603139792	0.513864995	Point	7
419	0.613020753	0.97712272	0.647414374	0.876512365	0.677117332	No-like	4
420	0.642208936	0.368013767	0.486216077	0.703019154	0.507502726	Point	7
421	0.22337421	0.585238084	0.437871718	0.667068813	0.415947034	Like	3
422	0.438806136	0.531965657	0.508256977	0.629854047	0.499660842	Like	3
423	0.613969259	0.456631845	0.367655016	0.364648441	0.311734254	OK	1
424	0.40834411	0.302379297	0.427945607	0.246506163	0.29192428	Please	9
425	0.436557137	0.715693758	0.575651676	0.620825364	0.360544102	Phone	2
426	0.188167248	0.373724328	0.242130955	0.134864507	0.266499514	Hello	11
427	0.422174166	0.232419178	0.419962252	0.306835671	0.255758182	Please	9
428	0.708021502	0.249398902	0.444748982	0.677678908	0.57490254	Victory	0
429	0.396649515	0.645696846	0.769042981	0.592447303	0.473523179	Me	5
430	0.557309758	0.297189557	0.741798659	0.76163592	0.520577275	Silence	6
431	0.792800242	0.348164816	0.272410584	0.804371549	0.51417912	Victory	0
432	0.621718619	0.248252808	0.361799771	0.792295839	0.486629873	Victory	0
433	0.594144879	0.463023103	0.695979228	0.634815376	0.66736834	Point	7
434	0.76355105	0.421501752	0.372327283	0.63914995	0.655993917	Victory	0
435	0.467243035	0.675251937	0.651013719	0.518600826	0.383636862	Like	3
436	0.658056064	0.330187061	0.699647124	0.625754329	0.548372764	Silence	6
437	0.205616649	0.28347838	0.151932322	0.138290359	0.233617984	Heart	10
438	0.203962036	0.224990924	0.209979428	0.218608878	0.338626314	Hello	11
439	0.530372574	0.744423056	0.710128812	0.68454176	0.683894962	Me	5
440	0.803921472	0.284839848	0.627128679	0.635365401	0.628695147	Point	7
441	0.459148792	0.730785132	0.598254179	0.630398056	0.246488996	Phone	2
442	0.332257083	0.41405477	0.411918076	0.264913906	0.285809372	Please	9
443	0.486090186	0.627220337	0.690838749	0.712647883	0.573366873	Me	5
444	0.658841607	0.712806498	0.738505341	0.662719039	0.5338307	Me	5
445	0.575756711	0.277757162	0.760441819	0.712222268	0.579415463	Silence	6
446	0.395614896	0.59343626	0.484652172	0.388256602	0.404742028	Like	3
447	0.293381808	0.671954873	0.5489387	0.501463093	0.236105018	Phone	2
448	0.669685864	0.314187958	0.786986087	0.478721734	0.480197031	Point	7
449	0.604971543	0.215870318	0.705934948	0.746157958	0.503401841	Silence	6
450	0.646443816	0.339847464	0.508854885	0.520269819	0.356837062	Think	8
451	0.462448997	0.437332628	0.362011814	0.350361681	0.264870992	OK	1
452	0.627277746	0.418005023	0.404781544	0.428256201	0.310119548	OK	1
453	0.522623882	0.698803242	0.684547628	0.551120408	0.518032894	Me	5
454	0.385614686	0.289710662	0.21634784	0.063168387	0.339123943	Hello	11
455	0.798257926	0.292017036	0.69387652	0.644966794	0.565790396	Think	8
456	0.671216142	0.339462598	0.448808703	0.513242675	0.50251068	Victory	0
457	0.321122372	0.694788626	0.417346621	0.603642927	0.44685896	Like	3
458	0.370762119	0.381833633	0.281567431	0.228508477	0.158562647	Hello	11
459	0.476794321	0.743726305	0.720259111	0.917965676	0.726934812	No-like	4
460	0.609984985	0.480775584	0.782115787	0.684671906	0.646381201	Silence	6
461	0.407120846	0.293667761	0.301097363	0.223974869	0.36195559	Please	9
462	0.942470715	0.24541518	0.653766108	0.623174837	0.561990247	Point	7
463	0.703629967	0.669116573	0.595888933	0.782372036	0.70545395	No-like	4
464	0.459979582	0.448108086	0.789549597	0.761726973	0.62968816	Silence	6
465	0.563932836	0.54740825	0.264506226	0.387307599	0.283350491	OK	1
466	0.801790854	0.597622	0.751135608	0.434969686	0.441535994	Me	5
467	0.913733286	0.239769506	0.746462235	0.622191301	0.52471372	Point	7
468	0.532000422	0.323717603	0.603472733	0.580278397	0.320200335	Think	8
469	0.768029862	0.34970129	0.600264288	0.800715194	0.489564104	Point	7
470	0.205929671	0.135153995	0.102554328	0.177903164	0.284638431	Heart	10
471	0.147944204	0.562387935	0.418401935	0.558607404	0.446222042	Like	3
472	0.744573281	0.406289474	0.687602554	0.711066854	0.650725946	Silence	6
473	0.72835056	0.249546329	0.70301572	0.651881832	0.390232528	Think	8
474	0.746760237	0.254294897	0.178298647	0.510478757	0.653331509	Victory	0
475	0.601605373	0.318342231	0.274220913	0.62227793	0.586247223	Victory	0
476	0.58506764	0.330544582	0.529383898	0.734201268	0.644786604	Silence	6
477	0.637407826	0.319586076	0.374006839	0.590374516	0.532411796	Victory	0
478	0.478183481	0.310020339	0.371639695	0.371115103	0.220843031	Please	9
479	0.757514234	0.424512586	0.500048024	0.697474487	0.540321526	Point	7
480	0.561297452	0.491153813	0.145476896	0.263132339	0.27783771	Please	9
481	0.459045318	0.281807297	0.309177845	0.241374479	0.280067597	Hello	11
482	0.655148145	0.361160816	0.605083561	0.850249323	0.531722108	Silence	6
483	0.315259007	0.317354887	0.133368417	0.014554453	0.12836692	Heart	10
484	0.600930436	0.833852058	0.797038055	0.71227455	0.60158754	No-like	4
485	0.445548071	0.340003923	0.375236778	0.322420969	0.203996566	Please	9
486	0.783632996	0.110079501	0.108791185	0.519732354	0.540828913	Victory	0
487	0.478734239	0.362266415	0.307381055	0.31881199	0.235244472	Please	9
488	0.593713787	0.373389987	0.183319557	0.32250198	0.190312882	OK	1
489	0.325593628	0.689259749	0.613586304	0.556576136	0.147118876	Phone	2
490	0.896847173	0.265102935	0.546998546	0.501041481	0.369286634	Think	8
491	0.591541204	0.25304768	0.531601717	0.424264901	0.430169267	Think	8
492	0.333226063	0.085867576	0.267864793	0.169258105	0.276593518	Heart	10
493	0.4624579	0.551532979	0.525568178	0.305274821	0.336779865	Please	9
494	0.406174194	0.260148982	0.304144459	0.219036966	0.304227161	Please	9
495	0.371139365	0.087243769	0.334532674	0.257116244	0.166693341	Heart	10
496	0.830534128	0.30936822	0.815427192	0.698195039	0.447717046	Point	7
497	0.313032118	0.548944908	0.488209224	0.533386633	0.499465046	Like	3
498	0.645241574	0.262364986	0.570184276	0.686444027	0.479061465	Point	7
499	0.728058896	0.324636651	0.669139876	0.641132864	0.566587468	Point	7
500	0.411234278	0.525719967	0.395320238	0.306671473	0.243152631	OK	1
501	0.102260134	0.217980504	0.143125785	0.156914924	0.271963848	Heart	10
502	0.309808464	0.590292178	0.630262652	0.65830539	0.362289182	Phone	2
503	0.335393786	0.34382811	0.872060324	0.672371791	0.586808134	Silence	6
504	0.315781984	0.401418117	0.494925839	0.388898141	0.330480671	Please	9
505	0.369278837	0.573239507	0.353663041	0.244457034	0.28636925	OK	1
506	0.801859881	0.39518011	0.75420401	0.759542985	0.474711181	Point	7
507	0.528633347	0.764011078	0.676586628	0.669487342	0.512411522	Me	5
508	0.308243087	0.344326138	0.193183161	0.333556881	0.183300331	Hello	11
509	0.546090762	0.441602067	0.318712223	0.298934063	0.181892741	OK	1
510	0.196645534	0.644680144	0.446566054	0.738753715	0.566088906	Like	3
511	0.831000518	0.409025175	0.631504183	0.638141932	0.579034523	Point	7
512	0.240136869	0.29082922	0.360951049	0.216277309	0.181416002	Heart	10
513	0.689976468	0.678235204	0.630667947	0.561994077	0.609038118	Me	5
514	0.861252515	0.223825989	0.31858589	0.791951827	0.563220362	Victory	0
515	0.681158491	0.676413333	0.653531304	0.638958898	0.454155023	Me	5
516	0.78088951	0.17437838	0.71626631	0.657454111	0.480193623	Point	7
517	0.549522897	0.136639515	0.257726718	0.542612	0.50797284	Victory	0
518	0.270861459	0.256416574	0.203331897	0.110231175	0.163062525	Heart	10
519	0.684666154	0.303043512	0.687093534	0.589736752	0.434027786	Think	8
520	0.588669482	0.75785874	0.757571057	0.702107336	0.62835689	No-like	4
521	0.645148184	0.189584564	0.797745146	0.697170595	0.568685753	Silence	6
522	0.623381692	0.292043942	0.734565579	0.588966645	0.521724897	Think	8
523	0.51429556	0.207821972	0.386545747	0.404278539	0.380888529	Please	9
524	0.276710504	0.505888655	0.420473035	0.544262541	0.35614452	Like	3
525	0.71430948	0.307574548	0.25959533	0.704503371	0.519185087	Victory	0
526	0.583137841	0.323596543	0.354243098	0.277442238	0.251714045	Please	9
527	0.59667794	0.776590761	0.757962622	0.701059593	0.528746094	Me	5
528	0.563619345	0.509345141	0.37056007	0.318242012	0.176657791	OK	1
529	0.286684927	0.790580381	0.359384854	0.618872466	0.212744692	Phone	2
530	0.469011232	0.346392732	0.174031648	0.471146563	0.237560639	Please	9
531	0.399127886	0.852168426	0.748840534	0.725301282	0.560379561	No-like	4
532	0.539677144	0.454674048	0.391607601	0.402126495	0.215204727	OK	1
533	0.442401946	0.364059528	0.183517637	0.250175962	0.291111035	Please	9
534	0.908699179	0.370775379	0.69861626	0.551365988	0.615351847	Point	7
535	0.329757477	0.603453255	0.41543208	0.640975265	0.430622493	Like	3
536	0.648574211	0.864711766	0.823755749	0.801923928	0.607540891	No-like	4
537	0.373232918	0.277063924	0.347870906	0.20714438	0.244403493	Please	9
538	0.511056151	0.622258436	0.498065341	0.427583876	0.226492483	Phone	2
539	0.546624	0.757673742	0.754043776	0.67621081	0.566990531	Me	5
540	0.110879002	0.656405195	0.48322211	0.510694729	0.245025289	Phone	2
541	0.646825626	0.321948359	0.694061206	0.604283141	0.42659003	Think	8
542	0.501372632	0.468284613	0.265132917	0.332762213	0.300070353	OK	1
543	0.620747584	0.92693993	0.735764033	0.806425141	0.626287712	No-like	4
544	0.262028812	0.54203045	0.432046354	0.805301498	0.455029031	Like	3
545	0.340534996	0.296535077	0.138852278	0.029585795	0.327361374	Heart	10
546	0.57870745	0.559520197	0.755111381	0.518977331	0.556158776	Me	5
547	0.250012947	0.470324971	0.281966708	0.1755028	0.225469132	Heart	10
548	0.277695069	0.549117419	0.410558734	0.559279464	0.522520177	Like	3
549	0.477428022	0.543917316	0.381917764	0.441832704	0.202664518	OK	1
550	0.193983183	0.093918548	0.246225433	0.075901954	0.15776124	Heart	10
551	0.232953651	0.357217254	0.270742581	0.202036655	0.265140995	Heart	10
552	0.457818189	0.311135128	0.28484946	0.410751941	0.265554226	Please	9
553	0.550634903	0.25070648	0.235165983	0.34819865	0.185130806	Please	9
554	0.422313127	0.778946595	0.819141416	0.761911212	0.573976318	No-like	4
555	0.527105006	0.801391375	0.649349345	0.646868625	0.600804859	Me	5
556	0.467757902	0.626985438	0.553773343	0.649773075	0.27764914	Phone	2
557	0.607844961	0.251522117	0.405571641	0.748577914	0.536375839	Victory	0
558	0.799564371	0.283823789	0.72967362	0.667098989	0.418581682	Think	8
559	0.599312201	0.622948946	0.710674506	0.718028466	0.356298278	Me	5
560	0.578997052	0.262072186	0.625647295	0.622271105	0.477296795	Think	8
561	0.277312023	0.437525889	0.466669739	0.588930483	0.386417516	Like	3
562	0.667479406	0.371078426	0.794830575	0.392390829	0.421807328	Think	8
563	0.600586491	0.593952764	0.422951932	0.624448776	0.442300012	Me	5
564	0.703925734	0.583799059	0.624024921	0.627251457	0.461532338	Me	5
565	0.433048663	0.633356292	0.331657823	0.26390691	0.157269724	OK	1
566	0.645435166	0.434192071	0.3355946	0.507020839	0.511442013	Victory	0
567	0.531876243	0.30877535	0.480287868	0.419590633	0.271758057	Please	9
568	0.76464689	0.473558878	0.625630595	0.796216925	0.539918449	Point	7
569	0.300230689	0.20503186	0.316130078	0.140271036	0.314975554	Hello	11
570	0.507441162	0.895988878	0.7205555	0.850353509	0.725725293	No-like	4
571	0.735540496	0.267608127	0.663990873	0.644014438	0.481340565	Point	7
572	0.76986381	0.203495746	0.711393236	0.59229417	0.411379471	Think	8
573	0.320347666	0.446260026	0.553762361	0.578436157	0.513816974	Like	3
574	0.684890783	0.05477705	0.624780314	0.544662305	0.448217424	Think	8
575	0.22454964	0.609982639	0.346438688	0.356876593	0.359737025	OK	1
576	0.413528822	0.676044981	0.676692089	0.494007636	0.466633393	Me	5
577	0.342944207	0.143892371	0.284091969	0.042816362	0.14356866	Heart	10
578	0.218559548	0.715591901	0.570927027	0.47722982	0.236748645	Phone	2
579	0.65707965	0.798714137	0.801017919	0.937967526	0.532208629	No-like	4
580	0.215261059	0.564952713	0.747215746	0.539670229	0.16258121	Phone	2
581	0.654523023	0.338348675	0.726448997	0.714053928	0.508457832	Silence	6
582	0.608616246	0.802689427	0.691334882	0.617369276	0.476686113	Me	5
583	0.129028541	0.301734411	0.296353766	0.260082566	0.154671568	Heart	10
584	0.333565843	0.648212736	0.489108571	0.447322795	0.175796599	Phone	2
585	0.610477465	0.779830981	0.675040777	0.750700137	0.579752228	No-like	4
586	0.806618467	0.363845636	0.151877519	0.550190338	0.457017521	Victory	0
587	0.283125902	0.370057752	0.416221067	0.165778872	0.216067255	Hello	11
588	0.562437835	0.704268298	0.723488682	0.896057544	0.735307343	No-like	4
589	0.574933864	0.434452814	0.215757009	0.444206091	0.30394837	OK	1
590	0.351895042	0.346606178	0.415102684	0.396647569	0.260811412	Please	9
591	0.754715891	0.393945463	0.705060858	0.702636213	0.467759393	Silence	6
592	0.240637862	0.252970285	0.30364626	0.130725129	0.23884839	Heart	10
593	0.794884234	0.481975745	0.630375484	0.623673827	0.508848104	Point	7
594	0.624908787	0.627253849	0.353822864	0.339785943	0.27639273	OK	1
595	0.32597689	0.811352933	0.426630647	0.575197381	0.3487225	Phone	2
596	0.572507222	0.344933424	0.337950555	0.239165983	0.396734254	Hello	11
597	0.537073616	0.416032063	0.765916992	0.758209075	0.518354374	Silence	6
598	0.439412665	0.455120987	0.373941795	0.350915996	0.251635205	OK	1
599	0.48420974	0.200253557	0.212614867	0.286307479	0.216583466	Hello	11
600	0.604008958	0.192980053	0.305257867	0.733469872	0.565922091	Victory	0
601	0.270286887	0.749311634	0.539422537	0.523990322	0.173969698	Phone	2
602	0.333851555	0.64388054	0.525509912	0.52857359	0.158873981	Phone	2
603	0.696241053	0.202570576	0.530450877	0.615932689	0.467094582	Point	7
604	0.674575549	0.212954264	0.630337199	0.550126087	0.458376725	Think	8
605	0.5911417	0.257210717	0.653227289	0.708159943	0.448731534	Think	8
606	0.364076547	0.386430286	0.784611275	0.73718898	0.634774387	Silence	6
607	0.373067623	0.780205776	0.459113071	0.46723098	0.448797165	Like	3
608	0.311140499	0.402681466	0.071140156	0.31517794	0.204960418	Please	9
609	0.763304903	0.36934523	0.477825745	0.730240264	0.574260647	Victory	0
610	0.381411413	0.508476664	0.441578572	0.521314672	0.490342414	Like	3
611	0.381435007	0.381901831	0.302446818	0.168939304	0.154589799	Heart	10
612	0.387275173	0.29255808	0.26275182	0.339368157	0.360415138	Hello	11
613	0.673597493	0.393926747	0.886293568	0.704313622	0.623657198	Silence	6
614	0.570869426	0.19820412	0.052449081	0.751044645	0.41623629	Victory	0
615	0.4807171	0.595936159	0.610132331	0.541513196	0.278373517	Phone	2
616	0.617297865	0.739037048	0.771219144	0.916049997	0.672371205	No-like	4
617	0.31131006	0.334859372	0.258048855	0.193240283	0.185752137	Hello	11
618	0.443426663	0.751664878	0.559369149	0.546763942	0.292859128	Phone	2
619	0.355493946	0.837356883	0.5583327	0.563934987	0.318136505	Phone	2
620	0.433147894	0.349553724	0.643876642	0.659066605	0.458511211	Think	8
621	0.70995825	0.746275031	0.649956661	0.778772466	0.578078525	No-like	4
622	0.386226797	0.627557729	0.37277802	0.624523212	0.447004221	Like	3
623	0.562361244	0.675565141	0.707178252	0.657191399	0.496372036	Me	5
624	0.707890261	0.368405215	0.737445759	0.709095779	0.572223508	Silence	6
625	0.473162532	0.318126818	0.260853677	0.331234755	0.307565407	Please	9
626	0.641194113	0.733314403	0.609080827	0.482846898	0.545580556	Me	5
627	0.234559213	0.266869985	0.325763113	0.347728579	0.268298382	Hello	11
628	0.818738024	0.338361599	0.774792843	0.703809836	0.548781623	Silence	6
629	0.098015108	0.171534532	0.182880258	0.185729343	0.198488512	Heart	10
630	0.722344424	0.901492104	0.722548806	0.790306145	0.733948643	No-like	4
631	0.223389588	0.351290353	0.192738273	0.172734683	0.287438113	Heart	10
632	0.112080214	0.237388473	0.19428288	0.264609832	0.241058859	Heart	10
633	0.464632765	0.481141685	0.547178059	0.539112667	0.664336788	Like	3
634	0.517210525	0.434672151	0.282230429	0.298452157	0.222747972	Please	9
635	0.826450256	0.283671711	0.301645769	0.719844811	0.441034351	Victory	0
636	0.559381037	0.860523567	0.687482986	0.835013694	0.521754719	No-like	4
637	0.339365441	0.283868456	0.310442881	0.09400062	0.242036164	Hello	11
638	0.61725247	0.215036753	0.392780888	0.524374075	0.463623767	Victory	0
639	0.507597818	0.643935857	0.738878154	0.599262577	0.587334111	Me	5
640	0.565612286	0.325422512	0.313015326	0.22677374	0.26080949	Please	9
641	0.671014955	0.312613709	0.41121066	0.475727905	0.470481457	Victory	0
642	0.359795575	0.738239063	0.602305917	0.611033097	0.567294064	Like	3
643	0.433898475	0.407084436	0.407556582	0.399582366	0.253650426	OK	1
644	0.465812067	0.431187125	0.358610173	0.277433646	0.351594183	OK	1
645	0.880087719	0.266699082	0.75590027	0.699165183	0.502086419	Point	7
646	0.572540905	0.740052677	0.60605123	0.678053813	0.563092941	Me	5
647	0.926952578	0.114188327	0.290224181	0.638214702	0.584795662	Victory	0
648	0.811498566	0.368290434	0.645441584	0.568542879	0.448248648	Point	7
649	0.411343804	0.319334406	0.179539927	0.299352802	0.202325944	Hello	11
650	0.445374947	0.437940523	0.41714772	0.495413165	0.264357845	OK	1
651	0.681107668	0.3106953	0.248938463	0.243321459	0.314660482	OK	1
652	0.443617091	0.344781197	0.19121821	0.275203405	0.238001183	Hello	11
653	0.737669456	0.238758122	0.668619845	0.797382325	0.623124386	Silence	6
654	0.393177306	0.464184406	0.480505047	0.523822527	0.320250438	Like	3
655	0.740632628	0.379012479	0.735303126	0.724827382	0.608282281	Silence	6
656	0.466644057	0.765822934	0.562955715	0.675864608	0.589072518	Me	5
657	0.804576052	0.326782119	0.209666677	0.699896364	0.65739245	Victory	0
658	0.476496767	0.37525682	0.409478907	0.297006023	0.261734671	Please	9
659	0.161871129	0.475208024	0.529845425	0.569541139	0.537692718	Like	3
660	0.176430168	0.554203454	0.433157649	0.605259401	0.548216348	Like	3
661	0.57098152	0.889185366	0.859319379	0.877090061	0.500136007	No-like	4
662	0.139459847	0.255741929	0.268134109	0.119366969	0.272674823	Heart	10
663	0.77217199	0.520751997	0.652025992	0.70411563	0.515292769	Point	7
664	0.301969238	0.234260965	0.265844281	0.119683987	0.219548951	Heart	10
665	0.262970338	0.224450939	0.309744729	0.051920857	0.316032617	Hello	11
666	0.694188377	0.445462445	0.674599682	0.896295463	0.588867612	Silence	6
667	0.619462694	0.33649017	0.633034971	0.836154107	0.526829998	Silence	6
668	0.523380988	0.374875726	0.749126273	0.473803436	0.387632285	Think	8
669	0.65744874	0.264108388	0.682792007	0.670369048	0.523987152	Think	8
670	0.929114754	0.290983555	0.724609168	0.713525678	0.545007257	Point	7
671	0.398227788	0.410227221	0.259577659	0.347598958	0.240900463	Please	9
672	0.379528797	0.260667004	0.255310033	0.251666079	0.295503627	Hello	11
673	0.908871594	0.247783203	0.618903702	0.751642835	0.455162356	Point	7
674	0.402762145	0.774087081	0.380257877	0.619146346	0.483011879	Like	3
675	0.028913347	0.080398154	0.268750352	0.266446868	0.156520757	Heart	10
676	0.742952727	0.238720634	0.750551291	0.66485712	0.521338317	Point	7
677	0.624506425	0.583416325	0.2495922	0.354377509	0.304727255	OK	1
678	0.735617385	0.267011385	0.832659485	0.563080866	0.505402106	Silence	6
679	0.332819856	0.22542067	0.207060367	0.150914575	0.178587844	Heart	10
680	0.578321787	0.368426709	0.384211176	0.349481762	0.21470095	OK	1
681	0.420786932	0.158269669	0.232991775	0.169678257	0.254836069	Heart	10
682	0.273575774	0.358183459	0.269150317	0.227845326	0.343112787	Hello	11
683	0.361786735	0.67193435	0.59122779	0.425112907	0.24966303	Phone	2
684	0.744497444	0.261554221	0.685962109	0.639201673	0.579735917	Point	7
685	0.298612914	0.564747603	0.437201658	0.513652052	0.454452897	Like	3
686	0.362356959	0.734675863	0.471564524	0.377887808	0.213927365	Phone	2
687	0.472518052	0.229780075	0.298827038	0.192389706	0.331874859	Hello	11
688	0.798039107	0.187039937	0.329017665	0.552789698	0.485601695	Victory	0
689	0.711346223	0.714688729	0.590059073	0.606586084	0.506568256	Me	5
690	0.25026036	0.549825004	0.428457168	0.536184103	0.446405149	Like	3
691	0.331184595	0.271453449	0.236147618	0.222058631	0.235875312	Heart	10
692	0.622901587	0.408755193	0.240211683	0.68447556	0.595413726	Victory	0
693	0.856787259	0.308586948	0.619335559	0.599337796	0.510383518	Point	7
694	0.701245546	0.321705707	0.262289728	0.464212763	0.516982988	Victory	0
695	0.815648794	0.317981633	0.611117859	0.44873467	0.43640809	Think	8
696	0.748085606	0.456756363	0.796053192	0.710620827	0.567381711	Silence	6
697	0.556979873	0.388332229	0.603412854	0.704017955	0.436676637	Think	8
698	0.102563512	0.131733872	0.101783574	0.129822281	0.307036851	Heart	10
699	0.381270564	0.581331066	0.65243036	0.406926728	0.206763393	Phone	2
700	0.438220325	0.652137431	0.651541038	0.593050527	0.234610416	Phone	2
701	0.671503072	0.30328048	0.161227396	0.582384005	0.403857456	Victory	0
702	0.201328039	0.620906905	0.388702873	0.583667736	0.4348715	Like	3
703	0.612884229	0.243155462	0.696828228	0.771017958	0.563634095	Silence	6
704	0.461521836	0.165702285	0.585554922	0.6112068	0.316652444	Think	8
705	0.576617666	0.251949208	0.600148644	0.523665033	0.426476106	Think	8
706	0.458541112	0.422939135	0.260722504	0.458823515	0.20227975	OK	1
707	0.370516112	0.656692602	0.454772259	0.508237114	0.530031486	Like	3
708	0.581234601	0.665280923	0.783916343	0.875153476	0.615237586	No-like	4
709	0.379858702	0.176203165	0.241243267	0.022627727	0.23582831	Heart	10
710	0.760255278	0.303210394	0.761369379	0.558058059	0.565020608	Silence	6
711	0.678698654	0.742750902	0.552237649	0.858928164	0.60026395	Me	5
712	0.566398233	0.891204932	0.846377407	0.794998293	0.715801273	No-like	4
713	0.710220562	0.71791641	0.777261204	0.76232799	0.673042809	No-like	4
714	0.20807336	0.416492534	0.276177505	0.254640365	0.306956402	Hello	11
715	0.717586218	0.756054796	0.623649645	0.606723583	0.616570135	Me	5
716	0.628179264	0.419675933	0.685001443	0.461630672	0.487295416	Think	8
717	0.396102775	0.341237928	0.282236427	0.173444727	0.357330285	Hello	11
718	0.260910345	0.15932537	0.287389374	0.289895786	0.0	Heart	10
719	0.236317466	0.292756006	0.124593898	0.198661278	0.23245981	Hello	11
720	0.508807537	0.527450699	0.408254061	0.339232595	0.33273108	OK	1
721	0.496932422	0.264805365	0.787326335	0.790054669	0.590235209	Silence	6
722	0.612398521	0.322190381	0.751933858	0.715585446	0.682553049	Silence	6
723	0.466695551	0.510457203	0.339168451	0.187382979	0.161713058	OK	1
724	0.495497333	0.664210431	0.514910397	0.515745391	0.292396358	Phone	2
725	0.595447594	0.844226007	0.703399234	0.692612182	0.709086666	No-like	4
726	0.662099205	0.32202053	0.574423892	0.512378786	0.425534719	Think	8
727	0.283002489	0.655520334	0.466873335	0.600875281	0.552552927	Like	3
728	0.512310752	0.372611651	0.386351613	0.277497884	0.221409168	Hello	11
729	0.308706064	0.589193903	0.418492595	0.591139325	0.508527047	Like	3
730	0.271592237	0.517091175	0.567188828	0.694294929	0.479538576	Like	3
731	0.50877662	0.20157993	0.30426301	0.099638888	0.339843462	Please	9
732	0.197772029	0.718403792	0.589198748	0.637878379	0.293871214	Phone	2
733	0.632571474	0.293812195	0.255245095	0.809059168	0.604182289	Victory	0
734	0.96552053	0.21975639	0.388308592	0.719017237	0.449269389	Victory	0
735	0.331736085	0.686042919	0.491227117	0.589299525	0.235964719	Phone	2
736	0.57692303	0.461400586	0.543247794	0.270399745	0.300795341	Please	9
737	0.451152532	0.28790731	0.237797822	0.212412153	0.353820685	Please	9
738	0.200646803	0.723247802	0.596772404	0.748310062	0.302493548	Phone	2
739	0.334746542	0.462429884	0.292946018	0.491731216	0.317793216	Please	9
740	0.186677346	0.0	0.261125408	0.159686389	0.235533103	Heart	10
741	0.84070197	0.317471309	0.549391453	0.675887138	0.49697782	Point	7
742	0.641904271	0.87823367	0.668633572	0.794179699	0.729921743	No-like	4
743	0.843847833	0.371114025	0.364908327	0.721387123	0.673348506	Victory	0
744	0.576058627	0.390079311	0.226532206	0.465035358	0.221716594	OK	1
745	0.673121927	0.769507308	0.810308226	0.811702656	0.638515513	No-like	4
746	0.93807083	0.241875542	0.734199267	0.609615712	0.491241853	Think	8
747	0.707755413	0.377959482	0.73541504	0.708724977	0.56501541	Silence	6
748	0.253256785	0.289252992	0.319047746	0.284424768	0.277950936	Hello	11
749	0.635662876	0.769908331	0.808932307	0.886723501	0.608749692	No-like	4
750	0.26247944	0.273159296	0.228196496	0.243315806	0.127441265	Heart	10
751	0.763820398	0.69469551	0.644097197	0.638773329	0.507929839	Me	5
752	0.385768166	0.581632277	0.488080514	0.4852639	0.355743241	Phone	2
753	0.347914556	0.720424823	0.619722827	0.504331962	0.27379148	Phone	2
754	0.700501568	0.509524691	0.575210677	0.659416735	0.534285712	Point	7
755	0.797287574	0.205183612	0.256837476	0.630580851	0.525343421	Victory	0
756	0.760199674	0.340269289	0.691353321	0.782041504	0.488219703	Point	7
757	0.305386668	0.70343139	0.567300475	0.635049884	0.245383458	Phone	2
758	0.805982276	0.237637172	0.693096972	0.619683225	0.506651015	Think	8
759	0.473384314	0.476250631	0.338424878	0.300848745	0.304081079	OK	1
760	0.659468259	0.35166395	0.820963684	0.801028236	0.488395722	Silence	6
761	0.573409266	0.238037062	0.691790692	0.746877669	0.619064578	Silence	6
762	0.734101936	0.368325351	0.679833863	0.755825623	0.5587595	Silence	6
763	0.739496183	0.36454695	0.613339387	0.666144517	0.483366432	Point	7
764	0.268407446	0.713910157	0.445135587	0.505251614	0.177391648	Phone	2
765	0.918548722	0.339839913	0.591005555	0.681006622	0.562714771	Point	7
766	0.894490983	0.373818707	0.264730133	0.755208294	0.49640004	Victory	0
767	0.257333588	0.279830432	0.269678773	0.246784741	0.291936102	Hello	11
768	0.799403573	0.326747028	0.171278513	0.660875888	0.643735144	Victory	0
769	0.411501797	0.692244854	0.626522967	0.481524553	0.331915741	Phone	2
770	0.59356527	0.213998774	0.675997635	0.646216716	0.43366684	Think	8
771	0.443017233	0.437371145	0.331479757	0.384202241	0.296000299	OK	1
772	0.506678274	0.678194268	0.800626236	0.814563845	0.516721975	Me	5
773	0.294398027	0.109089666	0.154147208	0.109859567	0.241990723	Heart	10
774	0.700146196	0.901850382	0.821450675	0.83228412	0.570531944	No-like	4
775	0.359031555	0.492326	0.331641298	0.153898373	0.364511373	OK	1
776	0.65035503	0.706732884	0.716578294	0.949275172	0.702561404	No-like	4
777	0.512920563	0.316635843	0.310348303	0.263248741	0.344355884	Please	9
778	0.683786414	0.244154544	0.603915868	0.705434064	0.556041691	Point	7
779	0.272092877	0.159437157	0.080320402	0.118452765	0.294469998	Heart	10
780	0.5506024	0.932404018	0.831803722	0.809269122	0.725313896	No-like	4
781	0.712137897	0.888784801	0.850527219	0.731615465	1.0	No-like	4
782	0.601841452	0.862044963	0.754138439	0.693632548	0.683941387	No-like	4
783	0.840542575	0.3796918	0.334119821	0.657961028	0.580708219	Victory	0
784	0.422670182	0.271916933	0.267881358	0.196097699	0.251257868	Hello	11
785	0.347275513	0.308255946	0.268550815	0.444345104	0.237240953	Please	9
786	0.853810297	0.788553336	0.712319247	0.684655632	0.736048231	No-like	4
787	0.447808936	0.914820368	0.772485506	0.922994429	0.64509765	No-like	4
788	0.810621828	0.237672788	0.232120034	0.514450434	0.666767405	Victory	0
789	0.680150697	0.361785708	0.344391749	0.581073219	0.487656605	Victory	0
790	0.305621088	0.220493292	0.176374966	0.092714568	0.305884428	Heart	10
791	0.568216549	0.903582381	0.849143647	0.840438126	0.557760276	No-like	4
792	0.714196188	0.852935807	0.693234135	0.773256354	0.691902521	No-like	4
793	0.248986603	0.755605029	0.674504035	0.607790894	0.343236295	Phone	2
794	0.358407405	0.315089184	0.205110286	0.186710501	0.363840913	Hello	11
795	0.836457078	0.3002698	0.575295416	0.6309294	0.454643961	Point	7
796	0.589593713	0.700639856	0.636965221	0.616889598	0.483501245	Me	5
797	0.553326935	0.264924608	0.268560173	0.384292935	0.253805433	Hello	11
798	0.538094715	0.698870245	0.528955313	0.553423525	0.482172022	Me	5
799	0.297624164	0.628468076	0.452078919	0.473450607	0.480177933	Like	3
