# Supplementary material for: Shape-position perceptive fusion electronic skin with autonomous learning for gesture interaction
Source: Microsyst Nanoeng. 2024 Jul 22;10:103. doi: 10.1038/s41378-024-00739-9 (PMC11263581; doi:10.1038/s41378-024-00739-9)
Supplement: Supplementary file 2 — Pytorch-based DRL-KD programs and data sets collected by the PFES [file 41378_2024_739_MOESM2_ESM.zip › RL-KD-for-gesture-recognizers/data_last/test.csv]

ÌØÕ÷1	ÌØÕ÷2	ÌØÕ÷3	ÌØÕ÷4	ÌØÕ÷5	label
0.089620752	0.253550161	0.198543194	0.200502998	0.23164915	Heart
0.378789371	0.592779325	0.464911241	0.597828953	0.564999225	Like
0.471870002	0.518454648	0.315512348	0.309826815	0.208664165	OK
0.676658846	0.308848658	0.661945449	0.66238521	0.506994502	Point
0.354502784	0.663356853	0.614742958	0.595358146	0.279378737	Phone
0.69371535	0.209665121	0.65388454	0.631983691	0.403974269	Think
0.308220825	0.537105645	0.462897406	0.55342899	0.454875511	Like
0.438087887	0.265539301	0.3247914	0.237330483	0.273577353	Please
0.628308592	0.75868925	0.635853948	0.630337379	0.558559202	Me
0.620728348	0.298445072	0.628258863	0.564876145	0.505432405	Think
0.834596946	0.312021463	0.282080162	0.609812834	0.494996621	Victory
0.245238389	0.243491052	0.222203978	0.237480715	0.219086081	Heart
0.604560373	0.289152892	0.622907917	0.549033615	0.43701213	Think
0.668592482	0.802607884	0.849268108	0.78375688	0.655924524	No-like
0.741219944	0.203369297	0.327887625	0.727963679	0.565497615	Victory
0.431028041	0.415646353	0.317887206	0.261347127	0.269551085	Please
0.533644039	0.347593332	0.297858987	0.258208429	0.31398903	Please
0.623894922	0.252173107	0.684646685	0.625674288	0.467826409	Think
0.177674302	0.185732872	0.2458516	0.155127866	0.209600972	Heart
0.557211806	0.468519171	0.315895818	0.258655351	0.337691736	OK
0.630557307	0.692187805	0.699500241	0.649642496	0.527405855	Me
0.288650421	0.575547394	0.491018279	0.454123619	0.492015175	Like
0.446506136	0.343489903	0.308570602	0.313923314	0.33119957	Hello
0.607799812	0.783345414	0.744967208	0.688660763	0.557402749	Me
0.280021026	0.576013306	0.450754949	0.58091947	0.487479271	Like
0.6230054	0.324600669	0.771659807	0.736436598	0.572545955	Silence
0.770002087	0.311592193	0.263662753	0.586179652	0.474979876	Victory
0.2407594	0.179699331	0.137496072	0.174531321	0.205709591	Heart
0.768249641	0.260012122	0.282893361	0.528229847	0.478535824	Victory
0.378131036	0.202932458	0.276337089	0.277755945	0.35452532	Hello
0.755915576	0.395090558	0.722030565	0.725053275	0.562149316	Point
0.736729749	0.278623329	0.783494115	0.803902349	0.564103938	Silence
0.319211406	0.56381234	0.533124674	0.572307721	0.5265852	Like
0.284004725	0.243104042	0.231852176	0.249951394	0.249104632	Hello
0.695372473	0.310514819	0.832931586	0.521910675	0.497488931	Think
0.236445391	0.199622983	0.273686596	0.183740011	0.195272103	Heart
0.241308198	0.590101526	0.424513126	0.60182539	0.508712437	Like
0.446764896	0.25818715	0.309970035	0.347257247	0.26891208	Please
0.79378353	0.294628573	0.664833402	0.697723427	0.587441077	Point
0.647625366	0.28618091	0.809018273	0.687819797	0.55150309	Silence
0.417924004	0.33839373	0.359833517	0.230228265	0.263166596	Hello
0.569089227	0.1803719	0.699225561	0.544381786	0.41651441	Think
0.684528342	0.771078115	0.740263143	0.786026835	0.633375299	No-like
0.656737466	0.839118036	0.818753541	0.831281233	0.614208704	No-like
0.592375855	0.245311365	0.651792237	0.559858577	0.382406435	Think
0.39250759	0.606437926	0.474903406	0.587764659	0.513608303	Like
0.697280081	0.802273548	0.700677385	0.825633865	0.638150408	No-like
0.453742178	0.416474236	0.388086033	0.263961313	0.240112706	Please
0.225473381	0.25114748	0.174346457	0.139335979	0.177568133	Heart
0.646579471	0.231968491	0.695743052	0.599655104	0.455141646	Think
0.373184854	0.585096978	0.487663055	0.593552724	0.492650361	Like
0.746315641	0.341368108	0.205979692	0.646972629	0.505715392	Victory
0.581475443	0.830424402	0.780141315	0.881742597	0.699943853	No-like
0.328423987	0.553933359	0.474489264	0.585733868	0.532451744	Like
0.368706727	0.627936479	0.525323456	0.616271221	0.229246033	Phone
0.728953073	0.285231324	0.282507518	0.720185767	0.496539709	Victory
0.476570019	0.445917947	0.334119051	0.269206215	0.243773093	OK
0.599941866	0.30946313	0.6523192	0.5823176	0.494325303	Think
0.364631752	0.301720849	0.257456576	0.214382307	0.300252698	Hello
0.240425497	0.178305476	0.236300451	0.135522638	0.176471839	Heart
0.618839474	0.801016757	0.800937396	0.836526326	0.702032421	No-like
0.24869812	0.222658034	0.178485882	0.194015887	0.182689326	Heart
0.390154236	0.629232706	0.530282203	0.496707722	0.249224472	Phone
0.56943797	0.688626138	0.694874403	0.635069806	0.522604388	Me
0.564001539	0.784390298	0.677474376	0.565908805	0.55843735	Me
0.513933987	0.487730348	0.276643591	0.234884695	0.274742322	OK
0.608900898	0.757063564	0.666943677	0.574007887	0.488762559	Me
0.285883029	0.293122536	0.307725765	0.279540239	0.263852896	Please
0.362251527	0.673832235	0.545452777	0.551313728	0.235737371	Phone
0.561871094	0.487855477	0.269742386	0.304273766	0.228464805	OK
0.634535203	0.30989742	0.795984334	0.747115641	0.550748706	Silence
0.60300216	0.820923259	0.814544405	0.726788459	0.681529254	No-like
0.462119542	0.314811084	0.314302094	0.293854404	0.33233857	Hello
0.574775849	0.509199997	0.27726284	0.342453272	0.307182272	OK
0.623744873	0.368753813	0.764828801	0.784367223	0.564664701	Silence
0.231225793	0.174004626	0.218180994	0.148785237	0.176766841	Heart
0.215313193	0.242473069	0.245695714	0.230652404	0.173350286	Heart
0.648878629	0.348061742	0.681063403	0.652679929	0.509430075	Point
0.893081208	0.213015074	0.300581962	0.575105619	0.56117824	Victory
0.64237427	0.364375002	0.629142926	0.61729659	0.438625095	Think
0.61241874	0.647114936	0.664894451	0.601518096	0.528150596	Me
0.380890453	0.68835452	0.584747495	0.506534481	0.269238134	Phone
0.678769923	0.75160085	0.753714607	0.807709687	0.621205521	No-like
0.203175963	0.235349781	0.171567534	0.121159131	0.20208576	Heart
0.751911827	0.297452931	0.600621425	0.67653274	0.570516042	Point
0.577570445	0.330484282	0.773851441	0.762878688	0.532304805	Silence
0.374527455	0.67771852	0.544961034	0.531848759	0.28283572	Phone
0.305292457	0.711893273	0.587792687	0.527179778	0.263435883	Phone
0.617580252	0.338514968	0.76929836	0.696998401	0.538914384	Silence
0.579763645	0.850912062	0.759040666	0.845252603	0.671418781	No-like
0.365063267	0.626295748	0.49497024	0.559147832	0.251872517	Phone
0.285851015	0.281187536	0.300869951	0.331648856	0.276683316	Hello
0.597876055	0.24543984	0.696203276	0.577369038	0.44759998	Think
0.65944052	0.239944228	0.580910699	0.618709599	0.440001255	Think
0.502913972	0.429110919	0.303276372	0.273407209	0.23658407	OK
0.376039745	0.678232852	0.496319565	0.505997551	0.476743225	Like
0.777506121	0.419667067	0.707117482	0.683470019	0.598907613	Point
0.306797819	0.517587935	0.368929311	0.533089758	0.497938369	Like
0.227335029	0.54141368	0.413732135	0.541961885	0.438628816	Like
0.422425168	0.675729917	0.496051647	0.573295124	0.240538891	Phone
0.594323056	0.463131235	0.315381167	0.324826461	0.235398541	OK
0.434109607	0.672651449	0.516539011	0.462561297	0.239657592	Phone
0.69082163	0.317027406	0.626705576	0.643790338	0.580103619	Point
0.491086133	0.48135232	0.291425714	0.305084712	0.247122817	OK
0.660456488	0.279021978	0.719500134	0.643040641	0.55258609	Silence
0.697059905	0.377311332	0.757464282	0.759316726	0.541863163	Silence
0.827019532	0.369813575	0.364355496	0.645260472	0.598663265	Victory
0.170602494	0.189529061	0.206473237	0.216965426	0.15543774	Heart
0.473638444	0.31424136	0.339607753	0.297964024	0.280545612	Please
0.301110512	0.166179206	0.195323251	0.101305631	0.18783488	Heart
0.686940471	0.214787826	0.671913317	0.564227158	0.456435176	Think
0.650418558	0.793526965	0.611382229	0.679481777	0.482316021	Me
0.514483615	0.510965757	0.36007442	0.254526957	0.251554006	OK
0.263253373	0.6263559	0.569101381	0.580379331	0.245363891	Phone
0.628213719	0.501327423	0.340039536	0.338844499	0.294438246	OK
0.584934803	0.500717134	0.301534177	0.369133071	0.292906649	OK
0.67490387	0.27344882	0.722728677	0.624276067	0.516780312	Think
0.563431082	0.653694543	0.64183437	0.681624469	0.51063846	Me
0.453518788	0.345360292	0.36319151	0.240800347	0.283711715	Please
0.635938738	0.61831725	0.772538481	0.615326394	0.545269971	Me
0.57968049	0.441766758	0.294712485	0.28327903	0.343179366	OK
0.852044448	0.296194169	0.699287486	0.758791307	0.542898188	Point
0.610785265	0.686645278	0.66519302	0.641861414	0.490361501	Me
0.758948914	0.245650175	0.290388425	0.656146633	0.635524057	Victory
0.139354826	0.282600619	0.216921138	0.09484176	0.262259165	Heart
0.323392656	0.264551459	0.264821591	0.282531767	0.315073896	Hello
0.599538227	0.287492463	0.748208787	0.563581814	0.4076034	Think
0.430693955	0.612482148	0.590065427	0.510149796	0.21364484	Phone
0.656769136	0.780117904	0.719762358	0.826406294	0.654121323	No-like
0.62127809	0.758694239	0.663513435	0.666445606	0.527721606	Me
0.555676583	0.663595548	0.702009702	0.62486307	0.53787653	Me
0.436765765	0.52740711	0.313206093	0.326847767	0.293873329	OK
0.697707919	0.351160277	0.646363182	0.678458531	0.56695511	Point
0.622004187	0.761002587	0.801841364	0.847434597	0.714270303	No-like
0.633873065	0.873027159	0.817044604	0.796038393	0.652523221	No-like
0.205086148	0.150876803	0.14669038	0.208863898	0.204664698	Heart
0.315770753	0.528457279	0.384666451	0.512908385	0.457033401	Like
0.861422113	0.354474635	0.717771092	0.670778921	0.542079782	Point
0.323375832	0.668352858	0.564285143	0.552451713	0.288239085	Phone
0.635080697	0.76180764	0.733379035	0.628980463	0.512065426	Me
0.519331158	0.50910785	0.311401854	0.343891683	0.278847135	OK
0.369964047	0.672723509	0.587280902	0.545297388	0.25599963	Phone
0.616764089	0.27749543	0.712006047	0.623878586	0.429198233	Think
0.776872236	0.364435106	0.640834964	0.699955267	0.545489131	Point
0.602332429	0.743874479	0.678415374	0.651211541	0.492536061	Me
0.330879011	0.587308499	0.474265638	0.600655389	0.424552927	Like
0.320224122	0.692970134	0.571850943	0.545836625	0.21870812	Phone
0.324958042	0.700570658	0.529103518	0.510108657	0.245830939	Phone
0.691706828	0.313909865	0.688368573	0.709803552	0.552396701	Point
0.589217161	0.35081729	0.762274649	0.765248789	0.570258562	Silence
0.751922569	0.334221905	0.676826558	0.689821942	0.575022106	Point
0.6426341	0.329302268	0.723738481	0.793256912	0.577371044	Silence
0.342838295	0.585713285	0.568648369	0.637765408	0.486718179	Like
0.25678476	0.532001094	0.500389701	0.527000437	0.463931948	Like
0.641529681	0.244934025	0.729087798	0.594439847	0.495986371	Think
0.677229514	0.772410306	0.78883909	0.794514099	0.669095365	No-like
0.782406775	0.322407231	0.183025806	0.604467932	0.563283037	Victory
0.657308494	0.821673934	0.765173063	0.772687698	0.662420847	No-like
0.298317642	0.670607156	0.573985331	0.489209675	0.311538367	Phone
0.69592476	0.313109861	0.710259574	0.595912448	0.476066112	Think
0.485742549	0.285036151	0.313891897	0.259635328	0.294891012	Please
0.480587701	0.75708555	0.53671671	0.541022054	0.284640158	Phone
0.667817092	0.877339494	0.729254318	0.767039629	0.616752076	No-like
0.532474076	0.656452635	0.649005594	0.658281007	0.551884867	Me
0.597630893	0.285743703	0.777071159	0.648302929	0.529923939	Silence
0.504493925	0.710004309	0.686904168	0.705352049	0.499252769	Me
0.621733086	0.275861401	0.803815421	0.71556916	0.537588193	Silence
0.582625725	0.68387014	0.663520156	0.587347355	0.490650448	Me
0.315161018	0.543109627	0.440319619	0.520764166	0.462768561	Like
0.653154078	0.842500136	0.779174215	0.770286754	0.662365428	No-like
0.516652048	0.302000253	0.379434422	0.318535521	0.241102559	Please
0.397653721	0.336310399	0.306938736	0.215462714	0.285356478	Please
0.585565292	0.762976973	0.613211939	0.623264831	0.530040399	Me
0.608761049	0.33965762	0.76605223	0.762077578	0.561153626	Silence
0.201706065	0.263122221	0.16365463	0.162377264	0.222035874	Heart
0.426499183	0.289440398	0.329757586	0.275278033	0.242977758	Hello
0.344109831	0.30278331	0.261680683	0.319240479	0.30965445	Hello
0.680358494	0.33843726	0.760918231	0.773333365	0.513527523	Silence
0.623290374	0.281098243	0.893909002	0.773918611	0.559769237	Silence
0.433528842	0.659882946	0.462488453	0.59369284	0.285895374	Phone
0.629992618	0.84788454	0.762405742	0.92147101	0.685880804	No-like
0.469619853	0.838549537	0.834020354	0.713335644	0.648402515	No-like
0.670806225	0.410665275	0.819143499	0.704480487	0.521725108	Silence
0.492613409	0.463626384	0.331640993	0.33895368	0.219519547	OK
0.609479436	0.571429664	0.297111014	0.352520032	0.305406624	OK
0.262445587	0.202643624	0.234818244	0.163258837	0.196934881	Heart
0.577160273	0.459590008	0.311580809	0.358272307	0.262395189	OK
0.243020136	0.236366595	0.178760098	0.078260904	0.216209441	Heart
0.312983802	0.599543955	0.59395216	0.530431688	0.50283086	Like
0.455819609	0.479765215	0.364717901	0.251562491	0.276271053	OK
0.811077923	0.382246927	0.639480802	0.69275305	0.585261266	Point
0.604277805	0.77820215	0.810500646	0.847674662	0.656197766	No-like
0.714774205	0.354053173	0.787067873	0.78676829	0.564374591	Silence
0.430375434	0.256220891	0.269651035	0.397882274	0.278061238	Please
0.507002164	0.319089454	0.343052483	0.327779437	0.34631913	Please
0.529748557	0.792082077	0.751159939	0.805033004	0.619716948	No-like
0.511269022	0.294603299	0.332345129	0.30789898	0.289401035	Please
0.142363011	0.28596505	0.226501883	0.158726208	0.226711925	Heart
0.358804897	0.720203051	0.581861082	0.548870525	0.296955596	Phone
0.418766197	0.522876683	0.342585141	0.26990697	0.261358786	OK
0.604721655	0.801423487	0.782313639	0.785373488	0.674262974	No-like
0.448779979	0.380918906	0.388700728	0.266030517	0.36044676	Please
0.711365506	0.848849227	0.82136726	0.80166955	0.680602058	No-like
0.613518061	0.716823354	0.68901998	0.606510612	0.531284746	Me
0.64063319	0.399177053	0.817826371	0.744585797	0.484110721	Silence
0.410011572	0.67780056	0.581810837	0.519415001	0.272182457	Phone
0.57858936	0.47622994	0.337621116	0.352159004	0.266367058	OK
0.464817488	0.359518909	0.310858612	0.277065679	0.307202934	Please
0.747845589	0.2382969	0.253235015	0.591684899	0.511507092	Victory
0.316035737	0.554076186	0.515679847	0.522271698	0.507444215	Like
0.236816562	0.537834715	0.445284089	0.501754445	0.447648239	Like
0.381414515	0.275185872	0.239407161	0.22824006	0.287917296	Hello
0.594727687	0.264143955	0.69092346	0.663887158	0.44492459	Think
0.49305426	0.517250902	0.264109909	0.267898634	0.235450163	OK
0.652196275	0.698461393	0.570764497	0.61872489	0.552185823	Me
0.625203363	0.263057983	0.593637107	0.486736446	0.455712092	Think
0.584612506	0.816820135	0.726608478	0.81607962	0.697355951	No-like
0.502709511	0.434194082	0.352236299	0.314455785	0.291126046	OK
0.520379537	0.235652355	0.687427023	0.60831345	0.488682185	Think
0.656054554	0.817699372	0.864147889	0.8421829	0.672551788	No-like
0.511163538	0.276565769	0.721184379	0.617588053	0.436141117	Think
0.487906126	0.495456296	0.298528493	0.223935156	0.209378317	OK
0.41751142	0.633901892	0.52544323	0.509066821	0.215528839	Phone
0.743082645	0.343395729	0.35457997	0.636019892	0.561950762	Victory
0.199362087	0.230339607	0.176882089	0.168364816	0.195569562	Heart
0.625539547	0.268212849	0.60821211	0.520250539	0.484824793	Think
0.826529118	0.206838605	0.275437587	0.739053356	0.550013036	Victory
0.239011586	0.305060744	0.262015871	0.139369495	0.166518304	Heart
0.227568849	0.626133633	0.464421872	0.615627044	0.510939771	Like
0.665504576	0.83386333	0.656145282	0.606908892	0.528976775	Me
0.490379325	0.500740492	0.400068342	0.39706622	0.245058703	OK
0.346005304	0.385507922	0.377370868	0.292683315	0.302953831	Please
0.481462462	0.273892353	0.321903031	0.296170195	0.225191686	Please
0.589301953	0.430376477	0.337897153	0.311434392	0.269997028	OK
0.338071328	0.289740102	0.315818734	0.268929392	0.297566718	Hello
0.779135274	0.332111327	0.655983288	0.71749432	0.575609528	Point
0.359889667	0.636013563	0.61671215	0.529423006	0.213984372	Phone
0.342133555	0.258703388	0.291020845	0.28707514	0.271047949	Hello
0.704828462	0.337062793	0.807180955	0.770360513	0.538094239	Silence
0.611883897	0.819796748	0.653845673	0.622122878	0.508345841	Me
0.236738222	0.21131381	0.184268386	0.13573766	0.156985763	Heart
0.147797834	0.229945809	0.220129405	0.153397932	0.149457083	Heart
0.442281099	0.272025474	0.353364119	0.334467973	0.246762521	Hello
0.643566063	0.688767719	0.715812935	0.618087561	0.49720361	Me
0.740186248	0.310306165	0.286817196	0.664211284	0.51847518	Victory
0.786005161	0.274187459	0.677672028	0.694944774	0.607547923	Point
0.378501601	0.243831653	0.330496275	0.319840358	0.255234279	Hello
0.271781826	0.332168158	0.290390625	0.236575725	0.177280623	Heart
0.650061573	0.303270108	0.705029389	0.619172471	0.422949391	Think
0.258450833	0.443453662	0.369478119	0.529851991	0.4566232	Like
0.360642227	0.379940727	0.283653803	0.205105802	0.266250461	Please
0.308544291	0.278931067	0.21547705	0.231123986	0.287475559	Hello
0.36264231	0.333327627	0.35557475	0.30714687	0.239109113	Please
0.684399262	0.840006081	0.745077919	0.809140267	0.714243061	No-like
0.504983069	0.306990977	0.211462634	0.228098371	0.273250438	Hello
0.306112038	0.695598036	0.476331114	0.501685121	0.338891243	Phone
0.635442613	0.777887452	0.780439528	0.833163022	0.722956565	No-like
0.74108629	0.797504746	0.830329606	0.773578458	0.668118999	No-like
0.474443054	0.511526199	0.310750904	0.280586098	0.300659755	OK
0.416911674	0.313474551	0.33814899	0.245057173	0.244526712	Please
0.358860678	0.372864696	0.251595984	0.315849185	0.236810829	Please
0.684010783	0.324103478	0.677016037	0.666756605	0.540597263	Point
0.537525417	0.716555083	0.663227448	0.638910499	0.530781941	Me
0.650722408	0.830880708	0.739636217	0.841661643	0.665304256	No-like
0.451832695	0.431864009	0.366302725	0.354647106	0.264021433	Please
0.649256034	0.319393004	0.794509145	0.714750872	0.493264248	Silence
0.318070473	0.311729037	0.305581774	0.337126249	0.290444492	Hello
0.547150504	0.676198008	0.691433678	0.588340747	0.499008862	Me
0.274608452	0.113834722	0.243471191	0.178679408	0.184230085	Heart
0.430978392	0.622822949	0.515789934	0.533955992	0.251976935	Phone
0.441729016	0.290133762	0.272858313	0.146201901	0.237345103	Hello
0.628967069	0.419157116	0.750234411	0.769743067	0.551863527	Silence
0.630135689	0.824195389	0.805664993	0.815418017	0.666445504	No-like
0.333443318	0.586167238	0.489053678	0.553466065	0.493155302	Like
0.468104104	0.372213467	0.333098992	0.266768021	0.220331935	Please
0.420169548	0.337090429	0.341640482	0.209661586	0.235026972	Please
0.765351452	0.327432204	0.254664755	0.61039834	0.523983982	Victory
0.469975266	0.328133754	0.217956353	0.347311583	0.235625735	Please
0.711157592	0.246591846	0.226848431	0.625125763	0.496046231	Victory
0.485929536	0.354923089	0.290252308	0.334588584	0.239614652	Please
0.563620308	0.690725847	0.618699502	0.696876961	0.586171896	Me
0.640966616	0.223317383	0.666234057	0.608806754	0.474974271	Think
0.579964571	0.853639897	0.779189713	0.8235685	0.663706416	No-like
0.736094817	0.350489147	0.270836542	0.635155972	0.532197298	Victory
0.511986166	0.352843815	0.315075115	0.324533505	0.256662516	Please
0.587875413	0.252113247	0.654034709	0.656494009	0.42352718	Think
0.783408481	0.320152004	0.670729316	0.677858083	0.522116892	Point
0.520739601	0.307314626	0.26917328	0.210042048	0.278554937	Hello
0.286887718	0.554150959	0.458231154	0.537961545	0.414203262	Like
0.707968912	0.320789099	0.655496214	0.741950287	0.574195915	Point
0.208475908	0.206351167	0.202490421	0.113748455	0.200951927	Heart
0.583374642	0.733320262	0.654465308	0.642244345	0.581653207	Me
0.345764316	0.543191666	0.430556135	0.569932595	0.486686248	Like
0.460461327	0.779721719	0.567388789	0.559671635	0.272169739	Phone
0.747017029	0.327835194	0.64793586	0.746060551	0.462746796	Point
0.404025885	0.296183208	0.374279766	0.186765374	0.252195627	Please
0.65570295	0.280603943	0.629990114	0.657715745	0.413958609	Think
0.668878841	0.369748397	0.776701309	0.714085227	0.526833708	Silence
0.529533342	0.752846624	0.651845693	0.703130463	0.598274608	Me
0.461050269	0.25252775	0.369610636	0.281650276	0.265965359	Please
