# Supplementary material for: Shape-position perceptive fusion electronic skin with autonomous learning for gesture interaction
Source: Microsyst Nanoeng. 2024 Jul 22;10:103. doi: 10.1038/s41378-024-00739-9 (PMC11263581; doi:10.1038/s41378-024-00739-9)
Supplement: Supplementary file 2 — Pytorch-based DRL-KD programs and data sets collected by the PFES [file 41378_2024_739_MOESM2_ESM.zip › RL-KD-for-gesture-recognizers/data_last/train.xlsx]

## Sheet: Sheet1
特征1	特征2	特征3	特征4	特征5	label
0.647812	0.521541	0.470748	0.536653	0.65306	Victory
0.611992	0.543167	0.474166	0.486007	0.600364	OK
0.595831	0.582379	0.52429	0.521232	0.612091	Phone
0.576046	0.551451	0.500586	0.514407	0.639759	Like
0.629774	0.605612	0.541253	0.557993	0.683066	No-like
0.622678	0.595117	0.543549	0.537318	0.642611	Me
0.648071	0.530259	0.551858	0.552704	0.645515	Silence
0.63472	0.530062	0.529296	0.532781	0.651925	Point
0.629602	0.525086	0.52482	0.526876	0.632399	Think
0.59613	0.549075	0.484148	0.489793	0.611858	Please
0.565247	0.518199	0.465975	0.469511	0.588894	Heart
0.590434	0.519055	0.47577	0.470148	0.606296	Hello
0.650795	0.517024	0.540572	0.534215	0.642417	Think
0.589513	0.519493	0.464712	0.476045	0.60161	Please
0.585429	0.587923	0.513662	0.52137	0.599038	Phone
0.651259	0.51237	0.537957	0.541939	0.650508	Think
0.623216	0.584203	0.535674	0.54437	0.661916	Me
0.666145	0.521024	0.463907	0.542564	0.674	Victory
0.539862	0.49394	0.444893	0.447662	0.585645	Heart
0.629491	0.604429	0.540463	0.541265	0.672932	Me
0.643749	0.618	0.547977	0.583487	0.716087	No-like
0.583555	0.588428	0.518438	0.525546	0.580234	Phone
0.626392	0.594638	0.542157	0.543642	0.668598	Me
0.653956	0.624765	0.560702	0.566377	0.714266	No-like
0.602704	0.511034	0.483007	0.483371	0.601599	Please
0.62766	0.59835	0.55127	0.54019	0.661692	Me
0.565585	0.576676	0.483179	0.526824	0.657253	Like
0.629051	0.630227	0.561863	0.575232	0.699097	No-like
0.636159	0.508583	0.539401	0.548843	0.642908	Think
0.646892	0.527957	0.566391	0.568909	0.688963	Silence
0.627642	0.592874	0.550421	0.537047	0.649531	Me
0.591984	0.508907	0.454707	0.462586	0.602342	Hello
0.595192	0.513533	0.463878	0.485234	0.604462	Please
0.565017	0.575149	0.496827	0.516833	0.653025	Like
0.624249	0.591124	0.54205	0.540863	0.671138	Me
0.570695	0.600348	0.525409	0.529732	0.582096	Phone
0.638159	0.614562	0.56841	0.577149	0.70219	No-like
0.671235	0.51179	0.530519	0.545002	0.666971	Point
0.578579	0.512461	0.462968	0.466894	0.592868	Hello
0.617914	0.5477	0.466018	0.482005	0.600935	OK
0.63473	0.595543	0.53223	0.539855	0.661888	Me
0.600535	0.51983	0.473733	0.486346	0.61714	Please
0.569471	0.498085	0.469151	0.471069	0.605148	Hello
0.643268	0.614949	0.56648	0.568644	0.696616	No-like
0.651635	0.525684	0.533829	0.542492	0.685628	Point
0.645432	0.526668	0.565759	0.556112	0.681279	Silence
0.597652	0.579497	0.514674	0.529704	0.585183	Phone
0.662924	0.53206	0.549014	0.543768	0.689385	Point
0.625906	0.550901	0.465659	0.48359	0.60247	OK
0.639551	0.616073	0.570999	0.573388	0.702446	No-like
0.637432	0.596672	0.541984	0.543889	0.659345	Me
0.550725	0.572393	0.493834	0.520767	0.641789	Like
0.552359	0.566538	0.493834	0.533601	0.652816	Like
0.653121	0.623664	0.577329	0.569843	0.711938	No-like
0.642371	0.51774	0.562892	0.566947	0.672609	Silence
0.644476	0.619768	0.550641	0.575984	0.725714	No-like
0.579969	0.566897	0.501007	0.527976	0.657281	Like
0.639235	0.505025	0.545829	0.546993	0.660988	Think
0.643701	0.507319	0.535114	0.537821	0.640535	Think
0.641697	0.599174	0.530008	0.532094	0.663227	Me
0.560882	0.479778	0.437896	0.463604	0.577593	Heart
0.582571	0.58015	0.509994	0.523142	0.601114	Phone
0.619419	0.552588	0.466428	0.470849	0.595719	OK
0.65567	0.514107	0.532758	0.54757	0.671519	Point
0.581102	0.562662	0.489417	0.520335	0.660263	Like
0.587608	0.591496	0.519494	0.510312	0.594872	Phone
0.662318	0.518665	0.466123	0.540192	0.665271	Victory
0.592828	0.587832	0.520387	0.529918	0.601294	Phone
0.632558	0.509706	0.545382	0.539683	0.651781	Think
0.579259	0.505628	0.471857	0.469908	0.590381	Hello
0.569512	0.514014	0.462418	0.479765	0.594451	Hello
0.5805	0.512315	0.455305	0.474661	0.59253	Hello
0.546513	0.489261	0.448024	0.449317	0.563985	Heart
0.5458	0.498371	0.440222	0.446293	0.584409	Heart
0.577822	0.509027	0.464338	0.456511	0.602664	Hello
0.652002	0.606186	0.561704	0.576865	0.70027	No-like
0.563084	0.502708	0.446927	0.457603	0.585007	Heart
0.625332	0.554674	0.483834	0.475649	0.59726	OK
0.582022	0.506118	0.459607	0.468598	0.596316	Hello
0.623844	0.548785	0.47399	0.480223	0.610427	OK
0.641432	0.598256	0.539585	0.541955	0.673256	Me
0.636573	0.507205	0.545791	0.517335	0.65273	Think
0.663907	0.514969	0.461262	0.544261	0.677733	Victory
0.589344	0.575357	0.518941	0.532156	0.609364	Phone
0.580542	0.508376	0.469629	0.476047	0.593999	Hello
0.639091	0.590463	0.549247	0.537252	0.670707	Me
0.565259	0.566975	0.492851	0.526746	0.66361	Like
0.608221	0.521696	0.475337	0.46513	0.601458	Please
0.584595	0.590036	0.523119	0.522626	0.585452	Phone
0.625848	0.505368	0.535824	0.535481	0.646391	Think
0.619572	0.586587	0.547678	0.551809	0.672495	Me
0.637573	0.613157	0.555079	0.573745	0.692491	No-like
0.574487	0.517605	0.450612	0.472632	0.591861	Hello
0.634472	0.522058	0.561924	0.56094	0.668689	Silence
0.638362	0.616679	0.55214	0.572431	0.705429	No-like
0.633906	0.61207	0.56843	0.573102	0.697214	No-like
0.598289	0.521062	0.469094	0.476823	0.603161	Please
0.655367	0.53159	0.548349	0.543393	0.65735	Point
0.5795	0.519113	0.452389	0.474392	0.60868	Hello
0.650167	0.515122	0.54344	0.545087	0.672074	Point
0.635784	0.619264	0.568318	0.563786	0.709119	No-like
0.647794	0.611691	0.544682	0.557027	0.67336	Me
0.640196	0.527664	0.562894	0.547575	0.667114	Silence
0.579967	0.600177	0.521623	0.53093	0.595028	Phone
0.615258	0.538626	0.475151	0.473462	0.608676	OK
0.574271	0.518592	0.474691	0.465589	0.606155	Hello
0.631632	0.609862	0.559237	0.57774	0.701486	No-like
0.626422	0.604357	0.539363	0.540106	0.669767	Me
0.568483	0.553788	0.503305	0.520991	0.67006	Like
0.639199	0.610398	0.566135	0.569553	0.717181	No-like
0.64701	0.516314	0.533097	0.555202	0.676887	Point
0.617437	0.558574	0.470415	0.472943	0.594188	OK
0.585772	0.507964	0.458183	0.474683	0.590022	Hello
0.552971	0.565662	0.491635	0.524132	0.655599	Like
0.634386	0.584241	0.547456	0.547344	0.666781	Me
0.570288	0.593441	0.517909	0.52884	0.591679	Phone
0.630279	0.496383	0.525356	0.537336	0.652251	Think
0.669631	0.516104	0.467068	0.548454	0.68394	Victory
0.666284	0.519852	0.455427	0.541899	0.678266	Victory
0.562795	0.519056	0.458301	0.46756	0.592255	Hello
0.640279	0.506909	0.534505	0.530708	0.641414	Think
0.584427	0.579126	0.51556	0.515468	0.599113	Phone
0.553638	0.49684	0.450126	0.452156	0.580464	Heart
0.579289	0.507264	0.470612	0.475352	0.594195	Hello
0.580938	0.518075	0.464746	0.462195	0.600579	Hello
0.648992	0.625742	0.562544	0.571552	0.705608	No-like
0.64698	0.529741	0.554651	0.558171	0.68709	Silence
0.631202	0.527292	0.555834	0.556157	0.667646	Silence
0.626248	0.620276	0.557493	0.569262	0.700475	No-like
0.67106	0.511551	0.456631	0.540495	0.664693	Victory
0.630131	0.510123	0.547725	0.534683	0.647212	Think
0.648675	0.505098	0.539293	0.537196	0.655125	Think
0.562945	0.489673	0.446506	0.453154	0.579388	Heart
0.650119	0.514545	0.533878	0.555864	0.67583	Point
0.639139	0.507507	0.561762	0.561609	0.667987	Silence
0.623335	0.552484	0.467833	0.471089	0.596864	OK
0.650673	0.50465	0.547122	0.541008	0.643161	Think
0.554287	0.490819	0.442939	0.457532	0.571375	Heart
0.544226	0.5048	0.442636	0.442168	0.573132	Heart
0.594464	0.529493	0.47755	0.484144	0.59778	Please
0.577998	0.595468	0.503387	0.518135	0.589274	Phone
0.665898	0.510519	0.533699	0.54787	0.677476	Point
0.587821	0.524709	0.471949	0.481361	0.601575	Please
0.609406	0.546969	0.4777	0.470173	0.60437	OK
0.631192	0.524602	0.562753	0.564818	0.679141	Silence
0.670333	0.510948	0.530357	0.549022	0.68153	Point
0.561022	0.496528	0.454058	0.461221	0.580733	Heart
0.550245	0.507504	0.450885	0.462426	0.573237	Heart
0.655413	0.619078	0.557563	0.560939	0.705491	No-like
0.642473	0.513506	0.546146	0.528632	0.650173	Think
0.632615	0.618208	0.570435	0.572174	0.704561	No-like
0.559307	0.493404	0.44172	0.446665	0.579371	Heart
0.583031	0.596874	0.514503	0.527191	0.601821	Phone
0.557923	0.57543	0.494744	0.520761	0.653079	Like
0.636111	0.601956	0.533366	0.542749	0.66832	Me
0.647015	0.512342	0.546735	0.544911	0.685969	Point
0.669524	0.507094	0.457267	0.546843	0.676065	Victory
0.589246	0.507881	0.461134	0.476551	0.59802	Hello
0.648414	0.519232	0.554085	0.568011	0.680556	Silence
0.56419	0.504908	0.436282	0.453501	0.572755	Heart
0.594705	0.510406	0.439561	0.464937	0.598288	Hello
0.545866	0.494198	0.444745	0.454987	0.571463	Heart
0.532768	0.487975	0.446988	0.464664	0.592073	Heart
0.583557	0.509258	0.468009	0.462649	0.597068	Hello
0.643053	0.518206	0.574996	0.561583	0.678293	Silence
0.610827	0.523973	0.463469	0.480162	0.597632	Please
0.562866	0.569145	0.500132	0.526725	0.649808	Like
0.634183	0.505984	0.533738	0.534749	0.647762	Think
0.650834	0.535314	0.55609	0.573281	0.679716	Silence
0.638374	0.518274	0.554352	0.557538	0.666185	Silence
0.655975	0.522295	0.538878	0.55257	0.674031	Point
0.63618	0.524236	0.560652	0.55493	0.674776	Silence
0.63369	0.505811	0.543655	0.537728	0.642025	Think
0.588794	0.586056	0.517957	0.525194	0.593111	Phone
0.612892	0.528384	0.470548	0.481817	0.606192	Please
0.590233	0.522349	0.45946	0.471644	0.602094	Hello
0.622401	0.62164	0.566712	0.577318	0.711089	No-like
0.628489	0.518832	0.569957	0.545604	0.672752	Silence
0.581955	0.584727	0.519743	0.508462	0.598573	Phone
0.616075	0.533703	0.475295	0.469076	0.60273	OK
0.655407	0.595694	0.54572	0.53773	0.66001	Me
0.666998	0.51677	0.538972	0.55009	0.677668	Point
0.631152	0.499895	0.538285	0.539795	0.646959	Think
0.648739	0.619182	0.564945	0.571015	0.703275	No-like
0.557889	0.574085	0.496012	0.535549	0.648997	Like
0.642823	0.631916	0.56854	0.577389	0.709378	No-like
0.59082	0.598437	0.52379	0.520465	0.585275	Phone
0.567558	0.588224	0.519113	0.521549	0.592644	Phone
0.583093	0.592197	0.505231	0.518549	0.60664	Phone
0.633633	0.601669	0.532	0.540789	0.659113	Me
0.642824	0.520392	0.567746	0.557803	0.688184	Silence
0.671495	0.531065	0.539784	0.556063	0.679176	Point
0.6516	0.521782	0.563343	0.559158	0.68267	Silence
0.545125	0.494116	0.450354	0.456167	0.582922	Heart
0.580088	0.592035	0.507279	0.521653	0.585021	Phone
0.565412	0.56587	0.499569	0.519171	0.651555	Like
0.571753	0.508801	0.477504	0.466609	0.586664	Hello
0.637062	0.621254	0.561319	0.579747	0.705	No-like
0.655534	0.508248	0.458	0.54209	0.682993	Victory
0.576847	0.521916	0.460163	0.476755	0.595323	Hello
0.560622	0.500886	0.448056	0.448636	0.582126	Heart
0.578667	0.577269	0.499917	0.512255	0.651486	Like
0.585265	0.592558	0.512068	0.523737	0.598783	Phone
0.583139	0.588821	0.506695	0.515793	0.596645	Phone
0.603325	0.530623	0.46914	0.481509	0.591213	Please
0.639957	0.614837	0.565459	0.586492	0.703917	No-like
0.663208	0.518663	0.53813	0.545353	0.68037	Point
0.591632	0.521108	0.480179	0.487265	0.606885	Please
0.588534	0.592197	0.516681	0.520614	0.59865	Phone
0.6327	0.603063	0.530082	0.536457	0.682073	Me
0.626261	0.603995	0.548624	0.534451	0.665075	Me
0.616544	0.545751	0.478747	0.476648	0.60552	OK
0.671876	0.506764	0.471557	0.543288	0.678417	Victory
0.599033	0.515356	0.472029	0.469137	0.610426	Hello
0.651296	0.527063	0.561241	0.557482	0.673811	Silence
0.632187	0.617576	0.560674	0.572598	0.720978	No-like
0.577912	0.571614	0.514062	0.521899	0.603586	Phone
0.605205	0.523299	0.472004	0.470625	0.588793	Please
0.565971	0.583509	0.508321	0.525824	0.645231	Like
0.634851	0.595142	0.535398	0.539664	0.656209	Me
0.581242	0.517094	0.46442	0.468752	0.599396	Hello
0.604307	0.549779	0.468471	0.473288	0.600221	OK
0.557006	0.505189	0.438946	0.459062	0.591673	Heart
0.567071	0.496349	0.450051	0.443395	0.569695	Heart
0.546112	0.569526	0.504183	0.531847	0.651176	Like
0.664351	0.514347	0.541655	0.550524	0.672478	Point
0.620685	0.592986	0.540185	0.54519	0.654304	Me
0.641257	0.608548	0.537372	0.542269	0.666902	Me
0.649029	0.516467	0.529959	0.540931	0.656157	Think
0.578521	0.592328	0.509632	0.512064	0.602479	Phone
0.669173	0.523226	0.539844	0.553223	0.678526	Point
0.610723	0.548047	0.457168	0.481977	0.601334	OK
0.558695	0.495768	0.454431	0.465281	0.582429	Heart
0.595624	0.517715	0.467316	0.465835	0.58082	Hello
0.616099	0.549295	0.465854	0.47991	0.605187	OK
0.589984	0.594086	0.534642	0.527598	0.603234	Phone
0.669776	0.514955	0.458331	0.531791	0.670574	Victory
0.642524	0.614446	0.551753	0.576183	0.694533	No-like
0.658572	0.523169	0.468048	0.541832	0.668281	Victory
0.573066	0.586834	0.51435	0.519323	0.599139	Phone
0.630534	0.611822	0.552577	0.548958	0.666139	Me
0.575895	0.568236	0.508813	0.534447	0.653347	Like
0.668438	0.502867	0.464826	0.536195	0.6614	Victory
0.570619	0.565459	0.499573	0.519708	0.650485	Like
0.632231	0.606803	0.545525	0.548794	0.662739	Me
0.672631	0.515077	0.536467	0.547671	0.681189	Point
0.64402	0.508037	0.545756	0.533402	0.646563	Think
0.638981	0.623127	0.565942	0.579502	0.709405	No-like
0.569956	0.560897	0.513297	0.530106	0.659861	Like
0.645546	0.51739	0.524466	0.548122	0.686167	Point
0.663173	0.527006	0.537725	0.546792	0.673285	Point
0.635346	0.618999	0.56478	0.569807	0.707509	No-like
0.624576	0.605647	0.541944	0.544558	0.657003	Me
0.637532	0.607462	0.553316	0.578581	0.704375	No-like
0.587824	0.51371	0.468495	0.470497	0.595342	Hello
0.556749	0.561939	0.486971	0.523595	0.64527	Like
0.644599	0.626119	0.556672	0.568747	0.707457	No-like
0.57478	0.585961	0.526067	0.514912	0.592515	Phone
0.634849	0.501311	0.542771	0.535756	0.642766	Think
0.656721	0.515828	0.559348	0.563571	0.684255	Silence
0.623024	0.551183	0.459502	0.491358	0.598687	OK
0.554445	0.563772	0.493845	0.528813	0.647079	Like
0.554158	0.501949	0.445552	0.458435	0.565116	Heart
0.61693	0.556946	0.471299	0.476013	0.599167	OK
0.642337	0.515749	0.56526	0.561215	0.679994	Silence
0.584212	0.594946	0.51976	0.523932	0.596514	Phone
0.588179	0.575086	0.514127	0.516855	0.597346	Phone
0.672832	0.503481	0.467486	0.537236	0.671516	Victory
0.634699	0.61644	0.56005	0.568483	0.70233	No-like
0.628132	0.53858	0.468141	0.473719	0.597857	OK
0.652188	0.515131	0.535689	0.546983	0.679191	Point
0.5883	0.533391	0.476156	0.467789	0.602634	Please
0.560297	0.571141	0.506057	0.538738	0.657893	Like
0.553963	0.496588	0.446959	0.452891	0.581648	Heart
0.654059	0.619466	0.561356	0.572338	0.697571	No-like
0.667507	0.518622	0.532441	0.554183	0.676181	Point
0.619863	0.607716	0.533546	0.543308	0.666152	Me
0.559344	0.575274	0.494127	0.518486	0.660644	Like
0.643319	0.520751	0.557969	0.56517	0.674148	Silence
0.636177	0.522556	0.57703	0.551137	0.665989	Silence
0.661821	0.524776	0.52728	0.549049	0.682783	Point
0.595146	0.599517	0.526406	0.526429	0.592029	Phone
0.590422	0.51521	0.465999	0.479449	0.597991	Hello
0.666155	0.507799	0.464001	0.538982	0.660164	Victory
0.618751	0.553126	0.46314	0.478618	0.615384	OK
0.576184	0.505413	0.464098	0.463476	0.593893	Hello
0.660414	0.525328	0.536253	0.551436	0.677152	Point
0.577564	0.504848	0.468936	0.460579	0.607582	Hello
0.631596	0.595344	0.543123	0.534744	0.666252	Me
0.548773	0.494382	0.45078	0.454787	0.58879	Heart
0.641593	0.612348	0.561785	0.574654	0.71002	No-like
0.56978	0.587928	0.516417	0.526973	0.603336	Phone
0.65292	0.518886	0.542719	0.554227	0.667364	Point
0.572567	0.517574	0.4669	0.456505	0.596294	Hello
0.63691	0.600743	0.550561	0.536952	0.670563	Me
0.647792	0.526667	0.53709	0.546182	0.678236	Point
0.579592	0.598339	0.518786	0.524906	0.594684	Phone
0.54403	0.502066	0.447193	0.457757	0.5815	Heart
0.651998	0.524581	0.540889	0.544616	0.692834	Point
0.652702	0.514177	0.455056	0.546703	0.675312	Victory
0.556198	0.568403	0.493241	0.519139	0.656929	Like
0.625665	0.551001	0.471994	0.483504	0.585963	OK
0.658837	0.511612	0.461732	0.545237	0.668925	Victory
0.635867	0.514568	0.552803	0.560425	0.666867	Silence
0.560419	0.575564	0.4904	0.526522	0.651852	Like
0.656743	0.615189	0.554307	0.57282	0.696024	No-like
0.614769	0.606342	0.525856	0.539973	0.670458	Me
0.624435	0.553621	0.46633	0.481955	0.613323	OK
0.692423	0.520683	0.452007	0.533851	0.677613	Victory
0.585562	0.508875	0.465282	0.459182	0.60011	Hello
0.635117	0.606678	0.544816	0.547185	0.671851	Me
0.663667	0.519509	0.535245	0.549169	0.66974	Point
0.655185	0.514598	0.529689	0.550963	0.67712	Point
0.642983	0.506813	0.47248	0.547455	0.676506	Victory
0.630647	0.616497	0.554198	0.575077	0.709144	No-like
0.59567	0.500417	0.47089	0.464966	0.602356	Hello
0.592399	0.597314	0.521002	0.525943	0.599048	Phone
0.619814	0.516788	0.573772	0.560854	0.654436	Silence
0.647325	0.515748	0.467173	0.539048	0.689614	Victory
0.589149	0.519184	0.47113	0.481188	0.597194	Please
0.629742	0.59612	0.535089	0.547419	0.652192	Me
0.588915	0.527846	0.466171	0.482211	0.597912	Please
0.63963	0.524772	0.573505	0.562155	0.67187	Silence
0.612433	0.546911	0.466869	0.472228	0.594477	OK
0.647603	0.502807	0.538663	0.53261	0.645368	Think
0.611172	0.522914	0.483145	0.479712	0.610043	Please
0.597805	0.524374	0.469692	0.481663	0.589838	Please
0.547275	0.572233	0.497374	0.516687	0.655677	Like
0.644385	0.523318	0.560984	0.562083	0.675013	Silence
0.637789	0.626852	0.55555	0.571951	0.701493	No-like
0.564166	0.488866	0.455733	0.473723	0.594731	Hello
0.567898	0.568902	0.500656	0.528873	0.650555	Like
0.644064	0.524109	0.558896	0.555399	0.674595	Silence
0.579162	0.587671	0.508629	0.526195	0.589886	Phone
0.563301	0.509804	0.45788	0.477077	0.602616	Hello
0.652	0.511349	0.459209	0.536999	0.682458	Victory
0.637534	0.512057	0.532887	0.546222	0.650058	Think
0.654583	0.537974	0.56413	0.572332	0.676639	Silence
0.627946	0.51369	0.55374	0.556063	0.694216	Silence
0.587573	0.520994	0.475071	0.483732	0.602884	Please
0.649092	0.50898	0.46886	0.535515	0.667603	Victory
0.644213	0.521203	0.55449	0.552194	0.669198	Silence
0.606898	0.526271	0.479381	0.472073	0.603833	Please
0.611604	0.545298	0.4688	0.485924	0.589598	OK
0.64856	0.624029	0.56319	0.567906	0.702519	No-like
0.617629	0.545719	0.469782	0.483528	0.609921	OK
0.633936	0.599726	0.534382	0.554706	0.663692	Me
0.57713	0.515521	0.458904	0.467858	0.591899	Hello
0.572471	0.559419	0.509688	0.532184	0.650343	Like
0.661768	0.509684	0.461688	0.542247	0.672238	Victory
0.668868	0.528251	0.542728	0.553304	0.68266	Point
0.638272	0.516083	0.542493	0.542584	0.658509	Think
0.669204	0.506208	0.536989	0.558796	0.676373	Point
0.631203	0.518124	0.570606	0.558223	0.669568	Silence
0.633274	0.523499	0.552741	0.561598	0.668784	Silence
0.662766	0.511509	0.536237	0.540221	0.668456	Point
0.611019	0.549602	0.46961	0.475029	0.609069	OK
0.556641	0.56936	0.502913	0.5187	0.650673	Like
0.657474	0.512736	0.451918	0.534425	0.677833	Victory
0.555493	0.570268	0.506618	0.524283	0.659959	Like
0.613022	0.520013	0.46944	0.469071	0.599574	Please
0.574855	0.596305	0.521222	0.526043	0.597426	Phone
0.566818	0.560988	0.501321	0.526941	0.65372	Like
0.647829	0.505388	0.529138	0.536679	0.643394	Think
0.639696	0.609726	0.548948	0.567677	0.697784	No-like
0.611161	0.554712	0.474738	0.475767	0.598461	OK
0.64259	0.584388	0.54323	0.533517	0.674236	Me
0.610106	0.553168	0.473772	0.480913	0.603928	OK
0.664609	0.515397	0.526434	0.542923	0.666085	Point
0.64188	0.519354	0.565955	0.565466	0.684051	Silence
0.549248	0.502581	0.450644	0.459208	0.571436	Heart
0.626703	0.527261	0.557876	0.542462	0.669896	Silence
0.574522	0.593995	0.509605	0.516623	0.606647	Phone
0.629932	0.524715	0.561059	0.563489	0.67791	Silence
0.548782	0.499251	0.448977	0.456295	0.581229	Heart
0.633109	0.595669	0.528144	0.527015	0.652213	Me
0.6354	0.545244	0.469203	0.492853	0.599354	OK
0.646627	0.51052	0.531936	0.533482	0.651476	Think
0.686365	0.514258	0.463894	0.546705	0.675838	Victory
0.574815	0.508182	0.470088	0.466489	0.599121	Hello
0.583945	0.520832	0.468318	0.472111	0.590428	Hello
0.624597	0.590783	0.544187	0.536628	0.667879	Me
0.570564	0.5031	0.456074	0.473902	0.60289	Hello
0.586796	0.513791	0.467589	0.469815	0.595458	Hello
0.585198	0.519854	0.466972	0.46817	0.609529	Hello
0.636667	0.601928	0.558782	0.576358	0.706452	No-like
0.593096	0.59525	0.517659	0.531831	0.585869	Phone
0.590327	0.512809	0.468436	0.468315	0.591297	Please
0.625784	0.589415	0.54396	0.543649	0.6626	Me
0.662107	0.522405	0.460688	0.528494	0.658879	Victory
0.660626	0.52049	0.527678	0.543735	0.674799	Point
0.603911	0.542057	0.465446	0.470079	0.601908	OK
0.63523	0.528035	0.557971	0.569572	0.683389	Silence
0.666857	0.519468	0.54622	0.550529	0.691598	Point
0.647591	0.505902	0.466371	0.541334	0.665086	Victory
0.568524	0.589295	0.512076	0.52191	0.597815	Phone
0.669339	0.513057	0.531895	0.557168	0.675199	Point
0.663796	0.515273	0.465574	0.538776	0.681137	Victory
0.548606	0.562775	0.493134	0.522538	0.667435	Like
0.652403	0.508368	0.463468	0.531646	0.673453	Victory
0.651698	0.514177	0.538318	0.546626	0.686097	Point
0.665424	0.511322	0.463154	0.546131	0.678451	Victory
0.602754	0.524686	0.473695	0.468035	0.605149	Please
0.64015	0.603552	0.531617	0.544886	0.678568	Me
0.619269	0.540894	0.47826	0.479486	0.603571	OK
0.652405	0.507221	0.458059	0.531366	0.664297	Victory
0.58072	0.507795	0.464484	0.460306	0.608408	Hello
0.592326	0.522183	0.473898	0.475983	0.602078	Please
0.63685	0.518498	0.563512	0.555562	0.665612	Silence
0.589035	0.52354	0.465688	0.483511	0.59275	Please
0.638665	0.49139	0.552955	0.523872	0.639804	Think
0.580507	0.593243	0.519099	0.515486	0.605171	Phone
0.641629	0.51902	0.56592	0.547079	0.667539	Silence
0.632525	0.509386	0.548821	0.54205	0.651974	Think
0.637985	0.507348	0.541701	0.53325	0.643549	Think
0.620707	0.547196	0.465647	0.482434	0.59675	OK
0.657388	0.511435	0.46091	0.548714	0.679798	Victory
0.647349	0.619891	0.56221	0.580789	0.706027	No-like
0.660534	0.517909	0.468121	0.536276	0.685535	Victory
0.577986	0.59411	0.508833	0.532686	0.59404	Phone
0.664438	0.516647	0.526548	0.545648	0.675047	Point
0.578275	0.578738	0.510873	0.52924	0.590684	Phone
0.613831	0.549958	0.462685	0.495173	0.601435	OK
0.650821	0.617835	0.561476	0.574207	0.706084	No-like
0.618232	0.540872	0.458216	0.484774	0.603311	OK
0.649067	0.617929	0.563082	0.558497	0.701546	No-like
0.56374	0.564666	0.515835	0.522753	0.656384	Like
0.642363	0.522214	0.562734	0.562082	0.675904	Silence
0.644905	0.601783	0.537056	0.5411	0.659038	Me
0.612716	0.550225	0.473851	0.479364	0.603104	OK
0.656668	0.514037	0.463267	0.542901	0.663071	Victory
0.568604	0.595503	0.512046	0.533397	0.588285	Phone
0.570467	0.587224	0.526911	0.530291	0.586967	Phone
0.628615	0.503524	0.536484	0.535116	0.657645	Think
0.558917	0.580355	0.522062	0.521309	0.584139	Phone
0.627361	0.600786	0.528876	0.544288	0.663357	Me
0.658883	0.610048	0.554296	0.568094	0.701757	No-like
0.64612	0.516713	0.541359	0.538724	0.641551	Think
0.662857	0.527011	0.524106	0.541195	0.682703	Point
0.566945	0.561697	0.497503	0.517036	0.646321	Like
0.663686	0.519438	0.466344	0.538821	0.677836	Victory
0.573087	0.571619	0.491165	0.520502	0.645449	Like
0.553677	0.489929	0.446364	0.453486	0.578859	Heart
0.644585	0.498686	0.533448	0.534025	0.646826	Think
0.612088	0.538097	0.470008	0.469269	0.585935	OK
0.609302	0.519414	0.475949	0.482238	0.608146	Please
0.66178	0.525973	0.47435	0.535834	0.677339	Victory
0.5633	0.488704	0.450452	0.459636	0.581874	Heart
0.660898	0.514682	0.47268	0.529041	0.672231	Victory
0.617189	0.626205	0.567498	0.573925	0.711822	No-like
0.54553	0.491075	0.437073	0.444081	0.57769	Heart
0.668568	0.524595	0.533661	0.537227	0.679402	Point
0.632595	0.595764	0.54675	0.536764	0.657275	Me
0.649854	0.506414	0.568197	0.553735	0.672717	Silence
0.5875	0.526468	0.468311	0.481607	0.592805	Please
0.581588	0.578633	0.513315	0.528209	0.594102	Phone
0.668764	0.517213	0.533678	0.552766	0.669706	Point
0.645873	0.515534	0.543074	0.538816	0.65324	Think
0.679346	0.516157	0.549749	0.548085	0.675771	Point
0.641526	0.507082	0.534257	0.544157	0.642363	Think
0.634089	0.51367	0.538022	0.534401	0.654041	Think
0.61549	0.60127	0.545668	0.569993	0.696263	No-like
0.634677	0.61875	0.566129	0.578664	0.708449	No-like
0.625478	0.604381	0.544763	0.548137	0.669297	Me
0.570039	0.505454	0.460935	0.449124	0.577	Heart
0.640428	0.526699	0.567174	0.556581	0.674482	Silence
0.61973	0.561061	0.475104	0.487574	0.598285	OK
0.602682	0.535904	0.476523	0.481953	0.605932	Please
0.648844	0.614538	0.561481	0.576987	0.707755	No-like
0.565633	0.567327	0.494806	0.523168	0.662716	Like
0.58903	0.506236	0.459344	0.475258	0.597775	Hello
0.594884	0.522356	0.472941	0.476134	0.604347	Please
0.571875	0.590517	0.511176	0.53452	0.592475	Phone
0.651305	0.516082	0.533267	0.549843	0.670595	Point
0.651401	0.493144	0.534141	0.538556	0.641158	Think
0.553282	0.490396	0.447662	0.457043	0.576821	Heart
0.667493	0.502507	0.458032	0.548237	0.669647	Victory
0.662317	0.529948	0.532165	0.543371	0.678915	Point
0.642962	0.617231	0.55145	0.564503	0.701525	No-like
0.567762	0.511561	0.45898	0.466748	0.6021	Hello
0.636918	0.522241	0.539326	0.5346	0.64989	Think
0.583995	0.588477	0.531614	0.527079	0.588929	Phone
0.642631	0.51543	0.564115	0.552972	0.664799	Silence
0.579507	0.517991	0.46989	0.474446	0.587655	Hello
0.657887	0.51559	0.468163	0.534122	0.655567	Victory
0.614444	0.547935	0.467793	0.482554	0.599413	OK
0.572432	0.58409	0.515252	0.51587	0.592199	Phone
0.563055	0.573222	0.495558	0.524292	0.65605	Like
0.578309	0.587394	0.513777	0.517949	0.595882	Phone
0.659087	0.510065	0.452874	0.534673	0.663077	Victory
0.654002	0.531176	0.558028	0.569359	0.676644	Silence
0.63753	0.510865	0.532715	0.530257	0.64154	Think
0.561116	0.499807	0.453673	0.450211	0.581081	Heart
0.565562	0.574157	0.513086	0.531075	0.653004	Like
0.579579	0.507563	0.465344	0.465593	0.605812	Hello
0.639148	0.513115	0.467977	0.548733	0.672586	Victory
0.676574	0.510403	0.458389	0.537477	0.672989	Victory
0.660193	0.525672	0.471924	0.535708	0.669465	Victory
0.64009	0.508883	0.545382	0.537775	0.649917	Think
0.659473	0.516431	0.538988	0.559622	0.682622	Point
0.615536	0.553506	0.469278	0.482262	0.597537	OK
0.641116	0.617834	0.573544	0.576942	0.694914	No-like
0.59027	0.511616	0.471312	0.47098	0.61817	Please
0.573574	0.567236	0.510773	0.525072	0.644229	Like
0.605311	0.520519	0.475102	0.480522	0.598936	Please
0.594595	0.521918	0.463085	0.481882	0.614036	Please
0.678526	0.531072	0.534571	0.550862	0.681048	Point
0.637844	0.618218	0.555539	0.57166	0.706741	No-like
0.595265	0.521221	0.470654	0.47379	0.594344	Please
0.642216	0.602023	0.540634	0.552988	0.672209	Me
0.545129	0.498931	0.449374	0.457105	0.583054	Heart
0.551535	0.571594	0.498077	0.52361	0.647259	Like
0.656296	0.517006	0.462823	0.543581	0.674338	Victory
0.63583	0.617055	0.551969	0.571855	0.706297	No-like
0.647372	0.523976	0.565329	0.559276	0.675498	Silence
0.653418	0.521249	0.53845	0.540199	0.683089	Point
0.555407	0.507464	0.448368	0.46251	0.576773	Heart
0.587227	0.534731	0.469341	0.475503	0.607172	Please
0.636671	0.512292	0.538498	0.531648	0.64482	Think
0.547405	0.491193	0.45122	0.453686	0.567751	Heart
0.564137	0.565074	0.510422	0.531722	0.643787	Like
0.578585	0.520399	0.461774	0.474256	0.601806	Hello
0.558878	0.563085	0.487644	0.531934	0.663946	Like
0.614098	0.556024	0.476123	0.480824	0.594086	OK
0.657193	0.52298	0.549699	0.539288	0.672385	Point
0.608256	0.554565	0.466149	0.479543	0.613182	OK
0.598638	0.516934	0.461947	0.476567	0.609751	Please
0.624933	0.533562	0.467454	0.472236	0.591782	OK
0.654468	0.521036	0.53098	0.548528	0.684914	Point
0.641349	0.622702	0.563978	0.567896	0.699652	No-like
0.546512	0.493741	0.442293	0.455584	0.577058	Heart
0.59786	0.526689	0.47123	0.466842	0.593176	Please
0.640763	0.504264	0.540281	0.535303	0.649892	Think
0.559305	0.503424	0.455408	0.465686	0.581798	Heart
0.655289	0.513007	0.529542	0.546862	0.690797	Point
0.665358	0.524419	0.558817	0.552678	0.672491	Silence
0.617334	0.608574	0.541073	0.549668	0.664258	Me
0.674565	0.521983	0.473306	0.540129	0.675786	Victory
0.566369	0.579248	0.496588	0.528548	0.663748	Like
0.57669	0.517214	0.463072	0.469815	0.599401	Hello
0.643362	0.504786	0.546817	0.535791	0.649327	Think
0.56419	0.56191	0.492186	0.526601	0.656851	Like
0.632381	0.505155	0.54036	0.543244	0.646898	Think
0.565426	0.522031	0.459649	0.468667	0.59933	Hello
0.602172	0.508264	0.482789	0.474606	0.598414	Please
0.667488	0.514719	0.458771	0.543173	0.66984	Victory
0.601285	0.521496	0.48855	0.487366	0.60282	Please
0.552216	0.497895	0.446372	0.458873	0.576464	Heart
0.625806	0.557977	0.47036	0.478535	0.588508	OK
0.638764	0.590766	0.549803	0.538032	0.668659	Me
0.630204	0.589426	0.531946	0.528682	0.664833	Me
0.580948	0.522674	0.461793	0.470115	0.582163	Hello
0.660431	0.517604	0.527939	0.545503	0.678291	Point
0.568417	0.564714	0.504701	0.531485	0.659085	Like
0.588353	0.527852	0.47641	0.475765	0.589133	Please
0.587626	0.524926	0.47191	0.476295	0.611831	Please
0.618214	0.557291	0.478061	0.478736	0.607864	OK
0.624621	0.599123	0.543036	0.53404	0.663843	Me
0.625544	0.612309	0.543615	0.547093	0.654642	Me
0.619078	0.563259	0.470833	0.474045	0.604793	OK
0.595159	0.525863	0.469507	0.485556	0.609177	Please
0.638908	0.597477	0.551704	0.552024	0.662865	Me
0.619687	0.538542	0.472509	0.483831	0.599545	OK
0.64386	0.531197	0.535413	0.544879	0.69053	Point
0.643875	0.535616	0.566707	0.560678	0.671002	Silence
0.578913	0.507369	0.464413	0.463323	0.603468	Hello
0.597516	0.601703	0.512449	0.537836	0.596677	Phone
0.630414	0.504817	0.533497	0.532403	0.633173	Think
0.542465	0.495584	0.441155	0.443764	0.579886	Heart
0.608135	0.518818	0.473156	0.479148	0.61289	Please
0.628004	0.621647	0.563972	0.573114	0.706932	No-like
0.673914	0.514776	0.476026	0.541723	0.667064	Victory
0.566617	0.569072	0.509411	0.52693	0.661499	Like
0.556608	0.569472	0.500601	0.513883	0.656681	Like
0.602366	0.549369	0.47657	0.468153	0.599501	OK
0.552884	0.493694	0.44815	0.448413	0.578025	Heart
0.66607	0.5176	0.456988	0.542369	0.662466	Victory
0.547634	0.483632	0.440898	0.452928	0.582124	Heart
0.637376	0.604649	0.530355	0.542525	0.671734	Me
0.582949	0.588549	0.513574	0.523571	0.598697	Phone
0.612528	0.556077	0.475581	0.48874	0.590292	OK
0.547716	0.4938	0.450487	0.447487	0.571449	Heart
0.563952	0.57531	0.495356	0.523211	0.657093	Like
0.644864	0.621812	0.561878	0.575616	0.713758	No-like
0.657408	0.513613	0.534799	0.555879	0.675555	Point
0.579923	0.520977	0.470417	0.473712	0.588983	Hello
0.655219	0.514913	0.537522	0.551465	0.675779	Point
0.55754	0.497282	0.459636	0.454644	0.573499	Heart
0.647568	0.531143	0.568145	0.560609	0.668067	Silence
0.608497	0.541235	0.472842	0.487458	0.601026	OK
0.626227	0.60562	0.532411	0.543467	0.678027	Me
0.631551	0.603481	0.537052	0.546234	0.667646	Me
0.639489	0.517964	0.469009	0.546979	0.669582	Victory
0.633845	0.529652	0.560394	0.557556	0.670548	Silence
0.555034	0.491455	0.449239	0.447152	0.585099	Heart
0.662766	0.515675	0.53977	0.546362	0.683847	Point
0.536539	0.48846	0.447712	0.453709	0.579463	Heart
0.598839	0.522312	0.468757	0.469768	0.614735	Please
0.665092	0.517483	0.469409	0.556531	0.683355	Victory
0.645171	0.511884	0.54495	0.534251	0.641781	Think
0.575693	0.517256	0.464145	0.468535	0.610252	Hello
0.632989	0.510305	0.54321	0.534662	0.646595	Think
0.58537	0.581407	0.520477	0.520066	0.585283	Phone
0.596411	0.52284	0.477116	0.479723	0.607017	Please
0.662244	0.508605	0.457296	0.543517	0.664663	Victory
0.648368	0.621179	0.565784	0.571649	0.706528	No-like
0.614763	0.516173	0.485309	0.467381	0.604889	Please
0.676085	0.515929	0.448585	0.539062	0.676301	Victory
0.590243	0.600288	0.51487	0.523188	0.604443	Phone
0.638991	0.499193	0.524767	0.531858	0.642632	Think
0.658781	0.519956	0.562034	0.54683	0.670906	Silence
0.595759	0.52953	0.457585	0.470544	0.608007	Please
0.615786	0.556481	0.460708	0.481148	0.605622	OK
0.555637	0.500934	0.453738	0.442662	0.573597	Heart
0.634612	0.616087	0.567751	0.581784	0.710088	No-like
0.590456	0.590684	0.521739	0.519911	0.58163	Phone
0.633707	0.599632	0.535818	0.546152	0.672522	Me
0.567891	0.569388	0.498703	0.517993	0.65058	Like
0.639364	0.621562	0.581253	0.579495	0.71082	No-like
0.588949	0.514316	0.469242	0.480507	0.595784	Please
0.582757	0.52185	0.456494	0.474326	0.593343	Hello
0.63311	0.601444	0.53666	0.551564	0.664271	Me
0.661636	0.50546	0.53411	0.556993	0.675192	Point
0.638632	0.598192	0.539257	0.551712	0.669156	Me
0.67256	0.508526	0.527754	0.54828	0.685095	Point
0.645293	0.61545	0.561732	0.585329	0.708142	No-like
0.623706	0.548374	0.462215	0.474706	0.590708	OK
0.643626	0.518006	0.561775	0.552723	0.670359	Silence
0.56792	0.563249	0.482074	0.514471	0.648857	Like
0.650936	0.621488	0.558356	0.577062	0.698588	No-like
0.642959	0.615261	0.551766	0.569885	0.693725	No-like
0.645336	0.617205	0.556509	0.588232	0.701158	No-like
0.641508	0.524247	0.56417	0.573948	0.670362	Silence
0.657732	0.517783	0.538706	0.541059	0.682415	Point
0.574436	0.591161	0.511513	0.525295	0.608296	Phone
0.645083	0.612506	0.574137	0.568653	0.705614	No-like
0.635115	0.605271	0.558989	0.5718	0.709535	No-like
0.646553	0.500683	0.541172	0.528725	0.66309	Think
0.655211	0.518098	0.451875	0.548148	0.692037	Victory
0.598173	0.511616	0.45033	0.47201	0.599387	Hello
0.572553	0.587759	0.521052	0.515488	0.597985	Phone
0.619745	0.542191	0.472965	0.476419	0.595113	OK
0.64852	0.521892	0.559324	0.558678	0.674311	Silence
0.619847	0.505691	0.552906	0.533337	0.653414	Think
0.590428	0.514648	0.467194	0.47957	0.603009	Hello
0.62901	0.610763	0.556408	0.582744	0.69488	No-like
0.569146	0.50392	0.454605	0.471112	0.603376	Hello
0.571074	0.497358	0.444983	0.460663	0.584209	Heart
0.565758	0.562147	0.500799	0.52594	0.643902	Like
0.621413	0.594427	0.53522	0.532751	0.669072	Me
0.597476	0.52316	0.466928	0.486019	0.595311	Please
0.639104	0.505999	0.540013	0.542722	0.648815	Think
0.639586	0.611857	0.559101	0.570442	0.701385	No-like
0.61676	0.62596	0.554343	0.579595	0.701779	No-like
0.570153	0.569606	0.490538	0.521141	0.652026	Like
0.540487	0.501739	0.433896	0.448881	0.576958	Heart
0.642171	0.496817	0.536734	0.543111	0.654076	Think
0.57585	0.595339	0.514911	0.51988	0.59301	Phone
0.674944	0.516377	0.460514	0.535634	0.668558	Victory
0.581692	0.595348	0.509351	0.526188	0.581348	Phone
0.577274	0.592477	0.511173	0.513518	0.595692	Phone
0.57096	0.51462	0.470728	0.472702	0.612836	Hello
0.612781	0.514802	0.466319	0.484525	0.60511	Please
0.665023	0.527433	0.535691	0.547209	0.685416	Point
0.654011	0.522264	0.548365	0.544562	0.636713	Think
0.590393	0.595546	0.514275	0.522828	0.591334	Phone
0.635718	0.597054	0.546436	0.53236	0.662593	Me
0.637957	0.608312	0.559283	0.573436	0.697913	No-like
0.668077	0.51219	0.46706	0.542001	0.675752	Victory
0.550707	0.557281	0.486758	0.534871	0.652469	Like
0.631159	0.524022	0.554235	0.570681	0.675726	Silence
0.622871	0.516904	0.538938	0.530748	0.649148	Think
0.659349	0.504332	0.459153	0.535026	0.665102	Victory
0.637776	0.531925	0.563082	0.567885	0.668894	Silence
0.622193	0.50779	0.548924	0.529908	0.644439	Think
0.640781	0.522935	0.558744	0.555065	0.676262	Silence
0.573489	0.590467	0.516534	0.536343	0.591753	Phone
0.600604	0.514343	0.468096	0.462922	0.60258	Please
0.647592	0.524859	0.553543	0.553435	0.68008	Silence
0.618697	0.552947	0.47884	0.482762	0.605508	OK
0.638356	0.519193	0.568238	0.557399	0.672927	Silence
0.601451	0.528312	0.475163	0.481218	0.595101	Please
0.556616	0.491399	0.449532	0.453277	0.589451	Heart
0.649102	0.500377	0.528817	0.539106	0.644145	Think
0.666227	0.522161	0.456135	0.536699	0.666943	Victory
0.640673	0.619618	0.574247	0.574708	0.692388	No-like
0.564499	0.568176	0.510037	0.517793	0.64885	Like
0.596139	0.584522	0.525875	0.520922	0.60377	Phone
0.555436	0.570551	0.495569	0.520677	0.645389	Like
0.612247	0.550716	0.46736	0.467944	0.60231	OK
0.60586	0.516268	0.48128	0.482484	0.588516	Please
0.555148	0.561819	0.490532	0.529487	0.659743	Like
0.607815	0.542327	0.461625	0.488156	0.60507	OK
0.571835	0.565028	0.508275	0.52379	0.655319	Like
0.576061	0.493509	0.461735	0.464107	0.595659	Hello
0.659014	0.52752	0.538073	0.565745	0.67423	Point
0.659552	0.523205	0.534179	0.545919	0.691319	Point
0.616003	0.549016	0.461245	0.482725	0.603525	OK
0.637808	0.515228	0.533451	0.544642	0.668662	Point
0.576316	0.500975	0.46505	0.475657	0.603274	Hello
0.635622	0.531029	0.556304	0.552441	0.67834	Silence
0.566463	0.587352	0.511957	0.5327	0.600715	Phone
0.614658	0.55657	0.475767	0.482105	0.614072	OK
0.657607	0.524669	0.531671	0.551601	0.679585	Point
0.652384	0.521277	0.558594	0.556043	0.670375	Silence
0.64565	0.505442	0.464308	0.540669	0.675573	Victory
0.642191	0.605714	0.545113	0.532302	0.667131	Me
0.601645	0.515108	0.477234	0.477195	0.598544	Please
0.589181	0.519586	0.47028	0.490332	0.598488	Please
0.592145	0.527473	0.461538	0.480111	0.597107	Please
0.629496	0.600478	0.541272	0.532363	0.673111	Me
0.670837	0.523594	0.531917	0.547808	0.678457	Point
0.640397	0.517021	0.545086	0.539085	0.6481	Think
0.614855	0.524931	0.469649	0.479816	0.600907	Please
0.661179	0.505006	0.4636	0.536393	0.676462	Victory
0.56253	0.575186	0.498023	0.524074	0.663458	Like
0.634221	0.603668	0.553232	0.573808	0.708038	No-like
0.6024	0.526318	0.471721	0.482893	0.598944	Please
0.564228	0.564635	0.500674	0.526411	0.651018	Like
0.588046	0.51669	0.460477	0.472171	0.604416	Hello
0.541824	0.498959	0.447091	0.454348	0.589569	Heart
0.584382	0.595806	0.521801	0.518876	0.595816	Phone
0.615835	0.592642	0.554796	0.53759	0.674548	Me
0.6386	0.512592	0.563142	0.556711	0.670213	Silence
0.629247	0.605837	0.550776	0.550112	0.656819	Me
0.661474	0.516749	0.464805	0.526172	0.660628	Victory
0.587507	0.598525	0.511333	0.519043	0.587897	Phone
0.574529	0.589696	0.515336	0.529577	0.592914	Phone
0.654511	0.510299	0.463118	0.52585	0.667365	Victory
0.567413	0.493424	0.455213	0.448052	0.580019	Heart
0.628114	0.606382	0.541911	0.550373	0.665284	Me
0.645481	0.522926	0.543595	0.535702	0.648667	Think
0.564696	0.568967	0.507753	0.516313	0.662302	Like
0.652355	0.505559	0.461866	0.536691	0.677933	Victory
0.569046	0.506028	0.461092	0.476546	0.595615	Hello
0.644334	0.50948	0.537087	0.526464	0.645375	Think
0.616075	0.548453	0.466137	0.472213	0.611116	OK
0.577104	0.516641	0.480687	0.474576	0.591352	Please
0.532574	0.496249	0.453064	0.45517	0.588319	Heart
0.531709	0.491698	0.450634	0.445694	0.588681	Heart
0.569133	0.516394	0.455964	0.467297	0.601926	Hello
0.593619	0.534581	0.473241	0.475281	0.604026	Please
0.560463	0.559275	0.505424	0.514578	0.666764	Like
0.634738	0.521946	0.561901	0.564117	0.664368	Silence
0.613551	0.503099	0.555247	0.533792	0.665504	Think
0.657758	0.506671	0.526535	0.538858	0.644793	Think
0.62798	0.610386	0.562216	0.579161	0.702709	No-like
0.642943	0.615806	0.566176	0.568354	0.711399	No-like
0.62449	0.550525	0.47192	0.484881	0.590566	OK
0.550001	0.497463	0.444651	0.455072	0.572753	Heart
0.640038	0.515874	0.558386	0.532387	0.642556	Think
0.64074	0.593455	0.546295	0.549112	0.656461	Me
0.55492	0.490251	0.449397	0.446576	0.584017	Heart
0.575619	0.566839	0.506769	0.54285	0.66012	Like
0.655331	0.515815	0.536059	0.54334	0.678146	Point
0.657613	0.498531	0.536199	0.531729	0.654765	Think
0.6399	0.621077	0.561438	0.567495	0.697556	No-like
0.642624	0.518542	0.569138	0.546134	0.67079	Silence
0.578248	0.590797	0.502013	0.517367	0.590507	Phone
0.611209	0.547741	0.474037	0.463622	0.60898	OK
0.653945	0.534565	0.560245	0.55933	0.67349	Silence
0.542099	0.492619	0.451586	0.46254	0.574057	Heart
0.573979	0.515959	0.471454	0.474064	0.592631	Hello
0.559539	0.492573	0.445251	0.456187	0.578636	Heart
0.639137	0.513679	0.547042	0.535777	0.645305	Think
0.651287	0.613614	0.563566	0.558456	0.711397	No-like
0.637328	0.50631	0.545477	0.538377	0.640015	Think
0.675774	0.517625	0.545371	0.550336	0.67694	Point
0.645131	0.520105	0.557631	0.563342	0.672249	Silence
0.635557	0.497799	0.539194	0.539005	0.646776	Think
0.656065	0.50281	0.462204	0.53949	0.672341	Victory
0.602898	0.557527	0.466748	0.491302	0.602793	OK
0.574106	0.577268	0.506711	0.521839	0.643474	Like
0.61263	0.53736	0.472002	0.472652	0.599973	OK
0.553726	0.563714	0.509742	0.520408	0.658197	Like
0.638723	0.503945	0.538957	0.539417	0.657089	Think
0.615282	0.554602	0.468867	0.470736	0.59395	OK
0.66675	0.517271	0.533398	0.543953	0.685589	Point
0.597152	0.513983	0.465983	0.492648	0.601566	Please
0.63641	0.59014	0.554906	0.555622	0.667009	Me
0.599053	0.542467	0.466744	0.47821	0.607451	OK
0.561761	0.50194	0.44284	0.454354	0.571445	Heart
0.636216	0.614824	0.542542	0.552944	0.667153	Me
0.655977	0.517732	0.538983	0.558103	0.682194	Point
0.64461	0.616431	0.56211	0.570493	0.706711	No-like
0.576759	0.499459	0.458361	0.472361	0.604167	Hello
0.624747	0.551401	0.476672	0.471562	0.607372	OK
0.662597	0.49467	0.46282	0.537776	0.66946	Victory
0.591515	0.517183	0.470241	0.486214	0.601421	Please
0.67174	0.517701	0.538987	0.530368	0.670324	Point
0.606276	0.558976	0.467914	0.485182	0.605073	OK
0.635225	0.519504	0.557879	0.564527	0.67598	Silence
0.618508	0.546733	0.471203	0.471975	0.602535	OK
0.653987	0.52236	0.563821	0.555185	0.683436	Silence
0.569096	0.504017	0.455087	0.480697	0.604269	Hello
0.549447	0.501782	0.451022	0.452052	0.565144	Heart
0.617072	0.548854	0.466642	0.481816	0.604713	OK
0.583836	0.585534	0.519105	0.526676	0.588094	Phone
0.57354	0.58564	0.512973	0.54033	0.596759	Phone
0.642624	0.522038	0.573127	0.567548	0.67701	Silence
0.553857	0.499481	0.450731	0.450096	0.583116	Heart
0.607092	0.545813	0.479869	0.486678	0.599307	OK
0.637435	0.617747	0.567771	0.571516	0.703851	No-like
0.635342	0.516834	0.549789	0.548196	0.676056	Silence
0.644655	0.506078	0.542385	0.535708	0.660621	Think
0.635411	0.516267	0.545267	0.54066	0.66511	Think
0.57899	0.58978	0.511867	0.515732	0.592264	Phone
0.547459	0.495681	0.445422	0.470258	0.579792	Heart
0.598414	0.519779	0.472162	0.483111	0.613028	Please
0.568155	0.567236	0.48816	0.513731	0.65634	Like
0.5661	0.491698	0.457744	0.446478	0.579135	Heart
0.624658	0.609218	0.543284	0.538294	0.662134	Me
0.551183	0.481382	0.445099	0.450685	0.57601	Heart
0.660217	0.524923	0.52924	0.538372	0.678833	Point
0.594434	0.510305	0.47848	0.483229	0.601619	Please
0.645892	0.504635	0.5355	0.533763	0.634824	Think
0.630816	0.605815	0.557892	0.568804	0.702814	No-like
0.654487	0.51616	0.530539	0.552701	0.68969	Point
0.548266	0.497931	0.447042	0.455226	0.57409	Heart
0.610508	0.523037	0.46794	0.484587	0.603422	Please
0.547518	0.490359	0.452119	0.451075	0.579186	Heart
0.665048	0.525688	0.5424	0.556071	0.673893	Point
0.665744	0.521333	0.466871	0.546714	0.676388	Victory
0.615311	0.560545	0.473444	0.487224	0.59604	OK
0.553308	0.488069	0.449467	0.451451	0.587583	Heart
0.549435	0.567329	0.510941	0.531827	0.665737	Like
0.591261	0.527098	0.465487	0.47572	0.605504	Please
0.633224	0.584115	0.54493	0.542711	0.676988	Me
0.560076	0.563052	0.487706	0.530233	0.654343	Like
0.577592	0.514519	0.458708	0.473719	0.588684	Hello
0.653225	0.506325	0.535705	0.534459	0.642327	Think
0.635849	0.590939	0.542574	0.53934	0.66137	Me
0.541619	0.49235	0.43749	0.461634	0.568551	Heart
0.590342	0.512091	0.464821	0.459625	0.589198	Hello
0.666107	0.513378	0.466045	0.54058	0.673504	Victory
0.638394	0.606547	0.533888	0.534296	0.671578	Me
0.56277	0.498299	0.447593	0.446939	0.576034	Heart
0.636989	0.626423	0.568289	0.574962	0.708347	No-like
0.671975	0.512269	0.457118	0.542083	0.66676	Victory
0.620558	0.517291	0.555145	0.534529	0.645289	Think
0.570309	0.562868	0.50239	0.5264	0.656645	Like
0.652787	0.614915	0.568186	0.579627	0.70739	No-like
0.655753	0.513705	0.469918	0.542196	0.677797	Victory
0.597446	0.528611	0.46956	0.478909	0.597311	Please
0.671318	0.518177	0.541545	0.557108	0.681203	Point
0.554131	0.564232	0.506578	0.517645	0.653558	Like
0.665285	0.527304	0.526852	0.549939	0.683089	Point
0.598445	0.52294	0.466269	0.489165	0.610775	Please
0.596397	0.510177	0.475022	0.474	0.610664	Please
0.551129	0.503175	0.455997	0.446824	0.574976	Heart
0.596817	0.524509	0.471764	0.459621	0.603987	Please
0.552979	0.486452	0.445354	0.449544	0.576231	Heart
0.647686	0.527066	0.552074	0.562533	0.676791	Silence
0.599099	0.524713	0.468253	0.464575	0.596981	Please
0.647294	0.498292	0.546016	0.532822	0.651811	Think
0.640811	0.52536	0.554787	0.554288	0.667405	Silence
0.559395	0.557484	0.487685	0.524895	0.645333	Like
0.665175	0.509789	0.46253	0.539812	0.66999	Victory
0.637941	0.604733	0.570111	0.580535	0.697907	No-like
0.584617	0.504989	0.462804	0.479687	0.604451	Hello
0.66119	0.5136	0.534904	0.542769	0.674265	Point
0.592171	0.517779	0.457476	0.473724	0.601533	Hello
0.646487	0.521867	0.557935	0.55985	0.681836	Silence
0.651152	0.522842	0.462581	0.541845	0.675772	Victory
0.635945	0.501234	0.542111	0.528807	0.633199	Think
0.644863	0.52845	0.561101	0.561174	0.674836	Silence
0.585611	0.518585	0.469325	0.462123	0.593134	Hello
0.669789	0.504924	0.462159	0.541618	0.681276	Victory
0.592481	0.599219	0.512239	0.518911	0.599672	Phone
0.629542	0.601882	0.543344	0.549059	0.665858	Me
0.655741	0.521985	0.542482	0.54002	0.67991	Point
0.576653	0.565324	0.494925	0.524456	0.651428	Like
0.587146	0.504424	0.461843	0.464672	0.598005	Hello
0.635202	0.608045	0.530684	0.546613	0.667473	Me
0.542313	0.487107	0.452142	0.4623	0.58393	Heart
0.634357	0.493459	0.546409	0.533492	0.644682	Think
0.632207	0.603896	0.540215	0.545912	0.672823	Me
0.623586	0.546502	0.468482	0.474668	0.603743	OK
0.65447	0.528077	0.572464	0.560658	0.680606	Silence
0.605961	0.526711	0.462656	0.479608	0.600438	Please
0.615279	0.606698	0.528586	0.527854	0.674085	Me
0.65086	0.526302	0.557488	0.563808	0.696884	Silence
0.668741	0.512914	0.464895	0.546609	0.6786	Victory
0.659681	0.526103	0.561069	0.543165	0.663928	Silence
0.552221	0.508879	0.443991	0.455474	0.578697	Heart
0.559679	0.50838	0.441486	0.453396	0.570286	Heart
0.583951	0.519577	0.459057	0.480939	0.603736	Hello
0.657343	0.519894	0.541102	0.550193	0.684542	Point
0.60254	0.520377	0.47783	0.466029	0.605602	Please
0.638924	0.510028	0.532499	0.526266	0.656062	Think
0.639307	0.534549	0.567115	0.557859	0.692464	Silence
0.5944	0.522743	0.469773	0.472421	0.602586	Please
0.609923	0.553831	0.458047	0.467099	0.603468	OK
0.646431	0.499159	0.544859	0.533011	0.648486	Think
0.550262	0.569952	0.504647	0.532832	0.652352	Like
0.557658	0.563068	0.50198	0.523755	0.649877	Like
0.633843	0.504099	0.553322	0.535442	0.650999	Think
0.639098	0.507	0.542324	0.542346	0.644625	Think
0.589466	0.515063	0.467397	0.46445	0.592165	Hello
0.600295	0.563841	0.469686	0.475202	0.602084	OK
0.579042	0.595464	0.521431	0.51365	0.581599	Phone
0.597521	0.522973	0.470553	0.486542	0.601455	Please
0.58105	0.510708	0.466844	0.481483	0.587542	Hello
0.615892	0.558994	0.472631	0.473184	0.600934	OK
0.590573	0.591106	0.519914	0.523812	0.61047	Phone
0.652152	0.51827	0.530709	0.549285	0.679988	Point
0.596505	0.514504	0.480321	0.473828	0.613653	Please
0.648643	0.50117	0.55332	0.52906	0.649663	Think
0.579876	0.600029	0.52064	0.523851	0.581841	Phone
0.578525	0.596978	0.519435	0.520543	0.590988	Phone
0.622087	0.600218	0.540984	0.545501	0.673912	Me
0.653437	0.524579	0.569123	0.565385	0.67576	Silence
0.642715	0.622679	0.553713	0.574529	0.712623	No-like
0.61795	0.52002	0.4649	0.468328	0.597463	Please
0.597089	0.50854	0.482368	0.479161	0.604625	Please
0.612374	0.551864	0.482247	0.473429	0.60724	OK
0.613376	0.562171	0.472527	0.480087	0.602003	OK
0.628231	0.596874	0.533744	0.535043	0.669766	Me
0.577725	0.59256	0.519818	0.532718	0.601235	Phone
0.592563	0.500704	0.466719	0.470388	0.590064	Hello
0.666884	0.513179	0.467693	0.546127	0.674093	Victory
0.624636	0.591174	0.543597	0.537832	0.656112	Me
0.595242	0.506231	0.465085	0.476572	0.592582	Hello
0.602397	0.548128	0.472041	0.475981	0.59805	OK
0.595586	0.509546	0.479534	0.478717	0.598739	Please
0.662095	0.515364	0.461933	0.547535	0.660306	Victory
0.650064	0.521516	0.562046	0.550759	0.673872	Silence
0.558604	0.49761	0.455975	0.457306	0.581596	Heart
0.610331	0.547668	0.473728	0.467401	0.601655	OK
0.592285	0.526217	0.469625	0.469179	0.606298	Please
0.651223	0.528285	0.528735	0.552271	0.690353	Point
0.626098	0.500375	0.538155	0.535417	0.636784	Think
0.584029	0.590417	0.510362	0.533929	0.602008	Phone
0.662197	0.51711	0.465467	0.536729	0.672992	Victory
0.572384	0.577313	0.499304	0.523592	0.651406	Like
0.60108	0.539942	0.47125	0.477132	0.604774	OK
0.580859	0.51833	0.464668	0.47342	0.597209	Hello
0.560708	0.490043	0.439115	0.444682	0.585672	Heart
0.585663	0.590116	0.509153	0.519465	0.609862	Phone
0.668561	0.513857	0.450033	0.541989	0.676836	Victory
0.560742	0.485235	0.454089	0.455413	0.576351	Heart
0.581859	0.56785	0.503889	0.525796	0.657115	Like
0.563392	0.566136	0.491549	0.527245	0.663599	Like
0.652969	0.515791	0.455638	0.537744	0.674501	Victory
0.569483	0.567831	0.511727	0.52457	0.656654	Like
0.602218	0.521444	0.471105	0.470496	0.605235	Please
0.562917	0.56448	0.509871	0.522685	0.657277	Like
0.557216	0.558302	0.507055	0.526604	0.650481	Like
0.566275	0.567823	0.509408	0.519838	0.661985	Like
0.600728	0.525381	0.46975	0.4742	0.602992	Please
0.649635	0.528505	0.557316	0.557	0.686903	Silence
0.587341	0.585444	0.521814	0.52754	0.583093	Phone
0.641233	0.506711	0.54582	0.523205	0.646895	Think
0.652849	0.511757	0.464329	0.541062	0.668116	Victory
0.583695	0.509436	0.45692	0.465539	0.60554	Hello
0.553511	0.496338	0.450936	0.451977	0.571423	Heart
0.654046	0.525077	0.459941	0.542477	0.661743	Victory
0.553385	0.575786	0.509779	0.519538	0.659901	Like
0.658132	0.518919	0.529376	0.554935	0.67477	Point
0.530845	0.492632	0.442829	0.44602	0.582454	Heart
0.668803	0.519822	0.468293	0.541856	0.666543	Victory
0.647878	0.527242	0.544325	0.533869	0.643796	Think
0.556983	0.567119	0.497148	0.53475	0.651356	Like
0.603332	0.512942	0.459462	0.467885	0.597808	Hello
0.561883	0.585025	0.508081	0.523953	0.594514	Phone
0.564857	0.564043	0.510888	0.518251	0.657952	Like
0.546214	0.500614	0.450991	0.454424	0.581974	Heart
0.655126	0.506247	0.45778	0.525965	0.664531	Victory
0.572036	0.507839	0.461296	0.469079	0.600487	Hello
0.643537	0.594074	0.54601	0.533613	0.670131	Me
0.637203	0.606875	0.541841	0.544644	0.66408	Me
0.642699	0.526547	0.567507	0.554784	0.67963	Silence
0.592728	0.589135	0.520385	0.504151	0.602115	Phone
0.607343	0.52906	0.470262	0.48837	0.59467	Please
0.544813	0.503704	0.441193	0.440549	0.568313	Heart
0.54797	0.49187	0.447657	0.45393	0.57593	Heart
0.584218	0.506054	0.452557	0.481953	0.590679	Hello
0.641763	0.594667	0.547663	0.543341	0.659365	Me
0.652828	0.522141	0.551333	0.545805	0.645028	Think
0.568181	0.493278	0.450163	0.45339	0.579024	Heart
0.570868	0.51878	0.479052	0.461216	0.596441	Hello
0.63418	0.521703	0.529538	0.53823	0.655863	Think
0.570665	0.568721	0.510103	0.532562	0.655027	Like
0.654608	0.523754	0.556243	0.564889	0.681179	Silence
0.653987	0.491662	0.536201	0.535638	0.649553	Think
0.595836	0.521567	0.476159	0.482715	0.613338	Please
0.649465	0.509821	0.523606	0.525853	0.635491	Think
0.573683	0.578447	0.509754	0.526029	0.604589	Phone
0.640977	0.618818	0.567265	0.570865	0.705016	No-like
0.641529	0.593893	0.540325	0.545891	0.660132	Me
0.649355	0.518983	0.564078	0.552558	0.66275	Silence
0.661455	0.50582	0.539294	0.560082	0.665027	Point
0.654465	0.628447	0.558086	0.574022	0.709617	No-like
0.574888	0.589853	0.517783	0.516471	0.588027	Phone
0.565335	0.573673	0.50482	0.524591	0.646809	Like
0.67966	0.50003	0.465682	0.541164	0.686906	Victory
0.56844	0.506887	0.475798	0.479207	0.604757	Hello
0.6023	0.527312	0.465862	0.467473	0.599118	Please
0.583641	0.50523	0.459161	0.464954	0.601037	Hello
0.591407	0.577193	0.511559	0.518344	0.580187	Phone
0.642009	0.528198	0.560749	0.565833	0.672326	Silence
0.643709	0.605344	0.568564	0.574276	0.710597	No-like
0.657865	0.53304	0.537403	0.540056	0.690056	Point
0.653435	0.522682	0.524621	0.537492	0.663874	Point
0.591981	0.511453	0.462296	0.468312	0.599972	Hello
0.574428	0.566955	0.500125	0.524928	0.660311	Like
0.675687	0.519944	0.452133	0.534608	0.669458	Victory
0.624751	0.524347	0.549123	0.536841	0.639785	Think
0.560012	0.490259	0.446056	0.438466	0.572963	Heart
0.574098	0.565172	0.507807	0.516895	0.654005	Like
0.665436	0.516589	0.457467	0.534449	0.673731	Victory
0.611529	0.528349	0.471961	0.491558	0.599279	Please
0.560985	0.513311	0.467532	0.465049	0.595325	Hello
0.58783	0.508012	0.460199	0.478912	0.605723	Hello
0.615061	0.54211	0.472119	0.468281	0.601113	OK
0.574343	0.591111	0.506311	0.529963	0.590704	Phone
0.640659	0.504444	0.531803	0.5391	0.661989	Think
0.647111	0.616546	0.567885	0.580493	0.709822	No-like
0.634269	0.61405	0.555676	0.570357	0.721047	No-like
0.638361	0.530632	0.565062	0.545316	0.674008	Silence
0.63372	0.518287	0.557973	0.556069	0.673725	Silence
0.558199	0.499377	0.455096	0.446138	0.568758	Heart
0.578951	0.578084	0.516354	0.527617	0.587433	Phone
0.642214	0.510817	0.536245	0.535481	0.650127	Think
0.622175	0.55237	0.465091	0.481921	0.605805	OK
0.635956	0.594015	0.543595	0.55084	0.666695	Me
0.642431	0.526302	0.55382	0.547401	0.665914	Silence
0.548358	0.493485	0.444785	0.438038	0.591299	Heart
0.661134	0.518246	0.540794	0.544493	0.679923	Point
0.65965	0.514304	0.462668	0.540821	0.671265	Victory
0.632133	0.546172	0.465001	0.474294	0.597388	OK
0.584176	0.590611	0.511987	0.522006	0.593475	Phone
0.570039	0.57884	0.505284	0.514709	0.644602	Like
0.612154	0.546956	0.466491	0.487122	0.599364	OK
0.564489	0.572506	0.498449	0.524608	0.655304	Like
0.528885	0.500085	0.450431	0.454055	0.592434	Heart
0.634935	0.59958	0.547279	0.543695	0.657394	Me
0.592385	0.508252	0.463341	0.471715	0.604007	Hello
0.663323	0.52005	0.535275	0.554562	0.67234	Point
0.567879	0.496824	0.449347	0.456692	0.57601	Heart
0.643136	0.600105	0.525245	0.550041	0.671256	Me
0.606904	0.529766	0.47589	0.4759	0.593916	Please
0.627506	0.513202	0.542639	0.540655	0.645458	Think
0.589777	0.528666	0.468742	0.468206	0.598679	Please
0.612212	0.534372	0.467402	0.471905	0.607619	Please
0.613362	0.540561	0.471604	0.474946	0.599663	OK
0.615759	0.556658	0.469937	0.472828	0.610232	OK
0.617267	0.556948	0.467945	0.476783	0.608715	OK
0.566779	0.564591	0.506969	0.522794	0.653203	Like
0.579868	0.524005	0.473554	0.478714	0.600956	Please
0.627334	0.59216	0.537039	0.542218	0.668296	Me
0.631737	0.625296	0.554435	0.580337	0.699906	No-like
0.626414	0.597713	0.532254	0.54499	0.65835	Me
0.585116	0.52116	0.455204	0.471303	0.597818	Hello
0.660755	0.519674	0.542314	0.547926	0.67405	Point
0.640142	0.517983	0.560988	0.568271	0.678841	Silence
0.658588	0.607985	0.540985	0.546949	0.662347	Me
0.551541	0.573648	0.503458	0.519425	0.654712	Like
0.664672	0.52474	0.465793	0.541659	0.67333	Victory
0.590083	0.511115	0.45233	0.472818	0.612699	Hello
0.658823	0.520011	0.535807	0.558952	0.676933	Point
0.658348	0.529101	0.544948	0.548372	0.693194	Point
0.657879	0.509292	0.462971	0.536338	0.661839	Victory
0.580289	0.525999	0.47493	0.483995	0.594372	Please
0.647827	0.625146	0.561587	0.571948	0.711525	No-like
0.665483	0.510804	0.466273	0.558628	0.666533	Victory
0.600006	0.524574	0.460746	0.476186	0.60855	Please
0.611981	0.556025	0.483121	0.477798	0.600337	OK
0.575681	0.590007	0.515818	0.52299	0.598937	Phone
0.564181	0.572081	0.50766	0.523577	0.651589	Like
0.646434	0.527364	0.560172	0.560136	0.678596	Silence
0.667487	0.517881	0.459671	0.527612	0.673477	Victory
0.656535	0.627531	0.558655	0.582093	0.698283	No-like
0.648318	0.506699	0.522266	0.522338	0.646825	Think
0.568406	0.586942	0.519555	0.52434	0.590113	Phone
0.632632	0.607253	0.540774	0.542711	0.670919	Me
0.61329	0.526629	0.477401	0.479045	0.606482	Please
0.66694	0.514934	0.467146	0.538473	0.676437	Victory
0.587102	0.560446	0.480839	0.479996	0.596499	OK
0.538883	0.496167	0.440399	0.455901	0.576156	Heart
0.625332	0.552769	0.47816	0.48716	0.610912	OK
0.622467	0.549109	0.481649	0.470223	0.604066	OK
0.65633	0.525578	0.57275	0.542626	0.68193	Silence
0.589855	0.513949	0.461302	0.470014	0.598804	Hello
0.642232	0.519283	0.53948	0.541825	0.65166	Think
0.642337	0.616212	0.570033	0.571731	0.706862	No-like
0.639579	0.610312	0.562487	0.582275	0.692131	No-like
0.664466	0.508268	0.535686	0.544489	0.68346	Point
0.623787	0.622422	0.571118	0.580407	0.709088	No-like
0.568444	0.57137	0.501464	0.512756	0.649862	Like
0.565335	0.509077	0.468939	0.470113	0.606578	Hello
0.613347	0.531576	0.470027	0.487008	0.601794	Please
0.651125	0.528172	0.53919	0.543605	0.684656	Point
0.649475	0.518802	0.468929	0.535253	0.673964	Victory
0.586866	0.590727	0.510772	0.532944	0.597992	Phone
0.643448	0.528536	0.570363	0.570632	0.677581	Silence
0.61387	0.555539	0.480067	0.478921	0.605358	OK
0.636255	0.611552	0.553634	0.573127	0.709181	No-like
0.638809	0.527222	0.566783	0.567029	0.679	Silence
0.615251	0.549855	0.468058	0.481907	0.601626	OK
0.650389	0.521636	0.531657	0.547341	0.666873	Point
0.648092	0.500827	0.541828	0.546928	0.650605	Think
0.60135	0.520448	0.4712	0.471131	0.605316	Please
0.632343	0.511114	0.537973	0.517715	0.653754	Think
0.621919	0.556483	0.479074	0.481226	0.600021	OK
0.671817	0.504643	0.532232	0.546947	0.679599	Point
0.589725	0.497915	0.467701	0.474147	0.591708	Hello
0.655055	0.51888	0.533184	0.544509	0.670883	Point
0.625994	0.554229	0.476059	0.475155	0.600441	OK
0.588397	0.599716	0.522007	0.523016	0.602149	Phone
0.6763	0.52553	0.536675	0.557147	0.677061	Point
0.552402	0.491819	0.453324	0.449565	0.578115	Heart
0.669384	0.526933	0.53882	0.551645	0.677579	Point
0.644469	0.519172	0.545503	0.540864	0.642868	Think
0.578064	0.582605	0.502655	0.5302	0.655132	Like
0.548887	0.500633	0.446665	0.450833	0.57527	Heart
0.543555	0.496836	0.444403	0.451569	0.579433	Heart
0.580037	0.586214	0.516909	0.525682	0.597248	Phone
0.633297	0.591296	0.543109	0.544927	0.674816	Me
0.638608	0.609848	0.558817	0.581549	0.711353	No-like
0.631483	0.516323	0.567448	0.570184	0.693871	Silence
0.591615	0.588116	0.521036	0.52216	0.599185	Phone
0.598637	0.509736	0.461466	0.484858	0.60295	Please
0.651376	0.619394	0.554682	0.56491	0.704597	No-like
0.625919	0.604361	0.537798	0.530591	0.663307	Me
0.59847	0.534543	0.468475	0.47756	0.614226	Please
0.619064	0.55961	0.471462	0.47587	0.597899	OK
0.619635	0.575163	0.547282	0.527118	0.657136	Me
0.623632	0.547901	0.47089	0.489657	0.607292	OK
0.586948	0.513482	0.477457	0.476616	0.600067	Please
0.657921	0.520658	0.460029	0.536335	0.687084	Victory
0.563102	0.556875	0.495879	0.531002	0.649759	Like
0.622568	0.55073	0.469378	0.477485	0.598972	OK
0.62257	0.547798	0.473421	0.486496	0.609863	OK
0.656465	0.511539	0.546542	0.541387	0.673662	Point
0.57844	0.511894	0.467819	0.471934	0.58154	Hello
0.638359	0.498572	0.542026	0.53335	0.633241	Think
0.574837	0.579883	0.522735	0.520801	0.585542	Phone
0.581726	0.508831	0.460629	0.472227	0.593018	Hello
0.54881	0.495399	0.459024	0.461188	0.588139	Heart
0.558553	0.56223	0.502617	0.52535	0.650281	Like
0.581294	0.592375	0.514543	0.523269	0.588839	Phone
0.613279	0.562892	0.46241	0.468618	0.598137	OK
0.66634	0.515516	0.459091	0.541324	0.667905	Victory
0.66039	0.506981	0.470773	0.552413	0.679003	Victory
0.577538	0.522958	0.473509	0.473452	0.588917	Hello
0.63503	0.604784	0.533095	0.548453	0.666082	Me
0.633619	0.631925	0.56389	0.569822	0.696899	No-like
0.63101	0.597632	0.540284	0.542252	0.662165	Me
0.568658	0.492674	0.450967	0.460573	0.574206	Heart
0.663954	0.505573	0.461732	0.54074	0.675977	Victory
0.642667	0.51874	0.559913	0.553709	0.675641	Silence
0.625804	0.605148	0.528761	0.546206	0.678164	Me
0.551091	0.492961	0.441071	0.462039	0.570508	Heart
0.647145	0.524333	0.566528	0.546756	0.671034	Silence
0.590117	0.528796	0.462754	0.468697	0.593858	Please
0.661222	0.506939	0.4682	0.551628	0.671576	Victory
0.661245	0.523019	0.541936	0.539793	0.685454	Point
0.632235	0.525369	0.559158	0.564607	0.68332	Silence
0.635829	0.501653	0.529882	0.538682	0.649083	Think
0.547914	0.488335	0.448713	0.44906	0.578363	Heart
0.647614	0.626346	0.551821	0.569183	0.702115	No-like
0.659396	0.51044	0.465668	0.539703	0.666613	Victory
0.658158	0.509452	0.463756	0.534284	0.657597	Victory
0.632913	0.632736	0.567599	0.574982	0.696439	No-like
0.58058	0.582839	0.520906	0.526072	0.589046	Phone
0.637001	0.497317	0.533334	0.533816	0.644121	Think
0.641056	0.59587	0.550484	0.536425	0.661193	Me
0.64011	0.602457	0.548383	0.543191	0.663467	Me
0.633857	0.525594	0.572573	0.563262	0.67172	Silence
0.671399	0.517509	0.473486	0.534029	0.677642	Victory
0.639974	0.52328	0.560323	0.557677	0.668322	Silence
0.641623	0.517582	0.566088	0.55342	0.675627	Silence
0.66756	0.515948	0.536318	0.553992	0.681174	Point
0.644048	0.610225	0.560254	0.582443	0.713705	No-like
0.578911	0.500669	0.471305	0.464728	0.58996	Hello
0.659264	0.529887	0.537454	0.571014	0.669921	Point
0.563716	0.57005	0.51652	0.531692	0.644789	Like
0.539564	0.504252	0.440082	0.462857	0.583916	Heart
0.556683	0.580045	0.499546	0.521619	0.666024	Like
0.578511	0.588703	0.516033	0.521959	0.600344	Phone
0.57879	0.507467	0.460238	0.471202	0.598213	Hello
0.550951	0.486752	0.451702	0.451091	0.578616	Heart
0.631413	0.606944	0.542784	0.542436	0.671277	Me
0.644482	0.607048	0.555982	0.568343	0.717103	No-like
0.596824	0.515122	0.470058	0.481389	0.598432	Please
0.65289	0.518786	0.532678	0.543097	0.677263	Point
0.553276	0.494054	0.455048	0.459365	0.578325	Heart
0.632255	0.592479	0.547554	0.528957	0.658451	Me
0.590095	0.517714	0.471139	0.494344	0.605075	Please
0.602497	0.55289	0.473244	0.481853	0.607508	OK
0.664125	0.526163	0.472046	0.543747	0.664773	Victory
0.642439	0.517273	0.568677	0.56256	0.67694	Silence
0.645079	0.508526	0.527718	0.537379	0.645517	Think
0.569297	0.569401	0.499489	0.525381	0.664516	Like
0.606733	0.54175	0.469743	0.47697	0.602377	OK
0.578595	0.595015	0.504005	0.511919	0.593772	Phone
0.631537	0.623467	0.56717	0.570222	0.711119	No-like
0.553161	0.490256	0.444081	0.453365	0.569853	Heart
0.569282	0.491007	0.445287	0.43867	0.589335	Heart
0.615977	0.594672	0.541635	0.539148	0.667114	Me
0.623949	0.508721	0.550731	0.533207	0.633516	Think
0.57762	0.513382	0.447837	0.473493	0.600708	Hello
0.564289	0.569931	0.507728	0.51791	0.657514	Like
0.62195	0.543426	0.469811	0.478672	0.6091	OK
0.573762	0.5171	0.472687	0.479127	0.592838	Hello
0.638823	0.6088	0.532117	0.535816	0.677748	Me
0.639145	0.598252	0.546577	0.547964	0.676002	Me
0.664485	0.517077	0.564144	0.556719	0.665197	Silence
0.652098	0.523163	0.46797	0.542283	0.672184	Victory
0.57172	0.588752	0.518722	0.522724	0.596027	Phone
0.649649	0.5033	0.540285	0.529878	0.642992	Think

## Sheet: Sheet2
特征1	特征2	特征3	特征4	特征5	label
0.727216	0.273033	0.250086	0.656585	0.550765	Victory		-3.02301	0.160065	-0.865784	0.873265	0.214725			0.647812	0.521541	0.470748	0.536653	0.65306
0.508185	0.414417	0.273281	0.319382	0.224938	OK		-0.0504724	-0.384534	1.25888	0.926243	0.663844			0.611992	0.543167	0.474166	0.486007	0.600364
0.409363	0.67078	0.613434	0.553914	0.297447	Phone		-0.938055	1.07558	0.554851	0.0339332	-0.512945			0.595831	0.582379	0.52429	0.521232	0.612091
0.288382	0.468576	0.452577	0.50847	0.468528	Like		-2.17049	-1.33216	-0.346583	-1.04803	-0.970499			0.576046	0.551451	0.500586	0.514407	0.639759
0.616917	0.822671	0.728552	0.798666	0.736298	No-like		2.27426	-0.136552	-1.17958	-2.59941	-2.36927			0.629774	0.605612	0.541253	0.557993	0.683066
0.573523	0.754057	0.744132	0.661012	0.486162	Me		-0.311053	0.0794512	0.179391	0.257916	0.271939			0.622678	0.595117	0.543549	0.537318	0.642611
0.728801	0.330028	0.800521	0.763454	0.504116	Silence		-0.969153	0.420789	-0.123669	-0.379596	-1.58012			0.648071	0.530259	0.551858	0.552704	0.645515
0.64716	0.328742	0.647405	0.630805	0.543751	Point		0.27329	0.78345	0.850966	0.0498596	-0.5188			0.63472	0.530062	0.529296	0.532781	0.651925
0.615864	0.296209	0.617032	0.591489	0.423017	Think		1.15509	0.60279	1.70498	1.44462	0.0988052			0.629602	0.525086	0.52482	0.526876	0.632399
0.411192	0.453043	0.341021	0.344586	0.296005	Please		-1.06987	-0.0951923	-0.721411	1.09044	-0.807806			0.59613	0.549075	0.484148	0.489793	0.611858
0.222349	0.251181	0.217697	0.209547	0.154019	Heart		0.771033	1.00959	2.72608	3.42727	0.283229			0.565247	0.518199	0.465975	0.469511	0.588894
0.376359	0.256783	0.284169	0.213792	0.261616	Hello		-0.272971	-0.624307	-0.532237	0.995051	-1.98193			0.590434	0.519055	0.47577	0.470148	0.606296
0.745456	0.243503	0.72393	0.640355	0.484959	Think		-0.316356	-1.32477	0.4599	-1.58736	-2.37436			0.650795	0.517024	0.540572	0.534215	0.642417
0.370732	0.259643	0.209129	0.253055	0.232645	Please		1.39698	-0.595103	-0.604076	0.222169	0.499207			0.589513	0.519493	0.464712	0.476045	0.60161
0.345759	0.707019	0.541312	0.554833	0.21674	Phone		0.984687	0.60224	-0.0377611	-0.822631	0.654907			0.585429	0.587923	0.513662	0.52137	0.599038
0.748294	0.213074	0.70618	0.691782	0.534989	Think		-0.0791442	-0.105572	1.63673	0.657088	-1.23573			0.651259	0.51237	0.537957	0.541939	0.650508
0.576813	0.6827	0.690689	0.707969	0.605528	Me		0.250884	-0.29176	0.628029	0.276626	0.182501			0.623216	0.584203	0.535674	0.54437	0.661916
0.839316	0.269655	0.203666	0.695943	0.68024	Victory		-0.354881	-1.02979	-0.755067	-0.188727	0.851956			0.666145	0.521024	0.463907	0.542564	0.674
0.0671218	0.0925829	0.0746294	0.064074	0.133928	Heart		0.0428906	2.32598	0.679372	-0.397333	-0.9582			0.539862	0.49394	0.444893	0.447662	0.585645
0.615183	0.814933	0.723187	0.687292	0.673638	Me		0.405126	-0.0203113	-1.52572	0.523708	0.0120485			0.629491	0.604429	0.540463	0.541265	0.672932
0.702372	0.903657	0.774183	0.968413	0.940476	No-like		-1.04723	1.64083	-1.07327	1.31128	0.504065			0.643749	0.618	0.547977	0.583487	0.716087
0.334298	0.710325	0.573724	0.582635	0.100473	Phone		-0.515652	-0.185146	-1.473	1.83319	0.47663			0.583555	0.588428	0.518438	0.525546	0.580234
0.596238	0.75092	0.734688	0.703121	0.646839	Me		-1.02266	1.16137	0.921787	0.207139	-0.872928			0.626392	0.594638	0.542157	0.543642	0.668598
0.764787	0.947887	0.860537	0.854492	0.929215	No-like		-0.923426	0.904724	-0.0620412	-1.0129	0.0098305			0.653956	0.624765	0.560702	0.566377	0.714266
0.45139	0.20434	0.333278	0.301829	0.232577	Please		0.618925	-0.238902	-0.584089	0.173175	0.473975			0.602704	0.511034	0.483007	0.483371	0.601599
0.603992	0.77519	0.79653	0.680133	0.604138	Me		0.693021	0.588541	-0.061965	-1.16002	-0.337661			0.62766	0.59835	0.55127	0.54019	0.661692
0.224414	0.633494	0.334448	0.591141	0.576696	Like		0.97283	-1.81067	0.042661	0.420621	-0.186002			0.565585	0.576676	0.483179	0.526824	0.657253
0.612493	0.983597	0.868413	0.913446	0.835424	No-like		-1.25533	1.63848	1.41445	0.124517	-0.396174			0.629051	0.630227	0.561863	0.575232	0.699097
0.655959	0.188317	0.715979	0.737747	0.487998	Think		-0.0709349	-0.318689	1.02357	-0.476459	-0.110266			0.636159	0.508583	0.539401	0.548843	0.642908
0.721588	0.314983	0.899145	0.871348	0.772763	Silence		-0.607108	2.11938	-0.53074	0.640846	0.169448			0.646892	0.527957	0.566391	0.568909	0.688963
0.603878	0.739387	0.790767	0.659212	0.528949	Me		-0.856032	0.710538	0.992168	-0.259419	0.00225668			0.627642	0.592874	0.550421	0.537047	0.649531
0.385836	0.190439	0.141233	0.16344	0.237172	Hello		1.2274	-1.9194	2.55095	0.182968	-1.63995			0.591984	0.508907	0.454707	0.462586	0.602342
0.405458	0.220682	0.203465	0.314231	0.250279	Please		0.0786065	-0.863006	1.00704	0.323281	0.405958			0.595192	0.513533	0.463878	0.485234	0.604462
0.220944	0.62351	0.427063	0.524622	0.55055	Like		-0.84932	1.00337	-1.15852	-1.22691	0.653012			0.565017	0.575149	0.496827	0.516833	0.653025
0.583132	0.727948	0.733958	0.684617	0.662547	Me		-0.484358	1.56381	-0.564871	-0.422544	-1.07914			0.624249	0.591124	0.54205	0.540863	0.671138
0.255661	0.788254	0.621029	0.610502	0.111984	Phone		0.622169	0.972584	0.547548	0.253963	0.665752			0.570695	0.600348	0.525409	0.529732	0.582096
0.668187	0.88118	0.912842	0.926213	0.85455	No-like		-0.665943	-1.06043	-2.94451	-1.54638	0.864115			0.638159	0.614562	0.56841	0.577149	0.70219
0.870441	0.209287	0.655708	0.712177	0.636782	Point		1.04776	-0.804419	-1.19725	0.133773	-2.19028			0.671235	0.51179	0.530519	0.545002	0.666971
0.303871	0.213669	0.19729	0.192123	0.178593	Hello		-1.2067	-0.114269	0.681493	0.484961	0.109112			0.578579	0.512461	0.462968	0.466894	0.592868
0.544397	0.444054	0.217992	0.292731	0.228472	OK		-1.44745	-0.159291	-0.834708	0.513555	-0.552353			0.617914	0.5477	0.466018	0.482005	0.600935
0.647221	0.75684	0.667321	0.677903	0.605355	Me		-0.159368	-0.73087	0.196442	0.0817533	0.328363			0.63473	0.595543	0.53223	0.539855	0.661888
0.438125	0.261848	0.270345	0.32164	0.328671	Please		-0.993671	0.010366	1.78713	0.512248	1.43814			0.600535	0.51983	0.473733	0.486346	0.61714
0.248177	0.119685	0.239249	0.219919	0.254522	Hello		-0.87809	-0.423548	-0.921671	2.58835	-0.10688			0.569471	0.498085	0.469151	0.471069	0.605148
0.699432	0.883713	0.899749	0.869585	0.820083	No-like		2.88077	-1.29589	0.319092	-1.31417	-0.156734			0.643268	0.614949	0.56648	0.568644	0.696616
0.750594	0.300118	0.678168	0.695461	0.752138	Point		1.48718	-1.66024	1.25148	-0.553334	-0.747762			0.651635	0.525684	0.533829	0.542492	0.685628
0.71266	0.306552	0.894852	0.786142	0.725248	Silence		0.735776	-0.225698	-0.8346	0.326748	0.26409			0.645432	0.526668	0.565759	0.556112	0.681279
0.420496	0.651934	0.548182	0.61032	0.131074	Phone		-0.121587	-0.0844398	0.247727	0.344392	1.05721			0.597652	0.579497	0.514674	0.529704	0.585183
0.819625	0.341803	0.781219	0.703958	0.775373	Point		0.949399	0.318046	0.585542	0.165569	-0.318287			0.662924	0.53206	0.549014	0.543768	0.689385
0.593264	0.46498	0.215556	0.303286	0.237961	OK		-0.899208	0.636905	0.138638	1.3111	-0.697112			0.625906	0.550901	0.465659	0.48359	0.60247
0.676701	0.891061	0.930415	0.90117	0.85613	No-like		-0.88181	0.265595	0.520113	0.213709	-0.381817			0.639551	0.616073	0.570999	0.573388	0.702446
0.663744	0.764221	0.73351	0.704765	0.589629	Me		-0.0138846	-1.40248	0.645645	0.284663	0.306479			0.637432	0.596672	0.541984	0.543889	0.659345
0.133547	0.605493	0.406754	0.550814	0.481076	Like		0.499033	0.85791	-1.04024	0.191765	1.11574			0.550725	0.572393	0.493834	0.520767	0.641789
0.14354	0.567212	0.406755	0.636266	0.549259	Like		1.35041	0.2916	0.605821	-1.71454	0.433779			0.552359	0.566538	0.493834	0.533601	0.652816
0.759681	0.940688	0.97337	0.877564	0.914819	No-like		1.98686	-0.481693	0.17434	-0.507716	-0.938767			0.653121	0.623664	0.577329	0.569843	0.711938
0.693947	0.248184	0.875395	0.858284	0.671643	Silence		-1.23425	1.12189	1.04169	0.656709	-1.01572			0.642371	0.51774	0.562892	0.566947	0.672609
0.706815	0.915213	0.792262	0.918456	1	No-like		-0.44845	-1.40947	-1.42831	0.361081	0.915372			0.644476	0.619768	0.550641	0.575984	0.725714
0.312368	0.569556	0.45543	0.598814	0.576865	Like		0.113268	-0.130069	-0.230174	-0.528012	-0.0864361			0.579969	0.566897	0.501007	0.527976	0.657281
0.674768	0.165055	0.759606	0.72543	0.599789	Think		0.0030218	-1.02512	-0.45922	0.637187	-0.484874			0.639235	0.505025	0.545829	0.546993	0.660988
0.702076	0.180056	0.68689	0.664363	0.473321	Think		0.941147	1.74005	1.14236	0.597845	-0.524234			0.643701	0.507319	0.535114	0.537821	0.640535
0.689822	0.780578	0.652239	0.626232	0.61363	Me		1.58926	-1.13957	-1.50832	0.789078	0.0616592			0.641697	0.599174	0.530008	0.532094	0.663227
0.195655	0	0.0271449	0.170221	0.0841397	Heart		0.278376	1.70728	-1.45911	1.15345	0.39576			0.560882	0.479778	0.437896	0.463604	0.577593
0.328282	0.656202	0.516421	0.566628	0.229578	Phone		-0.461771	-1.25466	0.0126602	-0.748471	-0.552532			0.582571	0.58015	0.509994	0.523142	0.601114
0.553597	0.476014	0.220772	0.218459	0.196217	OK		1.40494	0.128604	0.420119	-1.20275	-0.0187049			0.619419	0.552588	0.466428	0.470849	0.595719
0.775263	0.22443	0.670902	0.72927	0.664901	Point		-0.307763	-0.00799446	0.818131	0.0232194	-0.299272			0.65567	0.514107	0.532758	0.54757	0.671519
0.3193	0.541873	0.37678	0.547939	0.595308	Like		0.490647	0.080679	0.269638	-0.265833	-2.51866			0.581102	0.562662	0.489417	0.520335	0.660263
0.359081	0.730384	0.580889	0.481202	0.190979	Phone		0.547193	-1.27803	0.313544	1.09502	-0.0213061			0.587608	0.591496	0.519494	0.510312	0.594872
0.815919	0.254229	0.218703	0.680146	0.626272	Victory		0.666134	-0.00776481	-0.305197	0.790435	0.13277			0.662318	0.518665	0.466123	0.540192	0.665271
0.390999	0.706427	0.586948	0.611744	0.230688	Phone		-0.366229	1.70302	0.334101	-0.928476	-0.320622			0.592828	0.587832	0.520387	0.529918	0.601294
0.633939	0.19566	0.756571	0.676757	0.542856	Think		-1.11874	0.653486	1.66176	0.284504	-1.91364			0.632558	0.509706	0.545382	0.539683	0.651781
0.308025	0.168999	0.257617	0.212189	0.163214	Hello		-0.440343	-1.59007	0.356349	-1.11874	1.02395			0.579259	0.505628	0.471857	0.469908	0.590381
0.248425	0.223824	0.193557	0.277819	0.188376	Hello		1.09991	0.245282	0.587722	1.05361	-2.17864			0.569512	0.514014	0.462418	0.479765	0.594451
0.315615	0.212716	0.14529	0.243839	0.1765	Hello		-1.14324	0.547282	0.297991	-0.780437	-1.50665			0.5805	0.512315	0.455305	0.474661	0.59253
0.107794	0.061995	0.0958767	0.0750938	0	Heart		-0.958441	0.316277	-0.409781	-0.469358	-0.338309			0.546513	0.489261	0.448024	0.449317	0.563985
0.103436	0.121553	0.0429328	0.0549589	0.126286	Heart		0.415196	0.850198	0.866453	0.0665648	0.282193			0.5458	0.498371	0.440222	0.446293	0.584409
0.299242	0.191223	0.206588	0.122994	0.23916	Hello		0.835141	1.28498	-1.05895	0.332321	-0.247096			0.577822	0.509027	0.464338	0.456511	0.602664
0.752833	0.826417	0.867333	0.924322	0.842673	No-like		-0.66289	-1.096	1.05895	-1.50498	-0.181956			0.652002	0.606186	0.561704	0.576865	0.70027
0.209123	0.149908	0.0884311	0.130264	0.129981	Heart		0.184913	-0.517837	0.12074	-0.753541	-0.492028			0.563084	0.502708	0.446927	0.457603	0.585007
0.589758	0.489649	0.338895	0.250417	0.205749	OK		-1.22319	0.870691	-1.10441	-0.570265	0.79988			0.625332	0.554674	0.483834	0.475649	0.59726
0.324924	0.172203	0.174483	0.20347	0.199909	Hello		1.25483	0.805157	0.655095	0.292957	-0.355452			0.582022	0.506118	0.459607	0.468598	0.596316
0.580654	0.451146	0.272091	0.280869	0.287162	OK		1.06541	-0.743821	1.09656	-0.740698	-0.675907			0.623844	0.548785	0.47399	0.480223	0.610427
0.688206	0.774577	0.717233	0.691884	0.675643	Me		0.106495	2.16569	-1.60904	-1.39556	0.0618888			0.641432	0.598256	0.539585	0.541955	0.673256
0.65849	0.179309	0.759345	0.527966	0.54873	Think		-0.184524	-1.31254	-0.647058	1.23474	-0.729772			0.636573	0.507205	0.545791	0.517335	0.65273
0.825634	0.230066	0.185717	0.707242	0.703323	Victory		-1.05135	-1.14989	1.48811	-1.40432	-1.67375			0.663907	0.514969	0.461262	0.544261	0.677733
0.369697	0.624866	0.57714	0.626642	0.280589	Phone		-1.56563	-0.422293	1.37028	-0.256966	-0.169293			0.589344	0.575357	0.518941	0.532156	0.609364
0.315874	0.186966	0.242495	0.253066	0.185584	Hello		1.60876	0.98295	0.0858984	1.00311	0.505891			0.580542	0.508376	0.469629	0.476047	0.593999
0.673887	0.723629	0.782799	0.660574	0.659882	Me		-0.25934	-0.645928	-2.62491	0.0641876	1.69332			0.639091	0.590463	0.549247	0.537252	0.670707
0.222421	0.570067	0.400082	0.590623	0.616002	Like		-0.25673	-0.70278	0.216135	-0.658417	0.478946			0.565259	0.566975	0.492851	0.526746	0.66361
0.485126	0.274044	0.281232	0.180378	0.231701	Please		1.60072	-0.16239	1.22773	-2.44854	1.56303			0.608221	0.521696	0.475337	0.46513	0.601458
0.340658	0.720833	0.605491	0.563193	0.132733	Phone		0.257362	0.793157	0.193402	-1.06947	-0.764356			0.584595	0.590036	0.523119	0.522626	0.585452
0.592913	0.167302	0.691708	0.648781	0.50953	Think		-0.297592	-2.62975	-0.207217	-1.39011	0.412278			0.625848	0.505368	0.535824	0.535481	0.646391
0.554536	0.698288	0.772153	0.757493	0.670935	Me		1.05855	-1.51527	0.88181	0.418115	0.500074			0.619572	0.586587	0.547678	0.551809	0.672495
0.664603	0.871998	0.822378	0.903546	0.794579	No-like		0.851296	0.0756143	0.483498	-1.06798	0.494447			0.637573	0.613157	0.555079	0.573745	0.692491
0.278851	0.247303	0.113443	0.230327	0.172363	Hello		0.606465	0.764562	-1.86533	1.12017	0.370569			0.574487	0.517605	0.450612	0.472632	0.591861
0.645646	0.276413	0.868829	0.818292	0.647407	Silence		0.543375	-1.36931	0.130686	1.62487	-1.56511			0.634472	0.522058	0.561924	0.56094	0.668689
0.669431	0.895019	0.802429	0.894799	0.874575	No-like		-0.597845	-1.05735	2.09199	0.305438	-0.546837			0.638362	0.616679	0.55214	0.572431	0.705429
0.642186	0.864889	0.912976	0.899267	0.823781	No-like		1.42197	-0.338391	0.508761	-0.776813	-1.01137			0.633906	0.61207	0.56843	0.573102	0.697214
0.424391	0.269903	0.238866	0.258234	0.242232	Please		-0.704545	0.0537659	1.29465	-1.24581	1.29678			0.598289	0.521062	0.469094	0.476823	0.603161
0.77341	0.338731	0.776704	0.701464	0.577296	Point		-0.146597	-1.40432	0.779298	-0.94712	1.94971			0.655367	0.53159	0.548349	0.543393	0.65735
0.309505	0.257162	0.125504	0.242047	0.276356	Hello		0.758325	1.12823	-0.804207	-0.108957	-2.67348			0.5795	0.519113	0.452389	0.474392	0.60868
0.741613	0.231068	0.743391	0.712739	0.668336	Point		0.676484	-1.20528	-0.241184	-0.492632	2.43796			0.650167	0.515122	0.54344	0.545087	0.672074
0.653668	0.911919	0.912217	0.837241	0.897392	No-like		-1.76746	-0.667949	-0.880568	-0.681782	-1.0215			0.635784	0.619264	0.568318	0.563786	0.709119
0.727106	0.862413	0.751818	0.792237	0.676284	Me		0.30632	1.20228	1.54714	-0.857247	0.771033			0.647794	0.611691	0.544682	0.557027	0.67336
0.680645	0.313065	0.875411	0.729304	0.637668	Silence		0.373356	0.403631	1.33552	-0.111883	1.41382			0.640196	0.527664	0.562894	0.547575	0.667114
0.312356	0.787138	0.595339	0.618482	0.191945	Phone		0.423883	-1.03317	0.348697	0.175194	-0.196676			0.579967	0.600177	0.521623	0.53093	0.595028
0.528157	0.384729	0.279972	0.235855	0.276334	OK		1.58066	0.10188	0.198236	0.0915043	-0.657942			0.615258	0.538626	0.475151	0.473462	0.608676
0.277528	0.253755	0.276845	0.183433	0.260745	Hello		-0.261239	-0.384616	-1.7913	0.824778	-0.854159			0.574271	0.518592	0.474691	0.465589	0.606155
0.628281	0.850454	0.850592	0.930148	0.850195	No-like		-1.47368	-0.280841	0.229467	-1.46894	-0.84998			0.631632	0.609862	0.559237	0.57774	0.701486
0.596422	0.814465	0.715722	0.679575	0.654068	Me		-1.0115	0.370077	-0.11473	0.264486	0.516789			0.626422	0.604357	0.539363	0.540106	0.669767
0.242137	0.483857	0.47103	0.552304	0.655879	Like		-0.14768	0.480234	-0.262347	0.977013	0.233238			0.568483	0.553788	0.503305	0.520991	0.67006
0.674551	0.853955	0.897408	0.875637	0.94724	No-like		-0.843083	1.63966	1.15524	-0.274878	2.24007			0.639199	0.610398	0.566135	0.569553	0.717181
0.722308	0.23886	0.673204	0.780084	0.698096	Point		-0.895318	1.25753	0.187715	-0.145747	0.324812			0.64701	0.516314	0.533097	0.555202	0.676887
0.541478	0.515145	0.247831	0.232402	0.186751	OK		0.54906	-1.64852	-0.566397	-0.642726	-0.233631			0.617437	0.558574	0.470415	0.472943	0.594188
0.347855	0.184271	0.16482	0.243987	0.160992	Hello		1.25533	0.553957	0.60812	1.25938	-0.270036			0.585772	0.507964	0.458183	0.474683	0.590022
0.147282	0.561484	0.391835	0.573223	0.566468	Like		-0.260052	1.3039	-0.499813	-0.284265	0.177836			0.552971	0.565662	0.491635	0.524132	0.655599
0.645119	0.682948	0.770648	0.727765	0.635609	Me		-0.375735	0.624028	0.659938	0.632228	0.641598			0.634386	0.584241	0.547456	0.547344	0.666781
0.253174	0.743095	0.570135	0.604566	0.171239	Phone		-1.08339	-0.84101	-0.604994	0.468931	1.34775			0.570288	0.593441	0.517909	0.52884	0.591679
0.620006	0.108555	0.620669	0.661133	0.545764	Think		-0.337581	0.0442685	-1.22984	1.32514	-0.830705			0.630279	0.496383	0.525356	0.537336	0.652251
0.860636	0.237491	0.225118	0.735156	0.741704	Victory		0.0450348	0.398409	-0.154721	0.489181	-1.33814			0.669631	0.516104	0.467068	0.548454	0.68394
0.840169	0.261991	0.146115	0.691514	0.706622	Victory		-1.40803	-1.43406	-1.91412	-0.371633	-0.503718			0.666284	0.519852	0.455427	0.541899	0.678266
0.207355	0.256786	0.16562	0.196558	0.174801	Hello		0.516613	-1.06838	-0.266705	-1.49205	0.455822			0.562795	0.519056	0.458301	0.46756	0.592255
0.681151	0.177375	0.682757	0.617004	0.478755	Think		0.59757	-0.846253	0.507282	0.294235	0.398575			0.640279	0.506909	0.534505	0.530708	0.641414
0.339626	0.649507	0.554192	0.515535	0.217204	Phone		0.110497	-1.2913	0.113961	-1.64852	1.95279			0.584427	0.579126	0.51556	0.515468	0.599113
0.151359	0.111547	0.11014	0.0939985	0.101891	Heart		-0.0902764	1.88035	0.606373	0.0776856	0.46748			0.553638	0.49684	0.450126	0.452156	0.580464
0.308213	0.179697	0.249166	0.248437	0.186795	Hello		0.503805	-0.326264	-0.282911	-1.64525	0.877078			0.579289	0.507264	0.470612	0.475352	0.594195
0.318298	0.250377	0.209355	0.160835	0.226268	Hello		-0.955902	-1.5479	-0.494274	0.787406	-0.79788			0.580938	0.518075	0.464746	0.462195	0.600579
0.734431	0.954274	0.873037	0.888944	0.87568	No-like		-0.462367	-0.03845	-2.35927	-0.151316	0.0196997			0.648992	0.625742	0.562544	0.571552	0.705608
0.72213	0.326642	0.81947	0.799852	0.761182	Silence		0.268766	0.701606	-0.250568	-0.385852	1.00539			0.64698	0.529741	0.554651	0.558171	0.68709
0.625649	0.310635	0.827498	0.786444	0.640958	Silence		1.57455	0.314186	2.78022	-1.61212	0.158207			0.631202	0.527292	0.555834	0.556157	0.667646
0.595355	0.918535	0.838761	0.8737	0.843941	No-like		1.09642	-0.287771	-0.506063	-0.570353	-1.93161			0.626248	0.620276	0.557493	0.569262	0.700475
0.869369	0.207721	0.154285	0.682165	0.622695	Victory		0.286018	-0.276229	-2.0832	-1.86576	-0.111266			0.67106	0.511551	0.456631	0.540495	0.664693
0.619097	0.198388	0.772471	0.643468	0.514607	Think		1.07109	1.52818	-0.248438	0.604628	0.283468			0.630131	0.510123	0.547725	0.534683	0.647212
0.732495	0.165532	0.71525	0.660201	0.563539	Think		0.871921	1.15241	0.208545	0.240476	-1.41174			0.648675	0.505098	0.539293	0.537196	0.655125
0.208273	0.0646902	0.0855789	0.100642	0.095242	Heart		0.81749	-0.0948853	0.229152	0.226091	0.17434			0.562945	0.489673	0.446506	0.453154	0.579388
0.741321	0.227298	0.6785	0.784495	0.691559	Point		0.90047	0.447519	-0.40272	-2.31803	-0.620964			0.650119	0.514545	0.533878	0.555864	0.67583
0.674184	0.181281	0.867727	0.822745	0.643065	Silence		-0.408201	-0.73197	0.742209	-0.327233	1.12577			0.639139	0.507507	0.561762	0.561609	0.667987
0.577541	0.475333	0.230307	0.220053	0.203298	OK		-1.19086	0.599491	0.329009	1.2478	-0.903917			0.623335	0.552484	0.467833	0.471089	0.596864
0.744709	0.162605	0.768378	0.68558	0.489559	Think		0.0892771	1.29306	0.772475	1.81462	-0.851078			0.650673	0.50465	0.547122	0.541008	0.643161
0.155328	0.0721842	0.0613739	0.129789	0.0456945	Heart		1.29042	0.832434	1.67874	1.03135	1.22838			0.554287	0.490819	0.442939	0.457532	0.571375
0.0938072	0.163586	0.0593144	0.0274953	0.0565602	Heart		0.328444	-0.894747	0.297432	-0.628029	-0.672451			0.544226	0.5048	0.442636	0.442168	0.573132
0.401001	0.325022	0.296246	0.306977	0.208962	Please		0.61948	0.79988	-0.950481	0.564783	-0.0477917			0.594464	0.529493	0.47755	0.484144	0.59778
0.300319	0.75635	0.471581	0.533293	0.15637	Phone		-1.39516	0.865227	1.05962	-1.15211	-0.503023			0.577998	0.595468	0.503387	0.518135	0.589274
0.837809	0.200975	0.677288	0.731267	0.701737	Point		0.184834	-0.0677915	0.712903	-0.871025	0.606096			0.665898	0.510519	0.533699	0.54787	0.677476
0.360385	0.293743	0.258242	0.288448	0.232426	Please		2.57758	-2.16092	0.378939	0.500506	-0.937937			0.587821	0.524709	0.471949	0.481361	0.601575
0.492369	0.439278	0.297265	0.213956	0.24971	OK		-1.46022	-0.597845	0.458284	0.990042	0.1425			0.609406	0.546969	0.4777	0.470173	0.60437
0.62559	0.293044	0.874454	0.84411	0.71203	Silence		-0.328605	0.770518	-0.730571	0.353741	-0.733371			0.631192	0.524602	0.562753	0.564818	0.679141
0.864929	0.20378	0.65461	0.738938	0.726805	Point		-0.825316	1.89627	-0.57766	-1.99743	0.736277			0.670333	0.510948	0.530357	0.549022	0.68153
0.196516	0.109505	0.136828	0.154355	0.103557	Heart		-1.02862	-1.67499	-2.35557	-0.38915	0.368848			0.561022	0.496528	0.454058	0.461221	0.580733
0.130616	0.181262	0.115297	0.162373	0.0572077	Heart		-0.403631	-0.215822	-0.210813	-1.33664	0.113499			0.550245	0.507504	0.450885	0.462426	0.573237
0.773694	0.910708	0.839232	0.818287	0.874959	No-like		0.522305	-0.417948	0.405707	1.15643	0.0890464			0.655413	0.619078	0.557563	0.560939	0.705491
0.69457	0.220502	0.761756	0.603179	0.532916	Think		0.176437	-1.60736	-0.0858984	-0.643385	-0.184524			0.642473	0.513506	0.546146	0.528632	0.650173
0.63429	0.905015	0.926587	0.89309	0.869208	No-like		1.09544	-0.0336274	-1.35672	0.165725	0.55164			0.632615	0.618208	0.570435	0.572174	0.704561
0.186028	0.089081	0.0530955	0.0574395	0.0951348	Heart		0.767022	1.09949	1.0388	-0.544618	1.10019			0.559307	0.493404	0.44172	0.446665	0.579371
0.331093	0.765543	0.547017	0.593586	0.233946	Phone		0.371633	0.664606	0.948799	0.724491	1.13549			0.583031	0.596874	0.514503	0.527191	0.601821
0.177563	0.625343	0.412932	0.550777	0.550887	Like		1.3305	1.35652	0.0550676	-0.150542	-1.23918			0.557923	0.57543	0.494744	0.520761	0.653079
0.655663	0.798766	0.67503	0.697171	0.645121	Me		-0.374504	0.927066	-0.18219	-0.954815	-3.13667			0.636111	0.601956	0.533366	0.542749	0.66832
0.722341	0.212894	0.76575	0.711567	0.754251	Point		0.405541	0.750597	-1.52425	-1.34189	-0.290643			0.647015	0.512342	0.546735	0.544911	0.685969
0.859979	0.178584	0.158602	0.724429	0.693009	Victory		0.478602	0.869127	-1.01906	-1.06757	-1.65994			0.669524	0.507094	0.457267	0.546843	0.676065
0.369097	0.183726	0.184846	0.256421	0.210448	Hello		-0.39576	-2.08454	2.02223	0.378939	-1.61043			0.589246	0.507881	0.461134	0.476551	0.59802
0.730894	0.257935	0.815632	0.865368	0.720782	Silence		1.36677	0.351706	-0.17201	-2.03238	-0.697989			0.648414	0.519232	0.554085	0.568011	0.680556
0.215881	0.164291	0.0161939	0.102955	0.0542263	Heart		-0.274242	0.396174	0.778573	-1.99856	0.938649			0.56419	0.504908	0.436282	0.453501	0.572755
0.402478	0.200234	0.0384467	0.179095	0.212105	Hello		-1.08739	0.343174	0.126676	2.13182	-0.0918124			0.594705	0.510406	0.439561	0.464937	0.598288
0.103839	0.0942721	0.0736282	0.112846	0.0462362	Heart		-0.789912	-0.522391	0.779505	-0.405541	-0.0486341			0.545866	0.494198	0.444745	0.454987	0.571463
0.0237463	0.053585	0.0888508	0.17728	0.173673	Heart		0.274163	-1.26737	2.15542	0.692924	-1.03265			0.532768	0.487975	0.446988	0.464664	0.592073
0.334311	0.192727	0.231504	0.16386	0.204559	Hello		-0.109496	0.558155	3.02301	0.757102	0.362877			0.583557	0.509258	0.468009	0.462649	0.597068
0.698112	0.251233	0.957537	0.822571	0.70679	Silence		0.308645	1.6082	0.490647	-0.553957	0.169139			0.643053	0.518206	0.574996	0.561583	0.678293
0.501058	0.288936	0.200693	0.280464	0.208043	Please		-0.552265	0.121202	0.560301	-0.685745	0.117273			0.610827	0.523973	0.463469	0.480162	0.597632
0.207787	0.584258	0.449493	0.590481	0.530658	Like		-0.0184752	1.66512	0.439417	0.723001	0.314346			0.562866	0.569145	0.500132	0.526725	0.649808
0.643877	0.171325	0.677555	0.643907	0.51801	Think		-0.136398	0.837204	0.660509	2.28767	-0.825207			0.634183	0.505984	0.533738	0.534749	0.647762
0.745692	0.363076	0.829241	0.900458	0.715584	Silence		0.330463	1.33964	0.23088	1.39435	0.0138846			0.650834	0.535314	0.55609	0.573281	0.679716
0.669505	0.251673	0.817444	0.795641	0.631925	Silence		-0.0265868	-0.126367	1.22302	1.55812	-0.904263			0.638374	0.518274	0.554352	0.557538	0.666185
0.77713	0.277964	0.712433	0.762559	0.680435	Point		-0.668332	-0.830921	0.614298	1.56433	0.318851			0.655975	0.522295	0.538878	0.55257	0.674031
0.656086	0.290653	0.860198	0.778273	0.68504	Silence		-1.7352	0.362061	-1.81821	0.141728	0.111729			0.63618	0.524236	0.560652	0.55493	0.674776
0.640865	0.170194	0.744853	0.66374	0.482538	Think		-0.13493	-1.54335	2.65485	-1.13709	0.255702			0.63369	0.505811	0.543655	0.537728	0.642025
0.36633	0.694817	0.57046	0.580293	0.180093	Phone		-1.64142	-0.943176	0.413111	-0.43319	-0.479031			0.588794	0.586056	0.517957	0.525194	0.593111
0.513689	0.31777	0.24873	0.291486	0.260973	Please		0.395016	-0.226169	-0.182735	-0.766715	0.463558			0.612892	0.528384	0.470548	0.481817	0.606192
0.375135	0.278313	0.173484	0.223751	0.235633	Hello		-0.968298	-0.00615842	0.0191642	0.851408	-0.163476			0.590233	0.522349	0.45946	0.471644	0.602094
0.571834	0.927457	0.901322	0.927337	0.909574	No-like		-2.6108	-0.413861	-0.316277	-1.13316	0.943653			0.622401	0.62164	0.566712	0.577318	0.711089
0.609062	0.255326	0.923343	0.716184	0.672528	Silence		0.62282	1.23262	0.367374	0.386924	0.036307			0.628489	0.518832	0.569957	0.545604	0.672752
0.324512	0.686127	0.582582	0.468887	0.213863	Phone		0.624865	0.634659	1.71788	-0.0857449	-0.349753			0.581955	0.584727	0.519743	0.508462	0.598573
0.533152	0.352544	0.280949	0.206651	0.239569	OK		-1.21498	1.30857	0.920033	-0.113577	-1.2336			0.616075	0.533703	0.475295	0.469076	0.60273
0.773657	0.757826	0.758867	0.663757	0.593743	Me		1.12376	0.710735	-1.76094	-0.210422	1.52303			0.655407	0.595694	0.54572	0.53773	0.66001
0.844534	0.241842	0.713073	0.746052	0.702926	Point		-1.49275	-0.974674	-0.801988	-1.19054	0.230409			0.666998	0.51677	0.538972	0.55009	0.677668
0.625345	0.131515	0.70841	0.677506	0.513042	Think		-1.18327	0.300952	0.202139	0.496696	0.617536			0.631152	0.499895	0.538285	0.539795	0.646959
0.732885	0.911383	0.889329	0.885372	0.861255	No-like		1.37637	0.439164	-0.528714	0.873713	-0.31025			0.648739	0.619182	0.564945	0.571015	0.703275
0.177355	0.616555	0.421537	0.649237	0.525648	Like		2.8067	0.747154	-0.825962	-0.951923	-0.283867			0.557889	0.574085	0.496012	0.535549	0.648997
0.69671	0.994636	0.913728	0.927807	0.89899	No-like		-0.910729	0.204403	-0.857358	1.75235	-0.876967			0.642823	0.631916	0.56854	0.577389	0.709378
0.378721	0.775758	0.610045	0.548807	0.131644	Phone		-0.300952	-0.512945	-1.17088	-0.848224	-1.6825			0.59082	0.598437	0.52379	0.520465	0.585275
0.236477	0.70899	0.578306	0.55602	0.177204	Phone		0.742713	0.709651	1.1802	-2.91649	-0.129144			0.567558	0.588224	0.519113	0.521549	0.592644
0.331474	0.734966	0.4841	0.536048	0.263747	Phone		-0.185613	0.847128	-0.0970374	-0.0128898	0.672546			0.583093	0.592197	0.505231	0.518549	0.60664
0.640514	0.796888	0.665756	0.684124	0.588197	Me		-0.711129	0.14946	-1.32404	1.41883	1.24714			0.633633	0.601669	0.532	0.540789	0.659113
0.696716	0.265521	0.908339	0.797405	0.767944	Silence		1.06703	-1.55786	-0.0228374	0.337257	0.665752			0.642824	0.520392	0.567746	0.557803	0.688184
0.872029	0.335298	0.718582	0.785816	0.712249	Point		0.693701	-0.656519	1.3402	0.813332	-0.842974			0.671495	0.531065	0.539784	0.556063	0.679176
0.750378	0.274611	0.87846	0.806423	0.733854	Silence		0.132848	-1.63294	0.0556042	0.8077	0.536384			0.6516	0.521782	0.563343	0.559158	0.68267
0.0993056	0.0937375	0.11169	0.120704	0.117094	Heart		-1.9765	0.61809	0.13416	1.36716	1.153			0.545125	0.494116	0.450354	0.456167	0.582922
0.313099	0.733906	0.497999	0.556717	0.130072	Phone		0.830705	-0.508849	-0.266466	-0.0454179	-1.62031			0.580088	0.592035	0.507279	0.521653	0.585021
0.223355	0.562846	0.445673	0.540188	0.541461	Like		0.390637	-3.13667	0.734171	0.694092	-0.773093			0.565412	0.56587	0.499569	0.519171	0.651555
0.262128	0.189741	0.295935	0.190227	0.14023	Hello		-1.01623	-1.57587	0.441609	-1.84272	-0.396506			0.571753	0.508801	0.477504	0.466609	0.586664
0.661483	0.924932	0.86472	0.943507	0.871919	No-like		0.518276	0.835034	-0.160453	2.09063	0.346583			0.637062	0.621254	0.561319	0.579747	0.705
0.774435	0.186128	0.163582	0.692785	0.735849	Victory		-0.537975	-0.0577506	1.14722	-1.40989	-1.27596			0.655534	0.508248	0.458	0.54209	0.682993
0.29328	0.275486	0.178255	0.257779	0.193769	Hello		-1.06595	-1.06689	1.39172	-0.499467	-0.32175			0.576847	0.521916	0.460163	0.476755	0.595323
0.194064	0.138	0.096094	0.0705584	0.112171	Heart		0.892126	-1.67842	0.893492	-0.70631	1.26959			0.560622	0.500886	0.448056	0.448636	0.582126
0.304409	0.637371	0.448033	0.494138	0.541038	Like		-0.654148	-0.61476	-0.813332	-0.740899	1.02009			0.578667	0.577269	0.499917	0.512255	0.651486
0.344754	0.737322	0.530492	0.570587	0.215161	Phone		1.14959	1.21434	1.01431	0.277421	-1.7404			0.585265	0.592558	0.512068	0.523737	0.598783
0.331756	0.71289	0.494031	0.5177	0.201942	Phone		-0.940313	-0.901159	-0.369421	-0.127524	-0.896232			0.583139	0.588821	0.506695	0.515793	0.596645
0.455184	0.332408	0.239177	0.289434	0.168357	Please		1.25064	0.313463	0.116426	1.35117	0.0566774			0.603325	0.530623	0.46914	0.481509	0.591213
0.679186	0.882976	0.892815	0.988415	0.865225	No-like		0.61476	3.20666	1.87102	1.11431	0.995301			0.639957	0.614837	0.565459	0.586492	0.703917
0.821359	0.25422	0.707354	0.71451	0.719628	Point		-1.05081	-0.320219	-0.569903	-0.950361	1.93908			0.663208	0.518663	0.53813	0.545353	0.68037
0.383689	0.270203	0.314092	0.327753	0.265262	Please		0.648946	0.572786	-1.86795	0.371962	0.887919			0.591632	0.521108	0.480179	0.487265	0.606885
0.36474	0.734962	0.561797	0.549799	0.214341	Phone		0.630828	0.908415	-1.15211	0.57956	-0.318448			0.588534	0.592197	0.516681	0.520614	0.59865
0.634809	0.806005	0.652744	0.655281	0.730159	Me		0.384864	1.37499	1.22481	-1.84987	0.750395			0.6327	0.603063	0.530082	0.536457	0.682073
0.595438	0.812094	0.778571	0.641921	0.625059	Me		-0.128526	-2.42908	-0.743419	-0.20581	-1.00857			0.626261	0.603995	0.548624	0.534451	0.665075
0.536019	0.431313	0.304373	0.257069	0.256816	OK		1.39861	0.00424507	-0.697112	0.688651	1.31964			0.616544	0.545751	0.478747	0.476648	0.60552
0.874359	0.176425	0.255579	0.700761	0.707557	Victory		-0.794414	-1.85071	0.742713	-0.744628	0.142345			0.671876	0.506764	0.471557	0.543288	0.678417
0.42894	0.2326	0.258783	0.207056	0.287154	Hello		0.864673	1.04512	-0.43546	0.0977298	2.39947			0.599033	0.515356	0.472029	0.469137	0.610426
0.748518	0.309133	0.864197	0.79527	0.679073	Silence		1.12333	0.376886	-0.746346	0.88826	-0.329089			0.651296	0.527063	0.561241	0.557482	0.673811
0.631672	0.900886	0.860347	0.89591	0.97072	No-like		-0.340092	-1.81224	0.154257	-0.258865	-1.17606			0.632187	0.617576	0.560674	0.572598	0.720978
0.299794	0.600396	0.544025	0.55835	0.244862	Phone		-0.453955	1.27596	-0.836335	1.55632	-1.15003			0.577912	0.571614	0.514062	0.521899	0.603586
0.466682	0.284529	0.258615	0.216963	0.153392	Please		1.03356	1.2478	-0.136861	-0.765074	0.344472			0.605205	0.523299	0.472004	0.470625	0.588793
0.226774	0.678165	0.505068	0.584483	0.502357	Like		0.151161	0.316115	-0.192545	-2.13256	1.09907			0.565971	0.583509	0.508321	0.525824	0.645231
0.647959	0.75422	0.688816	0.676635	0.570235	Me		-1.08202	-0.620686	-0.547636	0.472351	0.154644			0.634851	0.595142	0.535398	0.539664	0.656209
0.320151	0.24396	0.207147	0.204495	0.218954	Hello		1.73727	0.272098	0.800301	-0.19496	0.909224			0.581242	0.517094	0.46442	0.468752	0.599396
0.461194	0.457644	0.234636	0.234693	0.224055	OK		0.641692	-1.09949	0.0414354	-2.05207	-2.45785			0.604307	0.549779	0.468471	0.473288	0.600221
0.171958	0.166132	0.0342755	0.139977	0.171203	Heart		0.669193	-0.429245	1.29377	-0.0947318	0.73197			0.557006	0.505189	0.438946	0.459062	0.591673
0.233502	0.108335	0.109633	0.0356638	0.0353093	Heart		-1.63995	0.334423	-1.97435	0.474489	1.86751			0.567071	0.496349	0.450051	0.443395	0.569695
0.105343	0.586744	0.476988	0.624585	0.539116	Like		0.00110958	0.542843	-0.625143	0.924365	0.376228			0.546112	0.569526	0.504183	0.531847	0.651176
0.828348	0.226002	0.731282	0.748943	0.670832	Point		0.24615	-0.632228	1.01201	-0.100266	0.668715			0.664351	0.514347	0.541655	0.550524	0.672478
0.561339	0.740121	0.721305	0.713428	0.558458	Me		-0.380994	-2.18359	-0.0588227	0.322556	-0.243313			0.620685	0.592986	0.540185	0.54519	0.654304
0.68713	0.841865	0.702211	0.693979	0.636353	Me		-0.295993	-1.917	-0.556814	0.245203	1.19459			0.641257	0.608548	0.537372	0.542269	0.666902
0.734657	0.239864	0.651904	0.685071	0.569917	Think		-0.170845	1.48741	-0.297672	0.0831346	-2.32369			0.649029	0.516467	0.529959	0.540931	0.656157
0.303513	0.73582	0.513963	0.492872	0.238017	Phone		1.94716	1.10398	-0.157509	0.523356	-0.431762			0.578521	0.592328	0.509632	0.512064	0.602479
0.857832	0.284053	0.718988	0.76691	0.708228	Point		0.259419	-0.00363343	0.150001	-1.76238	-0.31017			0.669173	0.523226	0.539844	0.553223	0.678526
0.500427	0.446325	0.157934	0.292547	0.230934	OK		-0.728874	1.53287	1.07818	1.80051	0.276229			0.610723	0.548047	0.457168	0.481977	0.601334
0.182285	0.104534	0.139356	0.181383	0.114042	Heart		0.212065	-1.42937	-0.235204	-0.509197	-0.00355726			0.558695	0.495768	0.454431	0.465281	0.582429
0.408099	0.248019	0.226801	0.185074	0.104094	Hello		-1.40474	1.14929	-0.512159	0.777329	1.49766			0.595624	0.517715	0.467316	0.465835	0.58082
0.533296	0.454479	0.216876	0.278783	0.254761	OK		0.223502	-0.78501	-0.584906	0.152786	1.14752			0.616099	0.549295	0.465854	0.47991	0.605187
0.373612	0.747312	0.683688	0.5963	0.242686	Phone		-0.674274	-0.520376	0.604168	1.11048	-0.735274			0.589984	0.594086	0.534642	0.527598	0.603234
0.861518	0.229975	0.165822	0.624215	0.659059	Victory		-0.875282	-0.133773	1.22838	0.187404	-1.89905			0.669776	0.514955	0.458331	0.531791	0.670574
0.694881	0.88042	0.799803	0.919777	0.807205	No-like		2.59271	-1.56122	0.303355	-0.652822	-0.954815			0.642524	0.614446	0.551753	0.576183	0.694533
0.793011	0.283674	0.231768	0.691067	0.644881	Victory		-1.19459	-0.733971	-0.0128136	1.74845	-1.6518			0.658572	0.523169	0.468048	0.541832	0.668281
0.270156	0.699899	0.54598	0.541201	0.217361	Phone		-1.40761	-0.418867	-0.583636	0.0389855	-0.0236787			0.573066	0.586834	0.51435	0.519323	0.599139
0.621566	0.863266	0.805396	0.738515	0.631638	Me		-0.221698	1.43749	0.256098	-0.547104	-0.0608156			0.630534	0.611822	0.552577	0.548958	0.666139
0.287455	0.578311	0.508404	0.641898	0.552542	Like		-0.249067	1.65782	0.121511	0.973814	0.821879			0.575895	0.568236	0.508813	0.534447	0.653347
0.853341	0.150948	0.2099	0.653538	0.602334	Victory		0.847566	0.234888	1.12678	-0.473119	1.5479			0.668438	0.502867	0.464826	0.536195	0.6614
0.255195	0.560157	0.445702	0.543765	0.534848	Like		-0.619109	1.58333	0.579197	-1.13767	0.755067			0.570619	0.565459	0.499573	0.519708	0.650485
0.631944	0.830453	0.75754	0.737419	0.610614	Me		-0.0680211	-0.93107	-1.9321	-1.73211	-0.113577			0.632231	0.606803	0.545525	0.548794	0.662739
0.878979	0.230774	0.696075	0.729947	0.724697	Point		1.09071	-1.09795	-2.18442	-0.796829	0.909804			0.672631	0.515077	0.536467	0.547671	0.681189
0.704028	0.18475	0.759111	0.634942	0.510595	Think		0.831678	0.771033	0.408368	-0.528012	0.77702			0.64402	0.508037	0.545756	0.533402	0.646563
0.673217	0.937174	0.896094	0.941875	0.899162	No-like		1.41528	1.00324	-0.697892	-0.00309797	-1.99519			0.638981	0.623127	0.565942	0.579502	0.709405
0.251144	0.530331	0.538833	0.612993	0.592817	Like		-1.43449	-1.86795	-0.368602	0.569005	-0.228054			0.569956	0.560897	0.513297	0.530106	0.659861
0.71336	0.245897	0.614633	0.732944	0.755473	Point		-0.913744	-0.530388	-0.907376	0.658513	-1.10427			0.645546	0.51739	0.524466	0.548122	0.686167
0.821146	0.308764	0.704608	0.724092	0.675822	Point		-1.56982	0.0642649	-0.361489	0.865896	-0.999325			0.663173	0.527006	0.537725	0.546792	0.673285
0.650986	0.910189	0.888212	0.877326	0.887437	No-like		1.28081	-1.11788	-1.89213	-0.90992	0.908069			0.635346	0.618999	0.56478	0.569807	0.707509
0.585133	0.822899	0.733243	0.709221	0.575147	Me		-0.676964	0.178147	-0.393693	0.100266	0.425892			0.624576	0.605647	0.541944	0.544558	0.657003
0.664355	0.834762	0.810411	0.935748	0.868059	No-like		1.12996	1.49485	1.60072	-1.25248	-1.02266			0.637532	0.607462	0.553316	0.578581	0.704375
0.3604	0.221839	0.2348	0.216116	0.193889	Hello		0.145824	0.842538	1.25433	-1.45733	1.13738			0.587824	0.51371	0.468495	0.470497	0.595342
0.170385	0.537145	0.360184	0.569646	0.502599	Like		0.924599	-0.283787	0.122589	0.445323	-0.123283			0.556749	0.561939	0.486971	0.523595	0.64527
0.707569	0.956734	0.833188	0.870273	0.887112	No-like		-0.578746	1.63966	2.10025	0.606924	0.239925			0.644599	0.626119	0.556672	0.568747	0.707457
0.280637	0.694196	0.625494	0.511832	0.176405	Phone		-0.605637	-1.11716	-0.848991	0.254674	-0.0317141			0.57478	0.585961	0.526067	0.514912	0.592515
0.647947	0.140775	0.738849	0.650616	0.487118	Think		-0.370978	-0.73909	-0.0540717	0.500941	1.62717			0.634849	0.501311	0.542771	0.535756	0.642766
0.781692	0.235686	0.851346	0.835805	0.743653	Silence		0.443042	2.11006	-0.714285	0.0340106	-0.719824			0.656721	0.515828	0.559348	0.563571	0.684255
0.575639	0.466826	0.173774	0.355009	0.214567	OK		1.27045	-0.0392151	-0.449719	0.0941168	0.178379			0.623024	0.551183	0.459502	0.491358	0.598687
0.156295	0.549126	0.406831	0.604389	0.513789	Like		-0.421959	-0.390306	-0.957232	-0.552889	-0.774642			0.554445	0.563772	0.493845	0.528813	0.647079
0.154539	0.144949	0.0791019	0.135805	0.00699525	Heart		1.42429	0.64235	0.866899	0.386511	0.486509			0.554158	0.501949	0.445552	0.458435	0.565116
0.538378	0.504505	0.253831	0.252837	0.217538	OK		-0.612545	0.728575	-1.51866	0.588086	1.07613			0.61693	0.556946	0.471299	0.476013	0.599167
0.693734	0.235169	0.891468	0.82012	0.717308	Silence		-0.408201	-1.70204	-0.0393686	-2.03783	0.98705			0.642337	0.515749	0.56526	0.561215	0.679994
0.338315	0.752936	0.582693	0.571891	0.201135	Phone		0.301593	0.10188	0.263851	0.17302	0.763332			0.584212	0.594946	0.51976	0.523932	0.596514
0.362569	0.6231	0.544471	0.524771	0.206279	Phone		0.35855	0.51504	0.706113	1.11702	-1.00274			0.588179	0.575086	0.514127	0.516855	0.597346
0.880207	0.154964	0.22795	0.660469	0.664887	Victory		-0.192933	0.794205	-2.02519	-0.155109	-1.72631			0.672832	0.503481	0.467486	0.537236	0.671516
0.647035	0.893459	0.856113	0.86851	0.855414	No-like		0.0157979	-0.615038	-1.4888	-0.690786	2.09817			0.634699	0.61644	0.56005	0.568483	0.70233
0.606874	0.38443	0.232397	0.237564	0.209439	OK		0.0161799	0.293755	-1.46826	-0.338472	1.70106			0.628132	0.53858	0.468141	0.473719	0.597857
0.753976	0.231128	0.690793	0.725364	0.712341	Point		1.08065	-0.419368	-0.700236	-0.554761	-1.63556			0.652188	0.515131	0.535689	0.546983	0.679191
0.363311	0.350508	0.286791	0.198086	0.238972	Please		2.44247	-0.944488	-1.48395	-0.771754	-0.521777			0.5883	0.533391	0.476156	0.467789	0.602634
0.192082	0.597303	0.489704	0.670464	0.580652	Like		0.795569	0.384287	-1.38073	-0.634845	-1.09628			0.560297	0.571141	0.506057	0.538738	0.657893
0.153349	0.109899	0.0886491	0.0988884	0.109216	Heart		-0.780542	0.157509	-0.922021	0.337905	-1.24315			0.553963	0.496588	0.446959	0.452891	0.581648
0.765412	0.913241	0.864971	0.894182	0.825988	No-like		-0.116272	0.702585	-0.429413	-1.57694	-0.575401			0.654059	0.619466	0.561356	0.572338	0.697571
0.847644	0.253948	0.668753	0.773303	0.69373	Point		0.508064	1.14192	0.170224	1.11931	-1.39698			0.667507	0.518622	0.532441	0.554183	0.676181
0.556314	0.836426	0.676247	0.700895	0.63172	Me		0.825316	3.40107	0.345121	0.302473	0.239846			0.619863	0.607716	0.533546	0.543308	0.666152
0.186253	0.624327	0.408743	0.535627	0.597658	Like		0.235597	-0.86234	2.03117	-0.733871	-1.72461			0.559344	0.575274	0.494127	0.518486	0.660644
0.699743	0.267866	0.841989	0.846455	0.681158	Silence		-0.709356	-0.658417	-0.235755	0.823704	-0.605362			0.643319	0.520751	0.557969	0.56517	0.674148
0.656069	0.279671	0.971339	0.753024	0.630709	Silence		1.28185	-0.306961	0.605453	-0.818666	-1.6169			0.636177	0.522556	0.57703	0.551137	0.665989
0.812877	0.294185	0.633728	0.739117	0.734551	Point		0.265198	-0.374587	-0.355126	0.434704	1.97813			0.661821	0.524776	0.52728	0.549049	0.682783
0.405175	0.782817	0.627798	0.588513	0.173399	Phone		-0.759958	1.25786	-0.393527	1.67999	0.426478			0.595146	0.599517	0.526406	0.526429	0.592029
0.376288	0.231641	0.217863	0.275719	0.210266	Hello		-0.835685	-0.575853	-0.370651	0.0802947	-0.550483			0.590422	0.51521	0.465999	0.479449	0.597991
0.839378	0.183194	0.204302	0.67209	0.594691	Victory		-0.77227	-1.28376	-1.24414	0.551463	1.01023			0.666155	0.507799	0.464001	0.538982	0.660164
0.549514	0.479526	0.198457	0.270182	0.317809	OK		0.445068	0.912121	-2.52603	-0.0216892	0.265356			0.618751	0.553126	0.46314	0.478618	0.615384
0.289225	0.167594	0.204964	0.169365	0.184928	Hello		1.51672	-0.551552	0.268449	0.664797	1.14472			0.576184	0.505413	0.464098	0.463476	0.593893
0.804275	0.297792	0.694622	0.755013	0.69973	Point		1.35461	0.954574	0.268686	-0.510416	0.786573			0.660414	0.525328	0.536253	0.551436	0.677152
0.297666	0.163899	0.237791	0.15008	0.269567	Hello		-1.03592	0.107034	0.493151	-0.26726	2.46735			0.577564	0.504848	0.468936	0.460579	0.607582
0.62806	0.755538	0.741239	0.643873	0.632337	Me		-1.27062	-0.223423	-1.91989	0.488577	-0.646776			0.631596	0.595344	0.543123	0.534744	0.666252
0.121615	0.0954724	0.114584	0.111515	0.153375	Heart		-0.95808	-0.743318	-0.881582	1.0903	0.716952			0.548773	0.494382	0.45078	0.454787	0.58879
0.689187	0.866705	0.867882	0.909597	0.902964	No-like		-1.6685	-0.0420482	-1.5879	1.76527	-1.37224			0.641593	0.612348	0.561785	0.574654	0.71002
0.250064	0.707051	0.560007	0.592135	0.243316	Phone		0.164871	1.78112	0.186313	1.16831	-0.23088			0.56978	0.587928	0.516417	0.526973	0.603336
0.758447	0.255674	0.738503	0.773596	0.639214	Point		-0.245203	-0.218563	0.40845	0.928242	1.59989			0.65292	0.518886	0.542719	0.554227	0.667364
0.26711	0.247098	0.223972	0.122955	0.199772	Hello		-0.573598	-2.84395	0.295673	-1.65031	0.401724			0.572567	0.517574	0.4669	0.456505	0.596294
0.660549	0.790837	0.791717	0.658573	0.658995	Me		-0.19691	1.69011	0.263615	-0.838508	-0.216291			0.63691	0.600743	0.550561	0.536952	0.670563
0.727093	0.306543	0.7003	0.720033	0.706435	Point		-0.410946	0.313704	0.872033	-2.58617	-1.25215			0.647792	0.526667	0.53709	0.546182	0.678236
0.310067	0.775117	0.576087	0.578376	0.189817	Phone		-0.267814	-0.592183	-0.476716	0.931659	1.05161			0.579592	0.598339	0.518786	0.524906	0.594684
0.092611	0.145712	0.0902382	0.131292	0.108297	Heart		-0.491509	-0.84998	0.162856	-0.0776095	2.58402			0.54403	0.502066	0.447193	0.457757	0.5815
0.752811	0.292908	0.726083	0.709605	0.796698	Point		-0.168129	-0.335881	-0.205029	-0.292719	0.202997			0.651998	0.524581	0.540889	0.544616	0.692834
0.757114	0.224887	0.143599	0.7235	0.688357	Victory		1.16378	-0.419535	-0.270511	1.6551	0.0229136			0.652702	0.514177	0.455056	0.546703	0.675312
0.167014	0.579404	0.402733	0.539979	0.574691	Like		-0.205497	0.274878	0.761286	-1.38092	-1.03135			0.556198	0.568403	0.493241	0.519139	0.656929
0.591794	0.465636	0.258544	0.302715	0.135892	OK		-0.81365	-1.35729	-0.475345	-0.0707053	0.329574			0.625665	0.551001	0.471994	0.483504	0.585963
0.794633	0.208118	0.188907	0.713737	0.648861	Victory		-0.432267	-1.40968	0.291121	-1.06771	-0.580735			0.658837	0.511612	0.461732	0.545237	0.668925
0.654172	0.227448	0.806931	0.814859	0.636141	Silence		0.934497	-0.153328	2.53734	-0.768975	-1.24083			0.635867	0.514568	0.552803	0.560425	0.666867
0.192825	0.626223	0.383454	0.589134	0.543298	Like		0.0476382	-0.629241	-2.43945	0.19231	0.740698			0.560419	0.575564	0.4904	0.526522	0.651852
0.781824	0.88528	0.817141	0.89739	0.816419	No-like		-1.23984	1.86926	-0.333373	1.30462	0.054456			0.656743	0.615189	0.554307	0.57282	0.696024
0.525161	0.827442	0.624064	0.678688	0.658343	Me		-0.76323	-0.516875	-0.0539956	-0.494101	-0.216213			0.614769	0.606342	0.525856	0.539973	0.670458
0.584273	0.482764	0.220109	0.292403	0.305069	OK		0.721609	1.00109	-0.281636	-0.182812	0.595285			0.624435	0.553621	0.46633	0.481955	0.613323
1	0.267422	0.122907	0.637932	0.702586	Victory		0.62775	-1.33216	-1.39354	0.684197	1.02357			0.692423	0.520683	0.452007	0.533851	0.677613
0.34657	0.190226	0.212997	0.140777	0.223368	Hello		0.352602	-0.359448	-0.0626551	-1.31417	-0.213943			0.585562	0.508875	0.465282	0.459182	0.60011
0.64959	0.829636	0.752733	0.726711	0.666957	Me		-0.883954	-0.403963	1.36192	-0.741102	-0.494965			0.635117	0.606678	0.544816	0.547185	0.671851
0.824164	0.259751	0.687776	0.739916	0.653902	Point		-1.01829	-0.408284	-0.906684	-0.605913	-0.820594			0.663667	0.519509	0.535245	0.549169	0.66974
0.772297	0.227644	0.650077	0.751861	0.699536	Point		-0.944488	-0.425389	-1.51071	0.00478167	1.79512			0.655185	0.514598	0.529689	0.550963	0.67712
0.697689	0.176746	0.261841	0.728506	0.695736	Victory		0.87517	-0.134622	1.35941	-0.918167	-0.0453406			0.642983	0.506813	0.47248	0.547455	0.676506
0.622255	0.89383	0.816398	0.912416	0.897546	No-like		-0.0700152	0.522216	-0.67889	1.52769	-0.590452			0.630647	0.616497	0.554198	0.575077	0.709144
0.408377	0.134932	0.251055	0.17929	0.237253	Hello		-0.525727	0.924717	0.913976	0.331594	0.824134			0.59567	0.500417	0.47089	0.464966	0.602356
0.388373	0.768417	0.591123	0.585277	0.216799	Phone		-2.44701	-0.640377	-0.554761	1.67437	1.07791			0.592399	0.597314	0.521002	0.525943	0.599048
0.556011	0.241962	0.949232	0.817721	0.559273	Silence		0.0437331	0.546127	-0.655191	1.41216	-0.0219188			0.619814	0.516788	0.573772	0.560854	0.654436
0.724235	0.235158	0.225826	0.672529	0.77679	Victory		-1.31927	0.938412	-1.42767	-0.575041	-0.295354			0.647325	0.515748	0.467173	0.539048	0.689614
0.368506	0.257627	0.25268	0.287293	0.205336	Please		0.367211	0.0378373	-0.172477	-1.07709	1.95953			0.589149	0.519184	0.47113	0.481188	0.597194
0.61672	0.760613	0.686723	0.728265	0.5454	Me		-1.44224	-2.56303	1.37087	-0.223266	0.691368			0.629742	0.59612	0.535089	0.547419	0.652192
0.367071	0.314255	0.219031	0.294104	0.209775	Please		-0.886558	-1.27182	-0.193869	0.461941	0.0687874			0.588915	0.527846	0.466171	0.482211	0.597912
0.677182	0.294155	0.94742	0.82638	0.667071	Silence		0.931541	0.98295	-0.608304	-0.00126192	1.12851			0.63963	0.524772	0.573505	0.562155	0.67187
0.510882	0.438896	0.223766	0.227641	0.188537	OK		-1.04077	1.89259	0.096345	-0.769901	-1.50049			0.612433	0.546911	0.466869	0.472228	0.594477
0.725937	0.150558	0.710975	0.629666	0.503205	Think		-0.825207	-0.849759	-0.867233	-0.843302	1.71454			0.647603	0.502807	0.538663	0.53261	0.645368
0.503172	0.282007	0.334214	0.277466	0.284786	Please		0.236541	0.639625	-0.540629	0.467224	0.793052			0.611172	0.522914	0.483145	0.479712	0.610043
0.421432	0.291556	0.242923	0.290455	0.159855	Please		1.41403	1.46423	1.01239	-0.646493	-1.25114			0.597805	0.524374	0.469692	0.481663	0.589838
0.112454	0.604446	0.430777	0.523648	0.566947	Like		-1.53909	1.30337	-1.04367	1.24133	-0.360019			0.547275	0.572233	0.497374	0.516687	0.655677
0.706259	0.284653	0.862446	0.8259	0.686504	Silence		1.71355	-0.301352	-0.435881	0.480491	1.21355			0.644385	0.523318	0.560984	0.562083	0.675013
0.665928	0.961529	0.825573	0.891603	0.850238	No-like		-0.305197	-0.168052	0.452768	-0.621613	-0.0430441			0.637789	0.626852	0.55555	0.571951	0.701493
0.215737	0.0594125	0.14819	0.23759	0.190109	Hello		0.0698617	0.848991	0.820808	0.662985	-0.0333978			0.564166	0.488866	0.455733	0.473723	0.594731
0.238559	0.582668	0.453053	0.604785	0.535279	Like		0.945445	0.148531	-0.586449	-0.392949	-1.60597			0.567898	0.568902	0.500656	0.528873	0.650555
0.704296	0.289823	0.848278	0.7814	0.68392	Silence		1.34851	0.715668	-0.335881	-0.575762	-0.802095			0.644064	0.524109	0.558896	0.555399	0.674595
0.307433	0.705375	0.507157	0.586958	0.160151	Phone		-0.454972	-1.64348	1.18312	-0.678215	-0.243469			0.579162	0.587671	0.508629	0.526195	0.589886
0.210447	0.196303	0.162765	0.259923	0.238864	Hello		-1.05869	1.15167	0.274401	0.784594	-0.852947			0.563301	0.509804	0.45788	0.477077	0.602616
0.752826	0.206399	0.171782	0.658886	0.732543	Victory		-0.121356	0.712016	-0.167897	0.349022	0.85802			0.652	0.511349	0.459209	0.536999	0.682458
0.664366	0.211028	0.671781	0.720298	0.532208	Think		-0.93675	-0.46024	1.78902	0.55164	-0.850418			0.637534	0.512057	0.532887	0.546222	0.650058
0.768617	0.380467	0.883797	0.894138	0.69656	Silence		1.09335	-1.67158	0.653296	-1.79858	-1.12246			0.654583	0.537974	0.56413	0.572332	0.676639
0.605737	0.221703	0.813287	0.785817	0.805244	Silence		-1.38931	0.132461	0.173718	0.0828277	-0.775985			0.627946	0.51369	0.55374	0.556063	0.694216
0.358865	0.269458	0.279423	0.304233	0.240523	Please		-1.42429	-0.511201	-1.51842	-0.224286	-1.10906			0.587573	0.520994	0.475071	0.483732	0.602884
0.73504	0.190915	0.237275	0.649007	0.640689	Victory		-0.669193	0.917817	0.021995	-0.616702	2.25538			0.649092	0.50898	0.46886	0.535515	0.667603
0.705211	0.270825	0.818381	0.760057	0.650553	Silence		1.38212	-1.16634	-0.569723	0.544528	-0.072929			0.644213	0.521203	0.55449	0.552194	0.669198
0.477033	0.303954	0.308672	0.226607	0.246386	Please		-0.539567	-0.399817	0.062962	0.882035	0.0431965			0.606898	0.526271	0.479381	0.472073	0.603833
0.505813	0.428349	0.236866	0.318829	0.158372	OK		-1.49602	0.951081	0.136783	-1.26108	0.0239845			0.611604	0.545298	0.4688	0.485924	0.589598
0.731786	0.943071	0.877419	0.864668	0.856583	No-like		1.61352	0.592092	-0.0654143	-0.122358	1.39759			0.64856	0.624029	0.56319	0.567906	0.702519
0.542653	0.431106	0.243536	0.302877	0.284031	OK		0.122743	-0.344392	1.1971	0.411695	-1.16242			0.617629	0.545719	0.469782	0.483528	0.609921
0.642369	0.784189	0.681921	0.776786	0.616509	Me		0.0185514	-1.2137	-0.583454	0.116734	0.810885			0.633936	0.599726	0.534382	0.554706	0.663692
0.29501	0.23368	0.16971	0.198541	0.172598	Hello		-0.33402	1.07191	0.656803	-0.0907369	-0.359366			0.57713	0.515521	0.458904	0.467858	0.591899
0.266523	0.52067	0.514344	0.626832	0.533965	Like		-0.145669	0.217075	-0.308004	0.337257	0.144896			0.572471	0.559419	0.509688	0.532184	0.650343
0.812555	0.195513	0.188606	0.693831	0.669351	Victory		-0.0436557	0.980842	-0.893835	-2.33757	-1.23049			0.661768	0.509684	0.461688	0.542247	0.672238
0.855966	0.316903	0.738562	0.767451	0.733787	Point		-1.74353	-0.766202	-0.655855	-0.226797	0.546393			0.668868	0.528251	0.542728	0.553304	0.68266
0.668879	0.237353	0.736969	0.696072	0.584458	Think		-0.144046	-1.11204	0.110651	1.06595	0.865562			0.638272	0.516083	0.542493	0.542584	0.658509
0.858024	0.172791	0.699614	0.804016	0.694914	Point		-0.778055	1.43129	-0.486336	-1.06595	0.271145			0.669204	0.506208	0.536989	0.558796	0.676373
0.625652	0.250693	0.927748	0.800198	0.652841	Silence		-2.31579	1.70139	0.0935029	-0.287453	-2.2448			0.631203	0.518124	0.570606	0.558223	0.669568
0.638318	0.285834	0.806511	0.822674	0.647995	Silence		-0.715766	1.20402	0.233867	-1.02538	-2.13109			0.633274	0.523499	0.552741	0.561598	0.668784
0.818654	0.207445	0.694508	0.680341	0.645964	Point		0.0883551	1.38331	0.392702	-0.757204	-0.23898			0.662766	0.511509	0.536237	0.540221	0.668456
0.502232	0.456488	0.242367	0.246287	0.278762	OK		1.82262	-1.29837	-0.254438	0.0153386	-0.425306			0.611019	0.549602	0.46961	0.475029	0.609069
0.169722	0.585662	0.468365	0.537053	0.536009	Like		-0.444309	0.319736	-0.672067	-0.553512	0.0841328			0.556641	0.56936	0.502913	0.5187	0.650673
0.786293	0.215472	0.122307	0.641752	0.703945	Victory		1.27406	-0.0549915	-0.444984	0.452599	-0.0995738			0.657474	0.512736	0.451918	0.534425	0.677833
0.162704	0.591601	0.493513	0.574222	0.593425	Like		0.208936	-0.220443	1.42071	-1.17012	0.425389			0.555493	0.570268	0.506618	0.524283	0.659959
0.514481	0.263043	0.241212	0.206617	0.220055	Please		-1.04209	-0.682749	-1.21819	-1.27011	0.494447			0.613022	0.520013	0.46944	0.469071	0.599574
0.281097	0.761818	0.592615	0.585943	0.206771	Phone		0.940195	-0.0232194	-0.116195	0.394602	-0.205732			0.574855	0.596305	0.521222	0.526043	0.597426
0.231951	0.530928	0.457561	0.59192	0.554848	Like		0.358224	-1.28603	0.956506	-0.335476	1.16483			0.566818	0.560988	0.501321	0.526941	0.65372
0.727319	0.167428	0.646336	0.656756	0.491	Think		0.0502428	1.77777	-0.2671	0.599857	0.333454			0.647829	0.505388	0.529138	0.536679	0.643394
0.677588	0.849567	0.780774	0.863143	0.827302	No-like		-0.320945	0.890532	1.0475	-1.52254	0.654433			0.639696	0.609726	0.548948	0.567677	0.697784
0.5031	0.489894	0.277164	0.251203	0.21317	OK		-0.352113	-0.720518	0.911425	0.784803	-0.600958			0.611161	0.554712	0.474738	0.475767	0.598461
0.695283	0.683912	0.741964	0.635708	0.681701	Me		0.159137	-0.935681	-1.15404	0.697014	-0.21778			0.64259	0.584388	0.54323	0.533517	0.674236
0.496649	0.479799	0.270613	0.285465	0.246975	OK		-0.584544	-0.950361	0.111036	-0.702291	-0.47158			0.610106	0.553168	0.473772	0.480913	0.603928
0.829925	0.232863	0.627985	0.698332	0.631301	Point		-0.755167	0.407119	0.51985	0.440597	0.367374			0.664609	0.515397	0.526434	0.542923	0.666085
0.690944	0.258737	0.896181	0.848422	0.74239	Silence		-1.58898	-0.441271	1.66696	-0.465775	-0.502589			0.64188	0.519354	0.565955	0.565466	0.684051
0.124515	0.149079	0.11366	0.140951	0.0460715	Heart		-0.982329	-0.33572	-0.59346	1.76383	-0.718537			0.549248	0.502581	0.450644	0.459208	0.571436
0.598139	0.310428	0.841359	0.695263	0.654869	Silence		-0.640846	0.318207	0.693606	0.209093	-0.609778			0.626703	0.527261	0.557876	0.542462	0.669896
0.279061	0.746722	0.513782	0.523227	0.263785	Phone		0.559675	-0.418199	0.5655	-2.02223	0.52599			0.574522	0.593995	0.509605	0.516623	0.606647
0.617885	0.293786	0.862959	0.835259	0.704419	Silence		0.333696	-1.14369	0.582456	-0.303114	0.0600494			0.629932	0.524715	0.561059	0.563489	0.67791
0.12167	0.12731	0.102346	0.121555	0.106626	Heart		1.09907	0.232531	-0.0121258	-1.86926	0.444816			0.548782	0.499251	0.448977	0.456295	0.581229
0.637311	0.757664	0.639589	0.592416	0.545531	Me		0.134468	-0.386428	0.182968	0.720122	-2.00195			0.633109	0.595669	0.528144	0.527015	0.652213
0.651317	0.427999	0.239604	0.364962	0.218696	OK		-3.22005	0.117966	0.668427	-0.576215	0.820487			0.6354	0.545244	0.469203	0.492853	0.599354
0.71997	0.200983	0.665323	0.63547	0.540971	Think		0.975042	0.59419	-0.534619	0.0970374	-0.238902			0.646627	0.51052	0.531936	0.533482	0.651476
0.962961	0.225417	0.203576	0.723509	0.691609	Victory		-1.27148	-0.28092	-1.30051	0.434957	-0.986925			0.686365	0.514258	0.463894	0.546705	0.675838
0.280855	0.185699	0.245609	0.189428	0.217252	Hello		0.498515	0.44203	0.638781	1.21723	0.695356			0.574815	0.508182	0.470088	0.466489	0.599121
0.336679	0.2684	0.2336	0.226859	0.163504	Hello		0.175116	-0.628215	-1.21883	-0.621521	0.623285			0.583945	0.520832	0.468318	0.472111	0.590428
0.585261	0.725721	0.748462	0.656416	0.642393	Me		2.00424	-0.0303362	-0.789495	0.845923	0.286894			0.624597	0.590783	0.544187	0.536628	0.667879
0.254863	0.152468	0.150511	0.238784	0.24056	Hello		-0.389316	-0.0435796	2.96874	-0.322152	1.62573			0.570564	0.5031	0.456074	0.473902	0.60289
0.354115	0.222364	0.228649	0.211572	0.194602	Hello		-0.770106	0.332564	0.190907	-1.05574	1.47504			0.586796	0.513791	0.467589	0.469815	0.595458
0.344346	0.262004	0.224465	0.200621	0.281607	Hello		-0.105649	0.364676	-1.65812	0.400895	0.650741			0.585198	0.519854	0.466972	0.46817	0.609529
0.659068	0.798582	0.847503	0.920946	0.880901	No-like		-1.28167	0.387336	-0.843083	-0.72459	0.619295			0.636667	0.601928	0.558782	0.576358	0.706452
0.392639	0.754921	0.568434	0.62448	0.135316	Phone		2.54506	0.687487	1.24431	0.119737	1.23606			0.593096	0.59525	0.517659	0.531831	0.585869
0.375706	0.215943	0.234398	0.201588	0.168875	Please		1.12103	0.294874	0.582547	0.616055	-1.02823			0.590327	0.512809	0.468436	0.468315	0.591297
0.59252	0.716778	0.746924	0.703169	0.609756	Me		0.694189	-1.0246	-0.241106	0.291042	0.573327			0.625784	0.589415	0.54396	0.543649	0.6626
0.814624	0.278684	0.181818	0.602261	0.586747	Victory		0.954092	1.20575	-1.52425	-0.266942	0.262743			0.662107	0.522405	0.460688	0.528494	0.658879
0.805573	0.266162	0.636431	0.703735	0.685186	Point		-0.0298769	-0.122204	0.712114	0.198783	-0.424134			0.660626	0.52049	0.527678	0.543735	0.674799
0.458769	0.407163	0.21411	0.213327	0.234485	OK		0.209718	-0.357571	0.673697	-1.39536	-1.30677			0.603911	0.542057	0.465446	0.470079	0.601908
0.650276	0.315489	0.842002	0.875762	0.738296	Silence		2.75555	-1.70106	-0.261952	-1.23622	-0.214804			0.63523	0.528035	0.557971	0.569572	0.683389
0.843669	0.259479	0.762256	0.748971	0.789056	Point		-0.166423	-0.613652	-0.118043	-0.755474	-0.63925			0.666857	0.519468	0.54622	0.550529	0.691598
0.725862	0.170788	0.220383	0.687749	0.625129	Victory		0.363123	1.24315	1.16982	-0.127369	-0.223188			0.647591	0.505902	0.466371	0.541334	0.665086
0.242388	0.71599	0.530551	0.558423	0.209176	Phone		-0.73207	1.8044	0.64141	-0.407786	0.591911			0.568524	0.589295	0.512076	0.52191	0.597815
0.858849	0.217568	0.665043	0.793176	0.687654	Point		0.26211	0.309287	1.2493	0.474661	-0.72042			0.669339	0.513057	0.531895	0.557168	0.675199
0.824954	0.232054	0.214976	0.670722	0.724371	Victory		-1.23294	0.0794512	0.569544	0.171156	-2.16728			0.663796	0.515273	0.465574	0.538776	0.681137
0.120589	0.54261	0.402008	0.562608	0.639649	Like		0.0273508	-0.104342	1.8935	1.22464	0.531268			0.548606	0.562775	0.493134	0.522538	0.667435
0.755286	0.186915	0.200683	0.623251	0.676859	Victory		-0.687681	-1.26158	-0.622913	-0.0845932	0.270908			0.652403	0.508368	0.463468	0.531646	0.673453
0.750975	0.224889	0.708631	0.722988	0.755041	Point		-1.6539	-0.289286	-1.19194	2.90587	0.643103			0.651698	0.514177	0.538318	0.546626	0.686097
0.834909	0.206226	0.198552	0.719691	0.707766	Victory		-1.74109	-2.62015	0.468419	1.71057	0.543553			0.665424	0.511322	0.463154	0.546131	0.678451
0.451692	0.293592	0.270087	0.199722	0.254526	Please		0.677253	-1.07545	0.462878	0.286495	0.420621			0.602754	0.524686	0.473695	0.468035	0.605149
0.680361	0.809202	0.66316	0.7114	0.708486	Me		1.97759	-1.46759	1.32496	1.08629	0.327879			0.64015	0.603552	0.531617	0.544886	0.678568
0.552683	0.399558	0.301068	0.27596	0.24477	OK		1.22125	0.189506	-1.02706	1.27372	0.186313			0.619269	0.540894	0.47826	0.479486	0.603571
0.755302	0.179411	0.163976	0.621386	0.62025	Victory		-0.634284	-0.932723	0.319415	0.971359	0.440681			0.652405	0.507221	0.458059	0.531366	0.664297
0.316962	0.183165	0.207583	0.148262	0.274676	Hello		1.07422	-0.129374	2.11938	0.412779	0.549771			0.58072	0.507795	0.464484	0.460306	0.608408
0.387928	0.27723	0.271467	0.252637	0.235537	Please		-1.56982	0.900127	0.664797	1.94564	0.975535			0.592326	0.522183	0.473898	0.475983	0.602078
0.660187	0.253137	0.879608	0.782484	0.62838	Silence		-0.484185	-1.18682	-0.822095	-0.548171	1.62373			0.63685	0.518498	0.563512	0.555562	0.665612
0.367804	0.286104	0.21575	0.302762	0.177858	Please		1.00476	-0.675234	-0.786051	1.1085	-0.174107			0.589035	0.52354	0.465688	0.483511	0.59275
0.671283	0.0759123	0.807963	0.571492	0.468805	Think		-0.821344	1.46646	0.68497	-0.27933	-0.319334			0.638665	0.49139	0.552955	0.523872	0.639804
0.315659	0.741804	0.578206	0.515653	0.25466	Phone		0.145824	0.333778	1.56381	0.631854	0.631201			0.580507	0.593243	0.519099	0.515486	0.605171
0.68941	0.256553	0.895948	0.726002	0.640294	Silence		-0.282672	0.126136	2.0584	0.326506	-0.446337			0.641629	0.51902	0.56592	0.547079	0.667539
0.633741	0.193565	0.779911	0.69252	0.544055	Think		-0.176282	0.324812	0.511985	-0.0247496	0.43546			0.632525	0.509386	0.548821	0.54205	0.651974
0.667124	0.180241	0.731594	0.633925	0.49196	Think		-0.617813	-1.255	-1.51263	-1.08133	-0.115656			0.637985	0.507348	0.541701	0.53325	0.643549
0.561476	0.440762	0.215476	0.295588	0.202595	OK		-0.914326	0.375899	1.06595	-0.62468	0.906223			0.620707	0.547196	0.465647	0.482434	0.59675
0.785773	0.206961	0.183326	0.73689	0.716092	Victory		0.318369	1.38391	-1.26874	-0.661366	-0.00715318			0.657388	0.511435	0.46091	0.548714	0.679798
0.724384	0.916018	0.870769	0.950448	0.878274	No-like		0.527659	0.536296	-1.2287	-0.326587	-0.0456475			0.647349	0.619891	0.56221	0.580789	0.706027
0.805007	0.249288	0.232261	0.654077	0.751564	Victory		1.76274	-1.28814	-0.114269	-1.32147	0.0520038			0.660534	0.517909	0.468121	0.536276	0.685535
0.300241	0.747471	0.508539	0.630172	0.185837	Phone		-0.451073	0.808229	0.931307	0.636626	0.160995			0.577986	0.59411	0.508833	0.532686	0.59404
0.828879	0.241039	0.62876	0.716475	0.686715	Point		-1.62831	-0.887692	2.3605	-0.183512	0.36762			0.664438	0.516647	0.526548	0.545648	0.675047
0.302014	0.646974	0.522383	0.607232	0.165085	Phone		0.587086	1.28586	1.00666	1.3744	-0.042661			0.578275	0.578738	0.510873	0.52924	0.590684
0.519429	0.458815	0.195371	0.380407	0.231563	OK		-0.0506247	0.60527	0.698967	-0.295114	0.657658			0.613831	0.549958	0.462685	0.495173	0.601435
0.745613	0.902577	0.86579	0.906626	0.878623	No-like		-0.600774	-0.35073	-1.86315	0.924013	0.699553			0.650821	0.617835	0.561476	0.574207	0.706084
0.546341	0.399417	0.165046	0.311168	0.24316	OK		-0.164484	-0.757816	-1.38871	-0.625795	0.32046			0.618232	0.540872	0.458216	0.484774	0.603311
0.734887	0.903194	0.876687	0.802023	0.850563	No-like		0.729872	-0.450566	-0.659749	-0.0376849	0.680432			0.649067	0.617929	0.563082	0.558497	0.701546
0.21313	0.554976	0.556061	0.564037	0.571322	Like		0.155883	-0.390967	0.513818	1.84021	-0.248989			0.56374	0.564666	0.515835	0.522753	0.656384
0.693894	0.277432	0.874327	0.825897	0.692019	Silence		-0.604718	1.22061	0.233631	0.270511	-0.392454			0.642363	0.522214	0.562734	0.562082	0.675904
0.709442	0.797634	0.700067	0.686195	0.587733	Me		0.84669	0.953248	0.896462	-0.193168	-1.39657			0.644905	0.601783	0.537056	0.5411	0.659038
0.512608	0.46056	0.271147	0.275151	0.24188	OK		0.338229	2.10936	0.492114	-0.00179739	-0.899208			0.612716	0.550225	0.473851	0.479364	0.603104
0.781368	0.223975	0.199321	0.698187	0.612666	Victory		0.169448	-0.711523	1.08933	-0.556546	2.31024			0.656668	0.514037	0.463267	0.542901	0.663071
0.242876	0.756577	0.530343	0.634907	0.150251	Phone		0.91514	-0.24686	-0.462878	-0.256808	0.405873			0.568604	0.595503	0.512046	0.533397	0.588285
0.254268	0.702453	0.631222	0.614229	0.142101	Phone		1.48234	1.3039	-0.589723	0.718139	0.0644945			0.570467	0.587224	0.526911	0.530291	0.586967
0.609827	0.155243	0.696186	0.646349	0.579115	Think		1.66726	1.3853	0.365003	-1.66542	-0.632415			0.628615	0.503524	0.536484	0.535116	0.657645
0.183644	0.657546	0.598318	0.554422	0.124618	Phone		-0.55735	0.815036	-0.649324	-0.562093	-0.380172			0.558917	0.580355	0.522062	0.521309	0.584139
0.602164	0.791114	0.644556	0.707423	0.614436	Me		1.36833	0.909572	-0.695454	-0.461686	-0.73939			0.627361	0.600786	0.528876	0.544288	0.663357
0.794913	0.851668	0.817066	0.865921	0.851868	No-like		1.76455	-0.688748	1.50309	0.907723	-1.26243			0.658883	0.610048	0.554296	0.568094	0.701757
0.716866	0.241467	0.729269	0.670374	0.479604	Think		0.194882	-0.747559	-0.316115	-0.872703	0.796408			0.64612	0.516713	0.541359	0.538724	0.641551
0.81921	0.308794	0.612188	0.686827	0.734054	Point		1.26311	-0.497994	-1.60569	0.680914	0.580735			0.662857	0.527011	0.524106	0.541195	0.682703
0.23273	0.535561	0.431657	0.525974	0.509099	Like		0.147138	0.120431	-0.335557	-1.22968	-1.48418			0.566945	0.561697	0.497503	0.517036	0.646321
0.824278	0.259282	0.220206	0.67102	0.703965	Victory		0.749178	-1.92279	-0.46731	-0.500594	-1.05828			0.663686	0.519438	0.466344	0.538821	0.677836
0.270287	0.60043	0.388642	0.549053	0.503708	Like		0.0650311	-0.447604	0.64555	0.249463	0.200733			0.573087	0.571619	0.491165	0.520502	0.645449
0.1516	0.0663627	0.0846116	0.10285	0.091968	Heart		1.44571	0.413695	0.552799	0.205184	-1.46267			0.553677	0.489929	0.446364	0.453486	0.578859
0.707483	0.123613	0.675581	0.639086	0.51222	Think		-0.539567	-2.18028	0.746043	2.79892	0.200733			0.644585	0.498686	0.533448	0.534025	0.646826
0.50877	0.381275	0.245069	0.207934	0.135724	OK		-0.509372	-0.0624254	-1.10328	0.039139	-0.888147			0.612088	0.538097	0.470008	0.469269	0.585935
0.491733	0.259125	0.285384	0.294283	0.273059	Please		0.124594	-0.31274	0.0274281	0.46024	0.592547			0.609302	0.519414	0.475949	0.482238	0.608146
0.812625	0.302011	0.27453	0.651135	0.700891	Victory		0.54657	0.294475	-1.15837	1.71654	0.61476			0.66178	0.525973	0.47435	0.535834	0.677339
0.210443	0.0583541	0.112355	0.143802	0.11061	Heart		-1.58602	-0.745638	-0.00294449	-1.1092	1.9421			0.5633	0.488704	0.450452	0.459636	0.581874
0.807236	0.228189	0.263197	0.605902	0.669304	Victory		-0.108804	0.787929	0.28514	0.754455	0.286097			0.660898	0.514682	0.47268	0.529041	0.672231
0.539964	0.957299	0.906654	0.904746	0.914103	No-like		0.991918	-0.556993	2.88564	1.06974	-0.418449			0.617189	0.626205	0.567498	0.573925	0.711822
0.101784	0.0738534	0.0215622	0.0402332	0.0847406	Heart		-1.00565	-1.23885	1.78562	2.03057	0.213161			0.54553	0.491075	0.437073	0.444081	0.57769
0.854134	0.292998	0.677029	0.660406	0.713645	Point		-1.20639	-1.48718	-0.437312	-0.257916	-0.174184			0.668568	0.524595	0.533661	0.537227	0.679402
0.634165	0.758286	0.765851	0.657323	0.576832	Me		0.62626	0.85802	0.244809	1.16559	0.160298			0.632595	0.595764	0.54675	0.536764	0.657275
0.739702	0.174137	0.911397	0.770319	0.672308	Silence		1.32459	-0.820701	-0.741403	-0.918751	-0.152477			0.649854	0.506414	0.568197	0.553735	0.672717
0.358423	0.305247	0.23355	0.290087	0.178201	Please		-0.466628	-0.783139	0.973075	0.784698	1.06312			0.5875	0.526468	0.468311	0.481607	0.592805
0.322269	0.646289	0.538956	0.600366	0.186218	Phone		-0.25839	-0.142886	1.63294	-1.66757	0.800935			0.581588	0.578633	0.513315	0.528209	0.594102
0.855333	0.244736	0.677145	0.763868	0.653692	Point		-0.522655	0.0488637	-0.768975	0.436302	-0.554314			0.668764	0.517213	0.533678	0.552766	0.669706
0.71536	0.233759	0.740906	0.670987	0.551881	Think		-0.944488	1.13694	-0.0694013	1.00603	1.35174			0.645873	0.515534	0.543074	0.538816	0.65324
0.920042	0.237837	0.786208	0.732699	0.691192	Point		0.21543	-0.997311	-0.135703	0.473376	0.907146			0.679346	0.516157	0.549749	0.548085	0.675771
0.688778	0.178505	0.681076	0.706546	0.484625	Think		2.09817	1.81781	0.0362297	-1.35327	-1.6379			0.641526	0.507082	0.534257	0.544157	0.642363
0.6433	0.221575	0.706623	0.64159	0.556834	Think		0.193869	1.09168	0.234418	0.26203	0.203231			0.634089	0.51367	0.538022	0.534401	0.654041
0.529574	0.794278	0.758511	0.878564	0.817902	No-like		-0.573957	0.801672	-0.286734	1.18312	-1.17728			0.61549	0.60127	0.545668	0.569993	0.696263
0.646898	0.908561	0.897363	0.936297	0.893247	No-like		1.85156	-1.57402	-0.206903	-0.401973	-0.362305			0.634677	0.61875	0.566129	0.578664	0.708449
0.590646	0.814618	0.752369	0.733045	0.651166	Me		-2.88077	-0.475945	-0.80104	0.778468	-0.0231421			0.625478	0.604381	0.544763	0.548137	0.669297
0.251648	0.16786	0.183493	0.0738132	0.0804756	Heart		-1.54537	1.22125	-0.259577	0.172786	-0.137711			0.570039	0.505454	0.460935	0.449124	0.577
0.682061	0.306758	0.904455	0.78927	0.683223	Silence		0.543375	0.172708	0.21496	0.26948	-0.85769			0.640428	0.526699	0.567174	0.556581	0.674482
0.555497	0.531405	0.279651	0.329816	0.212084	OK		-0.318046	0.758836	1.31545	0.161848	0.885652			0.61973	0.561061	0.475104	0.487574	0.598285
0.451257	0.366934	0.289281	0.292386	0.259367	Please		0.837638	1.62803	0.73939	-0.851956	0.331836			0.602682	0.535904	0.476523	0.481953	0.605932
0.733527	0.881027	0.865826	0.925132	0.88896	No-like		0.0349291	1.00819	0.93509	0.61033	0.497648			0.648844	0.614538	0.561481	0.576987	0.707755
0.224707	0.57237	0.41335	0.566798	0.61047	Like		0.302152	-0.262347	1.16695	2.11506	0.0825207			0.565633	0.567327	0.494806	0.523168	0.662716
0.367776	0.172972	0.172701	0.247816	0.208929	Hello		-0.665084	0.25349	0.469871	0.360591	1.65151			0.58903	0.506236	0.459344	0.475258	0.597775
0.403574	0.27836	0.264973	0.253647	0.249567	Please		0.156657	-0.608857	0.0255147	-0.832217	1.15509			0.594884	0.522356	0.472941	0.476134	0.604347
0.262875	0.723979	0.524444	0.642387	0.176158	Phone		-0.954694	-1.04064	0.589087	0.500161	0.142886			0.571875	0.590517	0.511176	0.53452	0.592475
0.748575	0.237347	0.674354	0.744402	0.659192	Point		0.311134	2.69305	3.84171	0.248674	0.0349291			0.651305	0.516082	0.533267	0.549843	0.670595
0.749158	0.0873784	0.680289	0.669255	0.477175	Think		0.0631917	-1.6882	0.964637	1.24083	0.128449			0.651401	0.493144	0.534141	0.538556	0.641158
0.149186	0.069416	0.0934227	0.126533	0.0793699	Heart		-0.652633	-2.55295	1.50073	0.905877	-1.28254			0.553282	0.490396	0.447662	0.457043	0.576821
0.847562	0.148591	0.163796	0.733711	0.65333	Victory		-1.12246	1.05588	-0.301272	0.713792	-1.51214			0.667493	0.502507	0.458032	0.548237	0.669647
0.815912	0.327994	0.666875	0.701316	0.710637	Point		-0.449465	-2.14006	-1.43878	-0.332321	-2.49736			0.662317	0.529948	0.532165	0.543371	0.678915
0.697557	0.89863	0.797752	0.842013	0.850436	No-like		-0.738486	0.188104	0.663367	-0.3727	-0.152477			0.642962	0.617231	0.55145	0.564503	0.701525
0.237725	0.207789	0.170226	0.191154	0.235673	Hello		-1.20165	0.942339	-0.266942	-0.468078	1.50856			0.567762	0.511561	0.45898	0.466748	0.6021
0.6606	0.277609	0.715476	0.642918	0.531169	Think		0.245992	0.162081	1.13928	0.2141	-0.717941			0.636918	0.522241	0.539326	0.5346	0.64989
0.33699	0.710646	0.66314	0.592843	0.154233	Phone		-0.463218	-0.725486	0.323362	0.399983	0.406538			0.583995	0.588477	0.531614	0.527079	0.588929
0.695532	0.233083	0.8837	0.765235	0.623349	Silence		0.707685	-0.000956106	0.028806	-0.932487	-0.202217			0.642631	0.51543	0.564115	0.552972	0.664799
0.309547	0.249827	0.244267	0.242406	0.146357	Hello		-0.0727755	2.15387	1.21083	-2.01112	-1.45183			0.579507	0.517991	0.46989	0.474446	0.587655
0.78882	0.234129	0.232548	0.639734	0.56627	Victory		-1.32496	-0.28092	-0.475602	1.49299	0.963419			0.657887	0.51559	0.468163	0.534122	0.655567
0.523176	0.445588	0.230038	0.29639	0.219059	OK		0.185302	-0.0145735	-0.2671	1.4033	0.0550676			0.614444	0.547935	0.467793	0.482554	0.599413
0.266281	0.681961	0.552105	0.518209	0.174451	Phone		-1.21275	1.08463	-0.207217	0.683424	2.62975			0.572432	0.58409	0.515252	0.51587	0.592199
0.208946	0.610911	0.418452	0.574284	0.569253	Like		-0.742713	-1.87812	-0.0869738	-1.18312	-0.370651			0.563055	0.573222	0.495558	0.524292	0.65605
0.302219	0.703561	0.542091	0.53205	0.197226	Phone		-0.411778	1.58898	-2.04522	1.57402	0.776295			0.578309	0.587394	0.513777	0.517949	0.595882
0.796159	0.19801	0.128795	0.643401	0.612705	Victory		0.76098	0.759652	0.676772	0.290083	-1.70563			0.659087	0.510065	0.452874	0.534673	0.663077
0.765064	0.336024	0.842392	0.874345	0.696592	Silence		-1.61804	0.135858	0.51775	-1.10159	-0.563884			0.654002	0.531176	0.558028	0.569359	0.676644
0.664343	0.203235	0.670611	0.614004	0.479536	Think		0.617165	-0.43967	-0.391544	0.02452	1.34984			0.63753	0.510865	0.532715	0.530257	0.64154
0.197085	0.130943	0.134215	0.0810461	0.105711	Heart		1.59496	1.43921	1.08629	0.176904	1.55248			0.561116	0.499807	0.453673	0.450211	0.581081
0.224274	0.617025	0.537405	0.619448	0.550418	Like		0.500854	-0.505369	2.36174	-0.188804	1.55735			0.565562	0.574157	0.513086	0.531075	0.653004
0.309986	0.181652	0.213417	0.183464	0.258626	Hello		0.265516	-0.0224543	-0.971604	0.596565	-1.6551			0.579579	0.507563	0.465344	0.465593	0.605812
0.674236	0.21795	0.231287	0.737013	0.671502	Victory		-0.458029	0.00692353	-0.773609	-2.15856	-1.00514			0.639148	0.513115	0.467977	0.548733	0.672586
0.90309	0.200219	0.16622	0.662072	0.673993	Victory		0.0923501	-0.521953	1.03083	0.115424	-0.387088			0.676574	0.510403	0.458389	0.537477	0.672989
0.802924	0.300042	0.258072	0.650295	0.652204	Victory		-3.03058	-1.19257	-0.565769	0.12205	-3.15835			0.660193	0.525672	0.471924	0.535708	0.669465
0.679996	0.19028	0.756571	0.664056	0.531334	Think		0.72469	-1.4298	1.38891	0.863449	-0.810778			0.64009	0.508883	0.545382	0.537775	0.649917
0.798519	0.239625	0.713177	0.809517	0.733552	Point		-0.295993	-0.130995	0.755474	1.1459	1.37303			0.659473	0.516431	0.538988	0.559622	0.682622
0.529855	0.482015	0.240112	0.294448	0.207459	OK		0.0971136	0.369749	-0.674945	0.286894	0.367784			0.615536	0.553506	0.469278	0.482262	0.597537
0.686268	0.902571	0.947685	0.924833	0.80956	No-like		0.564603	1.68187	0.177058	-1.05762	-0.392536			0.641116	0.617834	0.573544	0.576942	0.694914
0.375358	0.20815	0.253918	0.219329	0.335036	Please		1.07327	0.766406	0.646116	1.5706	0.864784			0.59027	0.511616	0.471312	0.47098	0.61817
0.273265	0.571778	0.521709	0.579478	0.496162	Like		-1.23294	-1.1842	-1.95331	1.57667	-0.150155			0.573574	0.567236	0.510773	0.525072	0.644229
0.467333	0.266351	0.279637	0.282859	0.216111	Please		-0.831569	0.351788	-0.849868	-0.434031	0.708471			0.605311	0.520519	0.475102	0.480522	0.598936
0.401804	0.275499	0.198085	0.291913	0.309473	Please		0.382558	1.68503	-1.01957	0.342768	-0.924365			0.594595	0.521918	0.463085	0.481882	0.614036
0.915024	0.335348	0.683208	0.751191	0.723822	Point		-0.194649	-1.42619	-0.267576	0.693606	0.729174			0.678526	0.531072	0.534571	0.550862	0.681048
0.666265	0.905083	0.8255	0.889665	0.882687	No-like		0.960745	0.501548	-0.235282	-0.00378691	0.360917			0.637844	0.618218	0.555539	0.57166	0.706741
0.4059	0.270942	0.249453	0.238037	0.187719	Please		-1.38172	-0.570624	-0.906568	-0.733471	0.308726			0.595265	0.521221	0.470654	0.47379	0.594344
0.692995	0.799207	0.724351	0.765347	0.669167	Me		-1.84272	2.03419	-0.429665	2.07523	0.0687874			0.642216	0.602023	0.540634	0.552988	0.672209
0.0993288	0.125216	0.105043	0.126946	0.117905	Heart		-1.59197	0.179546	-0.216683	-1.06339	-0.258865			0.545129	0.498931	0.449374	0.457105	0.583054
0.138503	0.600269	0.435549	0.569745	0.514902	Like		-1.02564	-0.517837	-0.77702	-1.62201	-0.627192			0.551535	0.571594	0.498077	0.52361	0.647259
0.779096	0.243387	0.196306	0.702712	0.682335	Victory		0.243784	1.06231	-0.428741	0.209561	1.42281			0.656296	0.517006	0.462823	0.543581	0.674338
0.65395	0.897479	0.801274	0.89096	0.879942	No-like		0.630921	-1.94971	0.803467	0.346909	-1.40024			0.63583	0.617055	0.551969	0.571855	0.706297
0.724524	0.288953	0.891933	0.807214	0.689508	Silence		-1.26141	0.0624254	0.252146	-0.162236	-2.04151			0.647372	0.523976	0.565329	0.559276	0.675498
0.761496	0.271126	0.709528	0.680193	0.736444	Point		0.432183	2.02936	-0.201046	-1.43471	-0.40438			0.653418	0.521249	0.53845	0.540199	0.683089
0.162177	0.181004	0.0982149	0.162938	0.0790735	Heart		0.918633	-1.23671	1.30229	0.217387	0.554494			0.555407	0.507464	0.448368	0.46251	0.576773
0.356748	0.359269	0.240543	0.249445	0.267031	Please		-0.889281	0.290962	-1.71955	-0.591637	0.153483			0.587227	0.534731	0.469341	0.475503	0.607172
0.659088	0.212565	0.709853	0.623264	0.499818	Think		0.293755	0.339363	0.988671	0.119276	0.372125			0.636671	0.512292	0.538498	0.531648	0.64482
0.11325	0.0746242	0.117571	0.104184	0.0232851	Heart		0.17978	1.74005	-0.452599	-1.63353	0.408201			0.547405	0.491193	0.45122	0.453686	0.567751
0.215559	0.557643	0.519327	0.623754	0.493432	Like		-0.823168	0.81653	1.01674	-0.696818	1.17912			0.564137	0.565074	0.510422	0.531722	0.643787
0.303908	0.265569	0.189187	0.241141	0.233855	Hello		-0.029188	0.158593	0.725287	-2.03601	0.621706			0.578585	0.520399	0.461774	0.474256	0.601806
0.183404	0.54464	0.364748	0.625166	0.618077	Like		-0.0955004	-0.552977	-0.183901	0.384123	-1.3417			0.558878	0.563085	0.487644	0.531934	0.663946
0.52106	0.498476	0.286562	0.284873	0.186121	OK		1.42873	-1.95902	-0.787825	0.68101	0.098421			0.614098	0.556024	0.476123	0.480824	0.594086
0.784576	0.282441	0.785864	0.674133	0.670257	Point		-0.451412	-2.68454	1.34813	0.53356	-0.608766			0.657193	0.52298	0.549699	0.539288	0.672385
0.485336	0.488933	0.218877	0.276339	0.304194	OK		0.742209	-1.64941	-0.802834	-0.686035	0.118505			0.608256	0.554565	0.466149	0.479543	0.613182
0.426524	0.242914	0.190361	0.256529	0.282979	Please		-1.94869	-1.06298	0.0943476	-0.298712	-0.109343			0.598638	0.516934	0.461947	0.476567	0.609751
0.587317	0.351624	0.227732	0.227693	0.171872	OK		1.02434	-2.02637	-0.226169	-1.01342	0.642726			0.624933	0.533562	0.467454	0.472236	0.591782
0.767912	0.269732	0.658834	0.735648	0.747727	Point		-0.355778	-0.305758	-0.996431	-0.358306	-0.012202			0.654468	0.521036	0.53098	0.548528	0.684914
0.687693	0.934401	0.88277	0.864606	0.838854	No-like		-0.481521	-0.319736	0.134237	0.51985	-0.103112			0.641349	0.622702	0.563978	0.567896	0.699652
0.107789	0.0912838	0.0569873	0.116819	0.0808319	Heart		-0.328121	-0.808443	2.63462	-1.01457	-0.349266			0.546512	0.493741	0.442293	0.455584	0.577058
0.421767	0.306692	0.253363	0.191775	0.180494	Please		-0.115424	-0.801988	0.94079	1.266	0.532061			0.59786	0.526689	0.47123	0.466842	0.593176
0.684112	0.16008	0.721955	0.647594	0.531179	Think		-0.168362	0.539213	-0.561465	-0.0473324	-0.930715			0.640763	0.504264	0.540281	0.535303	0.649892
0.186011	0.154592	0.145985	0.184079	0.110141	Heart		-0.0747696	-0.451412	-0.200187	-2.024	-0.122204			0.559305	0.503424	0.455408	0.465686	0.581798
0.772933	0.217242	0.649076	0.724559	0.784101	Point		-0.524058	-0.433358	-2.07589	0.130532	1.02112			0.655289	0.513007	0.529542	0.546862	0.690797
0.834504	0.291851	0.847746	0.763283	0.670912	Silence		0.734774	0.323683	0.123823	0.451073	1.998			0.665358	0.524419	0.558817	0.552678	0.672491
0.540846	0.84203	0.727328	0.743241	0.620008	Me		-0.0583634	1.46467	0.494792	0.39171	0.64395			0.617334	0.608574	0.541073	0.549668	0.664258
0.890807	0.275925	0.267446	0.67973	0.691284	Victory		1.31327	0.132306	-0.267576	-0.302152	0.825853			0.674565	0.521983	0.473306	0.540129	0.675786
0.229208	0.650307	0.425448	0.60262	0.616854	Like		-0.862228	-0.58945	-1.44375	-0.293596	-0.439417			0.566369	0.579248	0.496588	0.528548	0.663748
0.292319	0.244742	0.198001	0.211573	0.218984	Hello		-0.15867	-1.47663	-0.107265	-0.00340378	-1.41862			0.57669	0.517214	0.463072	0.469815	0.599401
0.700004	0.163496	0.766309	0.650848	0.527688	Think		0.798195	-1.07422	0.400149	0.908994	-0.199952			0.643362	0.504786	0.546817	0.535791	0.649327
0.215883	0.536954	0.395569	0.589655	0.574207	Like		-0.769078	1.06595	0.717844	-0.438743	-1.41903			0.56419	0.56191	0.492186	0.526601	0.656851
0.632858	0.165909	0.722492	0.700471	0.512669	Think		-1.54917	-0.748471	0.0317141	-0.211282	0.20167			0.632381	0.505155	0.54036	0.543244	0.646898
0.223445	0.276238	0.174767	0.203926	0.218544	Hello		-0.00478167	1.39657	-0.187559	-0.788034	0.16332			0.565426	0.522031	0.459649	0.468667	0.59933
0.448135	0.186234	0.331804	0.243471	0.212879	Please		1.34359	0.101496	0.261318	-0.843847	0.335315			0.602172	0.508264	0.482789	0.474606	0.598414
0.847531	0.228435	0.168812	0.699994	0.654519	Victory		-0.121124	0.860455	-0.497215	0.189194	0.0671014			0.667488	0.514719	0.458771	0.543173	0.66984
0.442711	0.272739	0.370899	0.328428	0.240123	Please		0.457435	1.81185	-1.11446	-0.54666	-1.79627			0.601285	0.521496	0.48855	0.487366	0.60282
0.142663	0.118445	0.0846663	0.138718	0.0771601	Heart		-2.70178	-0.256808	-1.07982	-0.911193	0.313463			0.552216	0.497895	0.446372	0.458873	0.576464
0.592651	0.511244	0.247454	0.269629	0.151633	OK		-2.05333	1.33012	0.717052	1.11261	-0.345203			0.625806	0.557977	0.47036	0.478535	0.588508
0.671887	0.725605	0.786574	0.665765	0.647216	Me		-0.0101363	0.181101	-0.232609	0.831894	-0.961838			0.638764	0.590766	0.549803	0.538032	0.668659
0.619543	0.716849	0.665394	0.603515	0.623563	Me		-0.69234	0.0919658	-0.428322	0.53886	-0.145437			0.630204	0.589426	0.531946	0.528682	0.664833
0.318354	0.280442	0.189317	0.213569	0.112401	Hello		0.711721	-0.0721616	-1.60155	0.0481737	1.462			0.580948	0.522674	0.461793	0.470115	0.582163
0.804375	0.247296	0.638202	0.715512	0.706774	Point		-0.117195	0.365739	-0.784178	-0.647813	0.756186			0.660431	0.517604	0.527939	0.545503	0.678291
0.241729	0.555285	0.4805	0.622175	0.588019	Like		2.77301	-0.219034	-0.755372	-0.873376	1.01048			0.568417	0.564714	0.504701	0.531485	0.659085
0.363633	0.314291	0.288512	0.251191	0.155493	Please		-0.0849002	0.404295	-2.13855	-0.444309	-0.966465			0.588353	0.527852	0.47641	0.475765	0.589133
0.35919	0.295167	0.257971	0.25472	0.295841	Please		2.40634	3.04601	0.0553746	1.04169	-1.44094			0.587626	0.524926	0.47191	0.476295	0.611831
0.546232	0.50676	0.299719	0.270971	0.271311	OK		0.120355	1.10991	0.49246	-0.220914	0.238508			0.618214	0.557291	0.478061	0.478736	0.607864
0.585406	0.780246	0.740651	0.639189	0.617442	Me		0.566129	0.485907	-0.553155	1.11674	0.310893			0.624621	0.599123	0.543036	0.53404	0.663843
0.591053	0.866449	0.744579	0.726098	0.560549	Me		-0.163011	0.394436	1.1409	0.126906	-1.11204			0.625544	0.612309	0.543615	0.547093	0.654642
0.551513	0.545775	0.250662	0.239734	0.252323	OK		-0.966222	-0.409948	0.332725	1.36541	-0.381571			0.619078	0.563259	0.470833	0.474045	0.604793
0.405251	0.301287	0.241667	0.31638	0.27943	Please		-0.142809	0.379596	-2.17211	-0.818666	0.11527			0.595159	0.525863	0.469507	0.485556	0.609177
0.672769	0.769486	0.799474	0.758925	0.611396	Me		1.3292	0.888147	-0.745538	0.790958	0.333696			0.638908	0.597477	0.551704	0.552024	0.662865
0.555235	0.384183	0.262038	0.30489	0.219876	OK		-0.643103	-0.764562	-0.677542	0.0895852	0.687003			0.619687	0.538542	0.472509	0.483831	0.599545
0.703052	0.336164	0.688918	0.711356	0.782449	Point		0.941504	-1.76929	0.754558	1.83897	-1.07463			0.64386	0.531197	0.535413	0.544879	0.69053
0.703142	0.365051	0.901289	0.816546	0.661705	Silence		-3.01574	1.09935	0.447604	-0.313141	-0.231195			0.643875	0.535616	0.566707	0.560678	0.671002
0.305913	0.18038	0.207098	0.168347	0.244134	Hello		0.761286	-1.30319	1.47413	-0.355452	1.02447			0.578913	0.507369	0.464413	0.463323	0.603468
0.419665	0.797114	0.53308	0.664462	0.202139	Phone		0.921202	0.779712	-0.821665	0.382722	0.794835			0.597516	0.601703	0.512449	0.537836	0.596677
0.620828	0.163697	0.675916	0.628291	0.427805	Think		0.368848	0.649607	-0.00485784	-0.2576	0.620871			0.630414	0.504817	0.533497	0.532403	0.633173
0.0830417	0.103333	0.049262	0.0381216	0.0983218	Heart		0.0065404	0.640377	-0.533912	0.267735	1.20165			0.542465	0.495584	0.441155	0.443764	0.579886
0.484597	0.255232	0.26643	0.273715	0.302386	Please		-0.0704745	0.84669	1.59333	-0.199484	1.14427			0.608135	0.518818	0.473156	0.479148	0.61289
0.606091	0.927497	0.882726	0.899345	0.883866	No-like		0.179468	0.533737	1.72292	0.747257	0.0185514			0.628004	0.621647	0.563972	0.573114	0.706932
0.886823	0.228809	0.285904	0.690344	0.637354	Victory		0.0561408	-1.74248	0.329978	-0.170069	0.906452			0.673914	0.514776	0.476026	0.541723	0.667064
0.230727	0.583777	0.512461	0.591846	0.602948	Like		-0.602058	0.213552	0.191064	-0.129683	1.5206			0.566617	0.569072	0.509411	0.52693	0.661499
0.169523	0.586393	0.452676	0.504979	0.573159	Like		0.599491	-0.261794	-0.324732	0.369012	-0.737382			0.556608	0.569472	0.500601	0.513883	0.656681
0.449321	0.454969	0.289599	0.200505	0.219601	OK		0.763741	-0.860787	-0.428993	0.114501	-1.1971			0.602366	0.549369	0.47657	0.468153	0.599501
0.146751	0.0909774	0.0967365	0.0690795	0.0868127	Heart		-2.28978	-0.392206	-0.666803	-0.388161	-0.0949626			0.552884	0.493694	0.44815	0.448413	0.578025
0.838858	0.247271	0.156708	0.694643	0.608926	Victory		1.29394	0.772682	-0.144278	-0.26607	0.609871			0.66607	0.5176	0.456988	0.542369	0.662466
0.114651	0.0251952	0.0475198	0.0991349	0.112156	Heart		0.304876	-0.329171	-1.7099	-1.00959	-0.851408			0.547634	0.483632	0.440898	0.452928	0.582124
0.663399	0.81637	0.654597	0.69568	0.666235	Me		-1.1536	-1.11403	-0.196053	-1.55095	0.747661			0.637376	0.604649	0.530355	0.542525	0.671734
0.330592	0.711112	0.540715	0.569487	0.21463	Phone		0.885766	-0.0069997	0.0925036	-1.19039	0.945324			0.582949	0.588549	0.513574	0.523571	0.598697
0.511461	0.498822	0.282885	0.337579	0.162662	OK		-0.851737	0.0464888	1.75235	0.970379	1.12505			0.612528	0.556077	0.475581	0.48874	0.590292
0.115147	0.0916676	0.112592	0.0629092	0.0461542	Heart		0.0754608	0.0694786	-0.654622	-0.169448	0.631107			0.547716	0.4938	0.450487	0.447487	0.571449
0.21443	0.624564	0.417087	0.567085	0.575702	Like		-1.47051	0.273449	-1.65782	-1.70629	-0.910961			0.563952	0.57531	0.495356	0.523211	0.657093
0.70919	0.928577	0.86852	0.916004	0.926072	No-like		0.432603	-0.790958	1.74951	1.04393	-0.185457			0.644864	0.621812	0.561878	0.575616	0.713758
0.785896	0.221203	0.684755	0.784597	0.689857	Point		0.122512	-0.382475	0.881018	-0.813332	-1.5764			0.657408	0.513613	0.534799	0.555879	0.675555
0.312088	0.269349	0.24784	0.237516	0.15457	Hello		0.752627	-0.976768	1.11133	-0.996056	0.0592058			0.579923	0.520977	0.470417	0.473712	0.588983
0.772505	0.229704	0.703229	0.755208	0.691243	Point		1.15182	-0.0625016	-0.663176	-1.58092	-1.21323			0.655219	0.514913	0.537522	0.551465	0.675779
0.175222	0.114437	0.174684	0.11056	0.0588245	Heart		-0.248278	-1.24747	1.6803	3.74159	-0.876516			0.55754	0.497282	0.459636	0.454644	0.573499
0.725726	0.335808	0.911044	0.816084	0.643559	Silence		1.01303	-1.53435	0.830921	-1.07969	0.968053			0.647568	0.531143	0.568145	0.560609	0.668067
0.486812	0.401786	0.264301	0.329039	0.22903	OK		2.71073	-1.71822	-2.94451	-0.776088	0.326748			0.608497	0.541235	0.472842	0.487458	0.601026
0.595225	0.82272	0.668548	0.701952	0.705144	Me		0.507194	0.489008	-0.208702	0.650174	0.796304			0.626227	0.60562	0.532411	0.543467	0.678027
0.627781	0.808736	0.700039	0.720376	0.640955	Me		-0.23206	-0.424385	0.015491	0.410613	-1.09391			0.631551	0.603481	0.537052	0.546234	0.667646
0.676324	0.249647	0.238284	0.725334	0.652927	Victory		0.251041	1.32698	-0.655759	0.885652	0.179546			0.639489	0.517964	0.469009	0.546979	0.669582
0.64181	0.326059	0.858443	0.79576	0.658901	Silence		0.921202	0.143968	-0.912005	-0.136166	1.07204			0.633845	0.529652	0.560394	0.557556	0.670548
0.159894	0.0763375	0.104127	0.0606797	0.13055	Heart		0.400232	0.505108	-0.869575	0.393362	0.0359239			0.555034	0.491455	0.449239	0.447152	0.585099
0.818658	0.234681	0.718487	0.721227	0.741129	Point		-0.386182	0.34699	0.676196	1.55606	1.34661			0.662766	0.515675	0.53977	0.546362	0.683847
0.0468036	0.056761	0.0937637	0.104336	0.0957039	Heart		-0.117273	0.645645	0.835792	-0.318126	-0.3375			0.536539	0.48846	0.447712	0.453709	0.579463
0.427758	0.278073	0.236579	0.211257	0.313795	Please		0.854709	-2.61542	-1.13083	-0.468931	-0.472606			0.598839	0.522312	0.468757	0.469768	0.614735
0.83288	0.246505	0.241005	0.788938	0.738086	Victory		-0.46143	0.46424	1.26959	0.502675	-0.00133923			0.665092	0.517483	0.469409	0.556531	0.683355
0.711065	0.2099	0.753638	0.640591	0.481028	Think		-0.339201	0.894177	-1.4812	0.748773	2.15856			0.645171	0.511884	0.54495	0.534251	0.641781
0.286221	0.245019	0.205279	0.203048	0.286081	Hello		0.517662	-1.49555	-0.600407	0.457519	2.41049			0.575693	0.517256	0.464145	0.468535	0.610252
0.636578	0.199573	0.741829	0.643328	0.510793	Think		-0.806747	-0.34358	-1.5727	-0.704053	-0.843302			0.632989	0.510305	0.54321	0.534662	0.646595
0.345396	0.664425	0.587559	0.546146	0.13169	Phone		-0.146983	1.55018	0.0885859	0.511985	-0.766304			0.58537	0.581407	0.520477	0.520066	0.585283
0.41291	0.281524	0.293305	0.277541	0.266076	Please		0.172942	-0.221698	0.672737	-1.47051	0.832974			0.596411	0.52284	0.477116	0.479723	0.607017
0.815462	0.188463	0.158798	0.702284	0.622511	Victory		2.01811	0.13439	-0.321024	-1.41092	0.111883			0.662244	0.508605	0.457296	0.543517	0.664663
0.730612	0.924438	0.895023	0.889589	0.881371	No-like		0.418031	0.00631076	0.525638	0.134777	-0.416362			0.648368	0.621179	0.565784	0.571649	0.706528
0.525127	0.23794	0.348903	0.195369	0.252919	Please		-0.266784	-1.00311	-1.42788	-0.892467	-0.54906			0.614763	0.516173	0.485309	0.467381	0.604889
0.900101	0.236346	0.0996889	0.672628	0.694472	Victory		-1.39011	0.428406	0.573777	0.384781	0.299192			0.676085	0.515929	0.448585	0.539062	0.676301
0.375193	0.787859	0.54951	0.566934	0.250158	Phone		0.995176	-2.0812	0.745438	0.419452	2.27225			0.590243	0.600288	0.51487	0.523188	0.604443
0.673279	0.126927	0.616675	0.624658	0.48629	Think		-0.947241	-0.925772	1.16755	1.86315	0.189038			0.638991	0.499193	0.524767	0.531858	0.642632
0.794291	0.262673	0.869576	0.724344	0.66111	Silence		-0.675426	1.13534	-0.88985	0.978125	-0.870468			0.658781	0.519956	0.562034	0.54683	0.670906
0.408919	0.325263	0.160761	0.216423	0.272194	Please		-0.108957	-0.166733	-0.299432	0.908185	-0.246465			0.595759	0.52953	0.457585	0.470544	0.608007
0.531383	0.50146	0.181954	0.287027	0.257449	OK		-0.62598	-0.128141	-0.792738	0.194727	-0.826499			0.615786	0.556481	0.460708	0.481148	0.605622
0.163588	0.138312	0.134656	0.0307884	0.0594325	Heart		0.253647	0.840466	1.19976	0.105649	-0.153792			0.555637	0.500934	0.453738	0.442662	0.573597
0.6465	0.891149	0.908374	0.957068	0.903385	No-like		0.924365	1.35806	-1.85241	0.424302	0.887239			0.634612	0.616087	0.567751	0.581784	0.710088
0.376492	0.72507	0.596123	0.545115	0.109103	Phone		0.487371	-0.697503	-1.12996	-1.81981	-0.134313			0.590456	0.590684	0.521739	0.519911	0.58163
0.640968	0.783571	0.691666	0.719829	0.671108	Me		1.08864	-1.58199	-0.0962689	1.00109	0.603342			0.633707	0.599632	0.535818	0.546152	0.672522
0.238517	0.585846	0.439796	0.532348	0.535432	Like		-1.46535	-0.497215	-0.0983437	1.11105	-0.841119			0.567891	0.569388	0.498703	0.517993	0.65058
0.675555	0.926946	1	0.941832	0.907911	No-like		0.399983	-1.30319	-0.429665	0.00355726	-0.923192			0.639364	0.621562	0.581253	0.579495	0.71082
0.367281	0.225802	0.239866	0.282763	0.196623	Please		0.385028	-1.23754	-0.0582099	0.117966	-1.34491			0.588949	0.514316	0.469242	0.480507	0.595784
0.329419	0.275056	0.153357	0.241606	0.181528	Hello		1.05989	1.41862	-0.0131968	-0.361897	0.916652			0.582757	0.52185	0.456494	0.474326	0.593343
0.637314	0.795421	0.697383	0.755861	0.620089	Me		-0.321427	-1.27872	0.387171	0.343337	0.876405			0.63311	0.601444	0.53666	0.551564	0.664271
0.811747	0.167903	0.680075	0.792008	0.687612	Point		-0.471323	1.60792	-0.461771	0.683714	-0.574228			0.661636	0.50546	0.53411	0.556993	0.675192
0.671079	0.77416	0.715006	0.756847	0.650292	Me		-0.747357	-0.564783	-0.134468	-0.211439	-0.604811			0.638632	0.598192	0.539257	0.551712	0.669156
0.878546	0.187947	0.636945	0.733999	0.748849	Point		0.127061	-0.694383	1.17484	-0.164096	-1.67499			0.67256	0.508526	0.527754	0.54828	0.685095
0.711814	0.886984	0.867523	0.980671	0.89135	No-like		1.16438	-0.277978	-0.482553	-0.766715	0.721013			0.645293	0.61545	0.561732	0.585329	0.708142
0.579811	0.448464	0.192185	0.244139	0.165235	OK		1.53709	0.619017	0.663844	2.48878	-0.164096			0.623706	0.548374	0.462215	0.474706	0.590708
0.701616	0.249922	0.867814	0.763584	0.657731	Silence		1.29306	0.293836	-0.968787	0.952405	-0.762718			0.643626	0.518006	0.561775	0.552723	0.670359
0.238693	0.545708	0.326949	0.508894	0.524783	Like		-0.238665	0.629427	0.559406	0.20495	2.21717			0.56792	0.563249	0.482074	0.514471	0.648857
0.746315	0.92646	0.844615	0.92563	0.832278	No-like		-2.83537	1.60904	0.205418	-0.104034	-0.178225			0.650936	0.621488	0.558356	0.577062	0.698588
0.697538	0.885753	0.799896	0.87785	0.802204	No-like		-0.363204	0.264486	0.25041	-0.195585	-2.21271			0.642959	0.615261	0.551766	0.569885	0.693725
0.712076	0.898457	0.832085	1	0.848166	No-like		-1.26379	0.256098	-0.701018	-1.21771	-1.73245			0.645336	0.617205	0.556509	0.588232	0.701158
0.688668	0.290724	0.884069	0.904899	0.657746	Silence		-0.291361	-0.866341	-1.83566	1.1779	-0.634566			0.641508	0.524247	0.56417	0.573948	0.670362
0.787874	0.248462	0.711263	0.685924	0.732273	Point		0.713792	0.167975	-2.04707	-0.72459	1.00109			0.657732	0.517783	0.538706	0.541059	0.682415
0.278536	0.728191	0.526731	0.580964	0.273986	Phone		1.03448	-1.26006	0.540099	0.555832	-1.62031			0.574436	0.591161	0.511513	0.525295	0.608296
0.710527	0.867742	0.951707	0.869645	0.87572	No-like		-1.35537	1.27423	1.44245	-0.411446	-0.0333216			0.645083	0.612506	0.574137	0.568653	0.705614
0.649578	0.82044	0.848908	0.890594	0.899963	No-like		0.657278	0.735474	-1.09127	0.521866	0.0786827			0.635115	0.605271	0.558989	0.5718	0.709535
0.719514	0.136667	0.727998	0.603801	0.612786	Think		-0.183901	-0.725984	0.905184	-1.29465	0.0939633			0.646553	0.500683	0.541172	0.528725	0.66309
0.772456	0.250526	0.122012	0.733123	0.791772	Victory		0.698967	0.961352	1.01739	-0.601965	0.12575			0.655211	0.518098	0.451875	0.548148	0.692037
0.423682	0.208146	0.11153	0.226186	0.218898	Hello		0.342038	-0.365085	0.300472	1.8903	0.591181			0.598173	0.511616	0.45033	0.47201	0.599387
0.267021	0.705949	0.591463	0.515667	0.210231	Phone		1.27942	2.07523	0.430337	-1.95279	0.223815			0.572553	0.587759	0.521052	0.515488	0.597985
0.555589	0.408038	0.265136	0.25554	0.192473	OK		0.918983	-0.426897	0.619666	0.019088	-0.19231			0.619745	0.542191	0.472965	0.476419	0.595113
0.731546	0.275328	0.851185	0.803231	0.682165	Silence		-2.30368	0.145669	0.126444	-0.00975433	1.35826			0.64852	0.521892	0.559324	0.558678	0.674311
0.556214	0.169412	0.807633	0.63451	0.552957	Think		-0.434957	-0.600407	0.611069	-0.317161	-0.454972			0.619847	0.505691	0.552906	0.533337	0.653414
0.376323	0.22797	0.22597	0.276519	0.241292	Hello		0.113191	2.36425	1.28796	-0.779609	-0.660034			0.590428	0.514648	0.467194	0.47957	0.603009
0.612244	0.856343	0.831396	0.963461	0.809348	No-like		-0.529859	1.08767	-1.16544	1.22789	-0.732171			0.62901	0.610763	0.556408	0.582744	0.69488
0.246191	0.15783	0.140538	0.220207	0.243565	Hello		1.19148	0.124825	-0.704838	1.61747	-0.143659			0.569146	0.50392	0.454605	0.471112	0.603376
0.25798	0.114929	0.0752391	0.150641	0.125047	Heart		0.676196	-2.14006	-0.170845	0.55066	-0.487198			0.571074	0.497358	0.444983	0.460663	0.584209
0.225472	0.538502	0.454023	0.585256	0.49414	Like		0.437565	-0.914442	-1.00097	-0.148995	-0.882146			0.565758	0.562147	0.500799	0.52594	0.643902
0.565789	0.74954	0.687609	0.630609	0.649773	Me		1.42197	2.97499	0.871473	-0.996808	0.208779			0.621413	0.594427	0.53522	0.532751	0.669072
0.419422	0.283616	0.224166	0.31946	0.193694	Please		1.46714	-0.244099	1.06865	-1.23017	-0.610976			0.597476	0.52316	0.466928	0.486019	0.595311
0.673966	0.171421	0.720136	0.696996	0.52452	Think		-0.633256	0.444224	-0.412028	2.8107	0.0157206			0.639104	0.505999	0.540013	0.542722	0.648815
0.676917	0.863496	0.849671	0.881554	0.849567	No-like		0.323523	0.142269	0.516789	0.182735	-0.54666			0.639586	0.611857	0.559101	0.570442	0.701385
0.537336	0.9557	0.81738	0.942495	0.852007	No-like		1.19366	2.77658	-1.45139	1.06164	-0.869575			0.61676	0.62596	0.554343	0.579595	0.701779
0.252348	0.587268	0.384389	0.553304	0.544372	Like		-0.0438092	-0.996683	0.372536	0.409864	0.362143			0.570153	0.569606	0.490538	0.521141	0.652026
0.0709426	0.143574	0	0.0721898	0.0802164	Heart		0.886218	1.17028	0.361325	1.10652	1.82021			0.540487	0.501739	0.433896	0.448881	0.576958
0.692723	0.111394	0.697885	0.699587	0.557052	Think		1.44506	-2.02757	-1.74564	1.09879	1.05909			0.642171	0.496817	0.536734	0.543111	0.654076
0.287183	0.755507	0.549787	0.544908	0.179464	Phone		0.470297	0.678601	0.159291	0.154566	-0.660414			0.57585	0.595339	0.514911	0.51988	0.59301
0.893122	0.239271	0.180641	0.649804	0.646597	Victory		0.367866	2.04274	-0.708078	0.9358	1.77443			0.674944	0.516377	0.460514	0.535634	0.668558
0.322905	0.755565	0.512054	0.586906	0.107358	Phone		-0.268845	-0.00791715	0.570444	0.857467	0.912817			0.581692	0.595348	0.509351	0.526188	0.581348
0.295892	0.736794	0.524425	0.502553	0.196052	Phone		1.18035	-1.87767	-1.18404	-1.11674	-1.2582			0.577274	0.592477	0.511173	0.513518	0.595692
0.257284	0.227783	0.249952	0.230793	0.302058	Hello		-1.25131	1.93359	-0.303835	0.662509	0.0656451			0.57096	0.51462	0.470728	0.472702	0.612836
0.513008	0.228975	0.220032	0.309511	0.254282	Please		-1.073	-0.945086	0.576756	1.08491	0.0337036			0.612781	0.514802	0.466319	0.484525	0.60511
0.832458	0.311551	0.690803	0.726867	0.750831	Point		0.118505	-0.626912	0.756288	-0.294076	-0.693701			0.665023	0.527433	0.535691	0.547209	0.685416
0.765122	0.277759	0.776814	0.709247	0.449694	Think		0.825746	0.459645	-1.07313	0.723696	-0.505977			0.654011	0.522264	0.548365	0.544562	0.636713
0.376108	0.756858	0.545475	0.564537	0.169102	Phone		0.133618	-0.298871	-1.04367	0.529947	-1.03749			0.590393	0.595546	0.514275	0.522828	0.591334
0.653265	0.766716	0.763724	0.627999	0.60971	Me		2.61542	1.01572	0.745133	-1.01035	-0.720815			0.635718	0.597054	0.546436	0.53236	0.662593
0.666952	0.84032	0.850906	0.901492	0.828099	No-like		0.312499	-1.17332	0.115732	-0.454634	1.20228			0.637957	0.608312	0.559283	0.573436	0.697913
0.851129	0.2119	0.225061	0.692194	0.691075	Victory		0.921905	0.62282	0.278534	-0.445407	-1.3596			0.668077	0.51219	0.46706	0.542001	0.675752
0.133442	0.50669	0.358733	0.644724	0.547113	Like		0.520463	0.86701	-0.453362	0.585633	0.653296			0.550707	0.557281	0.486758	0.534871	0.652469
0.625385	0.289253	0.816651	0.883148	0.690913	Silence		-0.338957	1.78375	0.389233	-1.95641	-0.0246735			0.631159	0.524022	0.554235	0.570681	0.675726
0.574707	0.242715	0.712839	0.617268	0.52658	Think		-1.17928	-0.488922	0.0909677	0.91735	0.00164505			0.622871	0.516904	0.538938	0.530748	0.649148
0.797763	0.160523	0.171403	0.64575	0.625228	Victory		-0.987422	0.448534	-0.364021	-1.76637	-1.20307			0.659349	0.504332	0.459153	0.535026	0.665102
0.665848	0.340922	0.876684	0.86453	0.648673	Silence		-1.54134	0.279568	0.136783	-0.936629	0.802199			0.637776	0.531925	0.563082	0.567885	0.668894
0.570559	0.183132	0.78061	0.611676	0.497461	Think		0.0543025	-1.29731	-1.71289	0.522216	-0.807911			0.622193	0.50779	0.548924	0.529908	0.644439
0.684223	0.282145	0.847246	0.779171	0.694229	Silence		1.09683	2.33173	1.35576	-1.79092	-1.27268			0.640781	0.522935	0.558744	0.555065	0.676262
0.272747	0.723654	0.560803	0.654519	0.171694	Phone		0.710145	-0.783034	-1.60764	1.33142	0.889167			0.573489	0.590467	0.516534	0.536343	0.591753
0.43855	0.225977	0.232091	0.16568	0.238641	Please		-0.00669388	-0.402388	-0.447774	0.38083	1.04512			0.600604	0.514343	0.468096	0.462922	0.60258
0.725873	0.294725	0.811952	0.768319	0.717837	Silence		-0.54249	0.378775	0.0919658	0.137402	-0.425557			0.647592	0.524859	0.553543	0.553435	0.68008
0.549184	0.478359	0.305	0.297774	0.256746	OK		-0.469956	-0.250016	0.048251	-0.939244	-0.301352			0.618697	0.552947	0.47884	0.482762	0.605508
0.669392	0.257684	0.911677	0.794715	0.67361	Silence		-1.02124	-0.19496	-1.67561	0.908994	-0.658133			0.638356	0.519193	0.568238	0.557399	0.672927
0.44373	0.317303	0.280052	0.287497	0.192396	Please		-1.07164	-1.78412	0.647342	0.809716	0.417197			0.601451	0.528312	0.475163	0.481218	0.595101
0.169571	0.0759734	0.10611	0.101462	0.157459	Heart		1.94462	0.882712	0.960868	-1.22951	1.68789			0.556616	0.491399	0.449532	0.453277	0.589451
0.7351	0.134667	0.644155	0.672917	0.495647	Think		0.845378	-0.330785	-1.4527	-2.22801	0.544795			0.649102	0.500377	0.528817	0.539106	0.644145
0.839816	0.277087	0.150922	0.656892	0.636611	Victory		0.282433	1.07599	1.98412	-0.476545	1.24431			0.666227	0.522161	0.456135	0.536699	0.666943
0.683562	0.914238	0.952457	0.909957	0.793938	No-like		1.01278	-1.92279	0.350811	-1.86707	0.20964			0.640673	0.619618	0.574247	0.574708	0.692388
0.217774	0.577921	0.516715	0.531017	0.524736	Like		-2.17618	-1.34189	-0.383134	0.908647	-1.75698			0.564499	0.568176	0.510037	0.517793	0.64885
0.411245	0.684787	0.624192	0.551849	0.246001	Phone		1.18373	-0.815248	-1.54866	-0.39932	-0.114501			0.596139	0.584522	0.525875	0.520922	0.60377
0.162354	0.59345	0.418526	0.550218	0.503337	Like		-0.645832	1.21227	-1.67189	-0.200968	-0.570265			0.555436	0.570551	0.495569	0.520677	0.645389
0.509745	0.463772	0.227098	0.199117	0.236968	OK		0.294076	0.626633	1.23557	0.914906	0.0343925			0.612247	0.550716	0.46736	0.467944	0.60231
0.470685	0.238558	0.321561	0.295923	0.151678	Please		-0.0877412	0.27321	-0.241894	-0.851517	-0.84658			0.60586	0.516268	0.48128	0.482484	0.588516
0.160597	0.536364	0.384351	0.608873	0.592091	Like		0.730671	0.537709	-0.322073	-0.877303	1.94564			0.555148	0.561819	0.490532	0.529487	0.659743
0.482645	0.408925	0.188178	0.333688	0.254038	OK		-0.500333	0.222717	-0.312177	-0.856144	-0.0862053			0.607815	0.542327	0.461625	0.488156	0.60507
0.262632	0.55734	0.504755	0.570939	0.564734	Like		-1.14133	-0.54054	-1.02771	0.142345	0.631574			0.571835	0.565028	0.508275	0.52379	0.655319
0.288471	0.0897707	0.188923	0.173565	0.195844	Hello		0.10265	-1.91651	0.178613	-0.493151	-0.411196			0.576061	0.493509	0.461735	0.464107	0.595659
0.795712	0.312125	0.706968	0.850283	0.681664	Point		1.44723	-0.313544	-0.801988	-0.781579	1.78487			0.659014	0.52752	0.538073	0.565745	0.67423
0.799	0.283911	0.680543	0.718279	0.787332	Point		-1.52206	-0.355208	-0.458709	-0.22978	-1.09099			0.659552	0.523205	0.534179	0.545919	0.691319
0.532707	0.452658	0.185598	0.297528	0.244481	OK		0.798723	-0.132924	0.805794	1.03539	0.690688			0.616003	0.549016	0.461245	0.482725	0.603525
0.666042	0.23176	0.675603	0.709776	0.647239	Point		-0.718437	-0.403797	-0.13856	-1.032	0.419034			0.637808	0.515228	0.533451	0.544642	0.668662
0.290032	0.138577	0.211423	0.250467	0.242929	Hello		0.66862	0.263218	-0.578111	-0.633536	0.0628074			0.576316	0.500975	0.46505	0.475657	0.603274
0.652675	0.335063	0.830691	0.761701	0.707079	Silence		1.10483	0.612545	-0.877753	-2.12154	-0.50068			0.635622	0.531029	0.556304	0.552441	0.67834
0.229784	0.703289	0.529745	0.630267	0.227109	Phone		-0.161151	0.238193	-0.366474	-0.600683	0.394602			0.566463	0.587352	0.511957	0.5327	0.600715
0.524483	0.502047	0.284149	0.2934	0.309698	OK		-0.302473	-0.444562	-0.223188	1.54815	1.11246			0.614658	0.55657	0.475767	0.482105	0.614072
0.787112	0.293484	0.663523	0.756112	0.714778	Point		0.0572902	0.941266	0.966222	-0.345934	0.539833			0.657607	0.524669	0.531671	0.551601	0.679585
0.755174	0.271308	0.846227	0.785684	0.657827	Silence		0.290004	-0.299272	-0.725287	0.801144	0.14536			0.652384	0.521277	0.558594	0.556043	0.670375
0.713998	0.16778	0.206386	0.683323	0.689969	Victory		-0.956265	-0.185224	-0.452005	-0.590999	2.69596			0.64565	0.505442	0.464308	0.540669	0.675573
0.692844	0.823332	0.754749	0.627615	0.637773	Me		-1.6124	1.45867	0.260527	1.20071	-2.21806			0.642191	0.605714	0.545113	0.532302	0.667131
0.444914	0.230977	0.294104	0.260712	0.213687	Please		0.0236787	-0.100497	0.117504	-0.824026	0.748673			0.601645	0.515108	0.477234	0.477195	0.598544
0.3687	0.260253	0.246913	0.348179	0.213337	Please		-1.68377	2.06222	-0.355044	0.966222	0.196754			0.589181	0.519586	0.47028	0.490332	0.598488
0.386822	0.311816	0.187588	0.280124	0.204803	Please		-0.379102	-1.84902	-0.275593	-0.269558	0.902537			0.592145	0.527473	0.461538	0.480111	0.597107
0.615217	0.789101	0.728681	0.628022	0.674749	Me		0.675714	-0.340174	0.493842	-0.174962	1.3331			0.629496	0.600478	0.541272	0.532363	0.673111
0.868008	0.286452	0.665193	0.730858	0.707802	Point		-0.291361	0.44203	0.924481	-0.297672	-1.76165			0.670837	0.523594	0.531917	0.547808	0.678457
0.681875	0.24348	0.754563	0.672775	0.520096	Think		-0.242445	0.728575	-0.178536	-0.472778	-1.06244			0.640397	0.517021	0.545086	0.539085	0.6481
0.52569	0.295197	0.242631	0.278159	0.228298	Please		-0.451412	1.21498	-1.15763	-0.200109	0.550394			0.614855	0.524931	0.469649	0.479816	0.600907
0.808954	0.16493	0.201581	0.654854	0.695468	Victory		-0.752018	-0.627936	0.439923	0.0294949	-0.128449			0.661179	0.505006	0.4636	0.536393	0.676462
0.205733	0.623748	0.435182	0.572836	0.615062	Like		1.05015	0.479632	-0.0335513	-0.225149	-0.028117			0.56253	0.575186	0.498023	0.524074	0.663458
0.644109	0.809958	0.809846	0.903969	0.890708	No-like		0.432015	0.00868226	0.149846	-1.00109	-0.941386			0.634221	0.603668	0.553232	0.573808	0.708038
0.44953	0.304267	0.256692	0.298647	0.216159	Please		1.06258	0.361243	-0.704151	0.564423	0.176204			0.6024	0.526318	0.471721	0.482893	0.598944
0.216117	0.554769	0.453174	0.588396	0.538141	Like		-0.250488	0.0760747	-0.498254	1.12347	0.87944			0.564228	0.564635	0.500674	0.526411	0.651018
0.361757	0.241322	0.18039	0.227262	0.249993	Hello		0.484874	0.741102	-0.106033	1.0237	-2.37309			0.588046	0.51669	0.460477	0.472171	0.604416
0.0791182	0.125398	0.0895491	0.108591	0.158194	Heart		2.38608	0.737281	-0.341228	1.70106	-1.90044			0.541824	0.498959	0.447091	0.454348	0.589569
0.339354	0.75856	0.596547	0.538225	0.196819	Phone		1.02953	-1.3318	-0.535236	-0.649513	-2.35435			0.584382	0.595806	0.521801	0.518876	0.595816
0.531682	0.737871	0.820456	0.662826	0.68363	Me		-0.67015	-0.467737	-0.301673	1.55248	1.30319			0.615835	0.592642	0.554796	0.53759	0.674548
0.670886	0.214525	0.877094	0.790136	0.656825	Silence		2.59493	0.176748	-0.26314	-0.0790669	-0.01947			0.6386	0.512592	0.563142	0.556711	0.670213
0.613697	0.824141	0.793176	0.746196	0.574008	Me		0.0576733	-1.02112	0.0165619	1.91796	0.59109			0.629247	0.605837	0.550776	0.550112	0.656819
0.810752	0.241707	0.209756	0.586804	0.597564	Victory		-0.353498	-0.60169	-1.62401	0.441103	1.84775			0.661474	0.516749	0.464805	0.526172	0.660628
0.358465	0.776333	0.525508	0.539339	0.14785	Phone		-1.40105	1.02086	-0.306641	-0.36762	2.40083			0.587507	0.598525	0.511333	0.519043	0.587897
0.279104	0.718615	0.552672	0.609472	0.178876	Phone		2.8759	1.35041	1.13738	1.24183	0.25586			0.574529	0.589696	0.515336	0.529577	0.592914
0.768175	0.199538	0.198307	0.584661	0.639217	Victory		-0.728476	-0.334828	-0.10511	-0.198158	-0.924481			0.654511	0.510299	0.463118	0.52585	0.667365
0.23559	0.0892134	0.144662	0.0666741	0.0991417	Heart		-0.118737	-1.6376	-0.456671	0.807594	0.17636			0.567413	0.493424	0.455213	0.448052	0.580019
0.606764	0.8277	0.733019	0.747933	0.626351	Me		-1.3744	-0.497907	0.998066	0.243313	1.18158			0.628114	0.606382	0.541911	0.550373	0.665284
0.712963	0.282088	0.744442	0.65025	0.523604	Think		-1.47754	0.778987	-1.38231	0.12976	-0.0792204			0.645481	0.522926	0.543595	0.535702	0.648667
0.21898	0.583091	0.501213	0.521157	0.607913	Like		1.53237	0.928831	1.51094	1.02862	-0.847019			0.564696	0.568967	0.507753	0.516313	0.662302
0.754993	0.168548	0.189817	0.656837	0.704559	Victory		1.17301	-1.15643	0.194727	-2.1945	0.664702			0.652355	0.505559	0.461866	0.536691	0.677933
0.245575	0.171614	0.184562	0.256386	0.195577	Hello		0.286974	0.635127	1.64289	0.824241	0.232609			0.569046	0.506028	0.461092	0.476546	0.595615
0.705947	0.194182	0.70028	0.588748	0.503248	Think		-0.356349	0.260447	0.388491	-0.189817	-1.16378			0.644334	0.50948	0.537087	0.526464	0.645375
0.53315	0.448974	0.218801	0.227536	0.291419	OK		-1.03435	0.460495	0.992043	1.23852	-0.478688			0.616075	0.548453	0.466137	0.472213	0.611116
0.294851	0.240996	0.317535	0.243272	0.169215	Please		-0.83666	1.09558	-1.57244	-1.8799	0.397581			0.577104	0.516641	0.480687	0.474576	0.591352
0.0225622	0.107679	0.130084	0.114062	0.15046	Heart		-1.83731	-2.09542	0.18009	-0.599125	1.34775			0.532574	0.496249	0.453064	0.45517	0.588319
0.0172707	0.0779285	0.113591	0.0509736	0.152698	Heart		0.698967	-0.0800651	0.0733894	-0.150155	1.33645			0.531709	0.491698	0.450634	0.445694	0.588681
0.246107	0.239383	0.14976	0.194808	0.2346	Hello		1.53984	1.38311	-0.961959	-0.818559	-1.01854			0.569133	0.516394	0.455964	0.467297	0.601926
0.395839	0.358283	0.26701	0.247969	0.247582	Please		-0.527659	1.12606	0.633818	-1.22578	-0.189273			0.593619	0.534581	0.473241	0.475281	0.604026
0.193095	0.519729	0.485404	0.509605	0.635503	Like		0.268686	1.27716	-0.322556	0.840794	0.63972			0.560463	0.559275	0.505424	0.514578	0.666764
0.647273	0.275679	0.868675	0.839446	0.620686	Silence		-0.0682508	0.00883574	0.137479	1.61804	0.535324			0.634738	0.521946	0.561901	0.564117	0.664368
0.517718	0.152464	0.823514	0.637539	0.627714	Think		-0.210891	-0.0585931	0.71715	0.898979	-0.051391			0.613551	0.503099	0.555247	0.533792	0.665504
0.788035	0.175818	0.628673	0.671267	0.499652	Think		1.04222	0.436133	1.035	0.290643	-0.590543			0.657758	0.506671	0.526535	0.538858	0.644793
0.605949	0.853881	0.870812	0.939604	0.857756	No-like		-0.595651	-0.701311	-0.871139	-1.23984	0.333696			0.62798	0.610386	0.562216	0.579161	0.702709
0.697442	0.889312	0.897683	0.867655	0.911489	No-like		-1.73901	3.10669	0.446928	-0.972952	-0.915954			0.642943	0.615806	0.566176	0.568354	0.711399
0.584607	0.462522	0.258039	0.31188	0.164355	OK		-1.55915	1.59989	-0.437312	0.510416	0.223815			0.62449	0.550525	0.47192	0.484881	0.590566
0.129122	0.115617	0.0729885	0.113416	0.0542123	Heart		0.840139	-0.137634	-0.484874	1.10047	0.0562181			0.550001	0.497463	0.444651	0.455072	0.572753
0.679681	0.235983	0.844817	0.628179	0.485818	Think		0.783555	-0.509023	-0.533296	0.620964	-0.141418			0.640038	0.515874	0.558386	0.532387	0.642556
0.683969	0.743187	0.762769	0.73954	0.571797	Me		-2.46417	-0.0648777	-0.343498	-2.01693	1.47504			0.64074	0.593455	0.546295	0.549112	0.656461
0.159199	0.0684653	0.105194	0.0568485	0.123864	Heart		-0.0765351	1.16167	0.306479	1.0475	-0.880343			0.55492	0.490251	0.449397	0.446576	0.584017
0.285772	0.56918	0.494535	0.697847	0.594422	Like		-0.449465	-0.740195	0.858131	-1.71621	-0.0262798			0.575619	0.566839	0.506769	0.54285	0.66012
0.773192	0.235601	0.693306	0.701105	0.705879	Point		-2.42617	-0.382392	0.572966	0.424134	-0.0185514			0.655331	0.515815	0.536059	0.54334	0.678146
0.787143	0.1226	0.694254	0.623801	0.561308	Think		-1.39516	-0.437228	-0.465946	-0.590726	0.55262			0.657613	0.498531	0.536199	0.531729	0.654765
0.678834	0.923772	0.865528	0.861931	0.825892	No-like		0.726482	-0.667376	-0.920152	0.501808	-0.167897			0.6399	0.621077	0.561438	0.567495	0.697556
0.69549	0.253428	0.917787	0.719709	0.660395	Silence		-0.287691	-0.171311	0.734874	-0.599675	1.3434			0.642624	0.518542	0.569138	0.546134	0.67079
0.301849	0.725812	0.462259	0.528176	0.163989	Phone		1.56955	-0.424552	-0.606373	1.09558	-1.16967			0.578248	0.590797	0.502013	0.517367	0.590507
0.503398	0.444319	0.272406	0.170336	0.27821	OK		-1.62487	-0.670437	1.08947	-0.385852	0.233002			0.611209	0.547741	0.474037	0.463622	0.60898
0.76472	0.35818	0.857436	0.807569	0.677088	Silence		-0.669959	-1.25601	0.208936	1.58226	-0.662794			0.653945	0.534565	0.560245	0.55933	0.67349
0.0808007	0.0839513	0.120054	0.163138	0.0622769	Heart		-0.479289	-1.08051	-0.989917	0.106727	0.799669			0.542099	0.492619	0.451586	0.46254	0.574057
0.27574	0.236542	0.254881	0.239861	0.177126	Hello		-0.80664	2.19112	-0.0437331	-0.941504	-1.3014			0.573979	0.515959	0.471454	0.474064	0.592631
0.187446	0.0836494	0.0770589	0.120839	0.0905902	Heart		-0.757	2.51144	-0.899208	0.649418	-0.497041			0.559539	0.492573	0.445251	0.456187	0.578636
0.674168	0.221631	0.767833	0.650753	0.502817	Think		0.0135788	1.08037	0.13941	1.51551	0.431678			0.639137	0.513679	0.547042	0.535777	0.645305
0.748465	0.874983	0.879975	0.801753	0.911477	No-like		0.12868	-1.39983	-0.910613	0.26504	-0.572425			0.651287	0.613614	0.563566	0.558456	0.711397
0.66311	0.173457	0.757218	0.668062	0.47011	Think		0.0818295	-1.88259	2.6085	0.395264	0.620871			0.637328	0.50631	0.545477	0.538377	0.640015
0.898199	0.24743	0.756496	0.747691	0.69842	Point		0.467908	0.671779	1.37126	-0.0542263	0.171389			0.675774	0.517625	0.545371	0.550336	0.67694
0.71082	0.263645	0.839699	0.834285	0.669414	Silence		0.178846	-0.232531	1.14604	-0.00340378	-0.865562			0.645131	0.520105	0.557631	0.563342	0.672249
0.652276	0.117815	0.714576	0.672244	0.511913	Think		2.61542	0.402056	0.822201	0.133928	0.390223			0.635557	0.497799	0.539194	0.539005	0.646776
0.777682	0.150575	0.192104	0.675471	0.669985	Victory		-1.70793	1.12088	0.520902	1.12592	-1.05188			0.656065	0.50281	0.462204	0.53949	0.672341
0.452578	0.508301	0.222941	0.354637	0.239955	OK		-1.13476	0.539213	-1.77703	-0.103573	0.28546			0.602898	0.557527	0.466748	0.491302	0.602793
0.27652	0.637364	0.494141	0.557953	0.491498	Like		-0.300312	-0.146056	-0.0615819	-0.596656	-1.61917			0.574106	0.577268	0.506711	0.521839	0.643474
0.512087	0.376454	0.2586	0.230462	0.222521	OK		-1.60681	1.70204	-0.476545	-0.887578	0.697795			0.61263	0.53736	0.472002	0.472652	0.599973
0.151899	0.548752	0.514711	0.548427	0.582528	Like		1.12361	-0.0815226	-0.951923	-0.961109	0.143968			0.553726	0.563714	0.509742	0.520408	0.658197
0.671637	0.157994	0.712971	0.674985	0.575678	Think		0.348697	2.16648	0.555028	-1.11147	0.935208			0.638723	0.503945	0.538957	0.539417	0.657089
0.5283	0.489175	0.237323	0.217704	0.185279	OK		-1.32901	-1.29784	0.423548	0.574589	-0.547016			0.615282	0.554602	0.468867	0.470736	0.59395
0.843019	0.24512	0.675248	0.70519	0.751902	Point		1.15957	-1.01777	1.01854	1.01023	-0.837094			0.66675	0.517271	0.533398	0.543953	0.685589
0.417439	0.223624	0.217751	0.363596	0.232368	Please		1.12851	0.671205	0.313544	-0.0770717	-1.85071			0.597152	0.513983	0.465983	0.492648	0.601566
0.657495	0.721518	0.821204	0.782885	0.637017	Me		-2.11434	0.271623	-2.63462	-0.237328	0.358143			0.63641	0.59014	0.554906	0.555622	0.667009
0.429065	0.40984	0.222918	0.267465	0.268759	OK		-0.101804	-0.199952	0.957473	0.141109	0.00424507			0.599053	0.542467	0.466744	0.47821	0.607451
0.201031	0.144885	0.0606965	0.108634	0.0461251	Heart		0.984066	-0.831353	0.907837	1.03409	0.230331			0.561761	0.50194	0.44284	0.454354	0.571445
0.656306	0.88289	0.737299	0.765053	0.637906	Me		1.74528	-0.610515	2.74544	0.278217	0.215273			0.636216	0.614824	0.542542	0.552944	0.667153
0.777142	0.24813	0.713149	0.799404	0.730907	Point		-1.00781	0.331029	-1.28779	-0.933314	0.125365			0.655977	0.517732	0.538983	0.558103	0.682194
0.707635	0.893397	0.870088	0.881895	0.882502	No-like		1.61212	0.527659	0.221228	-1.94615	-0.60279			0.64461	0.616431	0.56211	0.570493	0.706711
0.292742	0.12867	0.166029	0.228525	0.248451	Hello		0.768666	-0.797461	-0.0614284	-0.679083	2.14233			0.576759	0.499459	0.458361	0.472361	0.604167
0.586175	0.468254	0.290288	0.223207	0.26827	OK		1.25483	-0.0832881	-0.351951	0.718537	-1.7894			0.624747	0.551401	0.476672	0.471562	0.607372
0.817624	0.0973551	0.196288	0.664063	0.652174	Victory		-1.54159	-1.12189	1.82021	-0.225149	-0.014727			0.662597	0.49467	0.46282	0.537776	0.66946
0.382968	0.244541	0.246646	0.320762	0.231474	Please		0.483928	-0.874161	0.592639	0.297592	-1.54209			0.591515	0.517183	0.470241	0.486214	0.601421
0.87353	0.247931	0.713174	0.614738	0.657513	Point		-1.5607	-0.135008	0.0520799	1.76819	-1.80791			0.67174	0.517701	0.538987	0.530368	0.670324
0.473233	0.517772	0.230858	0.313889	0.254058	OK		1.7671	-0.725884	-0.573777	2.01402	0.0956538			0.606276	0.558976	0.467914	0.485182	0.605073
0.650249	0.259719	0.841377	0.84217	0.692487	Silence		1.33533	-0.898292	-1.51047	-0.903228	-0.249779			0.635225	0.519504	0.557879	0.564527	0.67598
0.548028	0.437733	0.253178	0.225957	0.238362	OK		1.93608	-0.661652	1.22497	0.375899	0.252462			0.618508	0.546733	0.471203	0.471975	0.602535
0.764975	0.278387	0.881705	0.779971	0.738587	Silence		1.44832	-0.474574	0.652633	-1.86228	1.19584			0.653987	0.52236	0.563821	0.555185	0.683436
0.245886	0.158469	0.143808	0.284025	0.249083	Hello		-0.157277	-1.05228	-0.527659	-0.397333	-0.958805			0.569096	0.504017	0.455087	0.480697	0.604269
0.125735	0.143855	0.116227	0.0933068	0.00716951	Heart		1.1782	-0.0373018	-1.29324	0.106727	-0.939599			0.549447	0.501782	0.451022	0.452052	0.565144
0.539244	0.451597	0.222224	0.291478	0.251826	OK		-0.140724	-0.0837485	-0.199329	-0.194882	0.0740033			0.617072	0.548854	0.466642	0.481816	0.604713
0.336018	0.691402	0.57825	0.590156	0.149069	Phone		-0.662699	-0.506411	1.25938	-1.20165	-0.510939			0.583836	0.585534	0.519105	0.526676	0.588094
0.273058	0.692098	0.536637	0.681066	0.202648	Phone		-0.62375	-1.42324	-0.897835	1.06703	0.0323257			0.57354	0.58564	0.512973	0.54033	0.596759
0.695491	0.276285	0.944852	0.86229	0.698857	Silence		-1.56251	0.774849	-0.441862	0.411695	1.22968			0.642624	0.522038	0.573127	0.567548	0.67701
0.152702	0.128813	0.114249	0.080285	0.118291	Heart		0.206669	0.540186	-0.859791	-0.560301	-0.253806			0.553857	0.499481	0.450731	0.450096	0.583116
0.478221	0.431716	0.311983	0.323849	0.218405	OK		-0.949399	-0.852947	0.278852	1.14295	-1.00071			0.607092	0.545813	0.479869	0.486678	0.599307
0.66376	0.902003	0.908504	0.888707	0.864819	No-like		0.935208	0.0283467	-1.07955	-0.114115	0.302633			0.637435	0.617747	0.567771	0.571516	0.703851
0.650962	0.242259	0.786477	0.733437	0.692957	Silence		-0.946043	0.732471	0.0793739	-1.11417	0.0382204			0.635342	0.516834	0.549789	0.548196	0.676056
0.707912	0.171942	0.736233	0.650292	0.597517	Think		0.607752	0.686132	1.56303	-0.475859	0.497821			0.644655	0.506078	0.542385	0.535708	0.660621
0.651386	0.238551	0.755791	0.683265	0.625276	Think		0.295354	0.111575	0.294874	-0.197613	0.454718			0.635411	0.516267	0.545267	0.54066	0.66511
0.306381	0.719161	0.529128	0.517291	0.174854	Phone		-0.820057	-0.451244	0.171389	-0.457944	-0.668715			0.57899	0.58978	0.511867	0.515732	0.592264
0.113576	0.103969	0.0782246	0.21452	0.0977388	Heart		-0.0948853	0.269242	-1.50903	1.09949	1.19475			0.547459	0.495681	0.445422	0.470258	0.579792
0.425157	0.261517	0.259684	0.300101	0.303245	Please		-0.711325	-0.113191	1.29271	1.7577	-2.07854			0.598414	0.519779	0.472162	0.483111	0.613028
0.240131	0.571776	0.368251	0.503971	0.571049	Like		-0.406621	0.758937	-1.48257	-0.0319437	0.243155			0.568155	0.567236	0.48816	0.513731	0.65634
0.227564	0.0779267	0.161843	0.056195	0.0936778	Heart		1.36444	-0.449634	0.242445	1.6527	1.00236			0.5661	0.491698	0.457744	0.446478	0.579135
0.585632	0.846246	0.742332	0.667511	0.606875	Me		-0.0862826	0.543907	-1.09739	-0.201904	-0.644231			0.624658	0.609218	0.543284	0.538294	0.662134
0.13635	0.0104831	0.0760278	0.0842054	0.0743536	Heart		1.59305	1.6263	-0.656519	-0.248752	-0.909804			0.551183	0.481382	0.445099	0.450685	0.57601
0.803068	0.295147	0.647026	0.668029	0.710127	Point		-0.219268	0.966343	-0.688942	-0.14737	0.547104			0.660217	0.524923	0.52924	0.538372	0.678833
0.400821	0.199578	0.302561	0.300881	0.232701	Please		-0.294874	-0.486166	2.9504	2.11292	-1.78902			0.594434	0.510305	0.47848	0.483229	0.601619
0.715475	0.162508	0.689509	0.637341	0.438012	Think		2.05019	1.69847	0.686132	-0.614114	-0.73137			0.645892	0.504635	0.5355	0.533763	0.634824
0.623285	0.823994	0.84147	0.870652	0.858403	No-like		0.206747	-2.23632	-0.831678	1.41113	-0.863561			0.630816	0.605815	0.557892	0.568804	0.702814
0.768033	0.237857	0.655843	0.763431	0.777255	Point		0.569814	0.707882	-0.255544	1.05441	0.853388			0.654487	0.51616	0.530539	0.552701	0.68969
0.11851	0.118675	0.0892125	0.114436	0.0624813	Heart		-0.733271	1.80284	0.460495	-0.221698	-0.630921			0.548266	0.497931	0.447042	0.455226	0.57409
0.499107	0.282817	0.23103	0.309924	0.243845	Please		-2.85283	-2.05207	-0.173874	0.91421	-0.693312			0.610508	0.523037	0.46794	0.484587	0.603422
0.113939	0.069173	0.123671	0.086799	0.0939926	Heart		-0.424302	-1.57218	-1.14678	-1.74739	2.00824			0.547518	0.490359	0.452119	0.451075	0.579186
0.832611	0.300146	0.736332	0.785875	0.679581	Point		0.0459534	-1.03683	-1.56798	0.61587	0.239531			0.665048	0.525688	0.5424	0.556071	0.673893
0.836867	0.271676	0.223777	0.723575	0.695011	Victory		0.339769	-0.492287	-0.377213	-1.13388	-0.810353			0.665744	0.521333	0.466871	0.546714	0.676388
0.528481	0.528031	0.268386	0.327483	0.198206	OK		1.40989	1.31545	-1.04116	0.369666	0.0630382			0.615311	0.560545	0.473444	0.487224	0.59604
0.149343	0.0542035	0.105671	0.0893048	0.145914	Heart		-0.992418	0.787511	0.606281	0.627192	1.05949			0.553308	0.488069	0.449467	0.451451	0.587583
0.125659	0.572382	0.522848	0.624451	0.62915	Like		0.290164	1.00489	0.106572	-1.35308	0.290484			0.549435	0.567329	0.510941	0.531827	0.665737
0.38142	0.309365	0.214389	0.250889	0.256723	Please		0.671682	-1.3048	0.318771	-0.365167	0.292159			0.591261	0.527098	0.465487	0.47572	0.605504
0.638015	0.682129	0.753501	0.696919	0.698717	Me		0.635875	-0.235125	0.304797	0.906568	0.57486			0.633224	0.584115	0.54493	0.542711	0.676988
0.19073	0.544424	0.365169	0.613839	0.558701	Like		-1.82869	-1.62774	0.140724	-0.032785	0.0196997			0.560076	0.563052	0.487706	0.530233	0.654343
0.297837	0.227123	0.168384	0.237563	0.152721	Hello		-1.46467	0.832867	2.0446	-2.03906	0.339363			0.577592	0.514519	0.458708	0.473719	0.588684
0.760317	0.173553	0.690902	0.64198	0.484406	Think		0.245045	0.779919	-1.55786	-1.90512	-0.487715			0.653225	0.506325	0.535705	0.534459	0.642327
0.654062	0.726739	0.737514	0.674474	0.602148	Me		0.272654	0.302554	-0.302554	0.703074	1.86751			0.635849	0.590939	0.542574	0.53934	0.66137
0.0778687	0.0821909	0.0243903	0.1571	0.028235	Heart		0.826285	2.0961	0.896005	-0.0741568	0.130609			0.541619	0.49235	0.43749	0.461634	0.568551
0.375799	0.211254	0.209869	0.143724	0.155899	Hello		-1.13054	0.0839793	0.278296	1.42895	0.321427			0.590342	0.512091	0.464821	0.459625	0.589198
0.839088	0.219664	0.218173	0.682733	0.677178	Victory		-0.604443	0.0209241	-0.106803	0.235833	1.19757			0.666107	0.513378	0.466045	0.54058	0.673504
0.669627	0.828778	0.678571	0.640889	0.665267	Me		-0.0717023	-0.994548	0.678601	-0.0239845	0.779712			0.638394	0.606547	0.533888	0.534296	0.671578
0.207198	0.121082	0.092953	0.0592615	0.0745038	Heart		0.625888	0.956868	1.1668	0.360019	-0.275037			0.56277	0.498299	0.447593	0.446939	0.576034
0.661033	0.958727	0.912025	0.911653	0.892619	No-like		-0.629054	-1.66757	0.385605	-2.16171	0.922255			0.636989	0.626423	0.568289	0.574962	0.708347
0.874968	0.212417	0.157595	0.692738	0.635478	Victory		1.5346	0.70582	1.74739	-0.428826	1.1119			0.671975	0.512269	0.457118	0.542083	0.66676
0.56056	0.245246	0.822825	0.642445	0.502717	Think		-1.49229	-0.62775	-0.927535	0.58146	-0.274163			0.620558	0.517291	0.555145	0.534529	0.645289
0.253302	0.543218	0.464815	0.588322	0.572937	Like		0.176826	0.405873	-0.24284	-2.17537	0.00615842			0.570309	0.562868	0.50239	0.5264	0.656645
0.757639	0.883491	0.911326	0.942712	0.886703	No-like		1.85411	0.307201	0.0206182	0.95072	1.07354			0.652787	0.614915	0.568186	0.579627	0.70739
0.77577	0.221803	0.244456	0.693494	0.703721	Victory		-0.0864361	-1.69814	-1.04393	0.487457	1.31092			0.655753	0.513705	0.469918	0.542196	0.677797
0.419236	0.319255	0.242026	0.272118	0.206058	Please		-1.2744	-0.245914	-2.62491	0.383463	1.76856			0.597446	0.528611	0.46956	0.478909	0.597311
0.870947	0.251043	0.730533	0.79278	0.724783	Point		2.88077	-0.450819	-0.104264	1.43107	0.852397			0.671318	0.518177	0.541545	0.557108	0.681203
0.154378	0.552139	0.493242	0.530027	0.553848	Like		-0.668906	-0.224364	0.305117	0.913165	0.216761			0.554131	0.564232	0.506578	0.517645	0.653558
0.83406	0.310711	0.630822	0.745047	0.736441	Point		-0.964149	-0.381076	0.829409	0.294874	0.696039			0.665285	0.527304	0.526852	0.549939	0.683089
0.425346	0.28218	0.219696	0.340405	0.289314	Please		1.04169	0.189661	-0.816742	1.42577	-0.326748			0.598445	0.52294	0.466269	0.489165	0.610775
0.412825	0.198737	0.279092	0.239439	0.288626	Please		-0.147525	1.103	0.143891	0.0363832	-0.610607			0.596397	0.510177	0.475022	0.474	0.610664
0.136017	0.152965	0.149985	0.0584958	0.0679592	Heart		-0.182113	-0.676387	0.515215	0.661652	0.0995738			0.551129	0.503175	0.455997	0.446824	0.574976
0.415389	0.29244	0.256986	0.143697	0.247338	Please		-0.0226078	0.445068	-0.185224	0.163864	0.146983			0.596817	0.524509	0.471764	0.459621	0.603987
0.147331	0.0436336	0.0777592	0.076607	0.0757206	Heart		-3.03815	1.69235	-1.29412	0.280045	1.22383			0.552979	0.486452	0.445354	0.449544	0.576231
0.726443	0.309157	0.801982	0.828899	0.6975	Silence		-0.930479	0.590361	-1.91126	-0.563705	-0.104495			0.647686	0.527066	0.552074	0.562533	0.676791
0.429345	0.293773	0.233154	0.176685	0.20402	Please		-0.900127	0.0810621	0.421541	2.27225	0.31009			0.599099	0.524713	0.468253	0.464575	0.596981
0.724045	0.121039	0.760876	0.631081	0.543044	Think		-1.24697	-0.335962	-0.442958	-1.97759	-0.656423			0.647294	0.498292	0.546016	0.532822	0.651811
0.684407	0.297999	0.820394	0.774	0.639463	Silence		1.88124	-2.14614	0.150619	0.359121	-0.0228374			0.640811	0.52536	0.554787	0.554288	0.667405
0.186562	0.50802	0.36503	0.578299	0.502989	Like		-0.0513148	1.59007	0.259261	1.57614	-1.50073			0.559395	0.557484	0.487685	0.524895	0.645333
0.833384	0.196204	0.194321	0.677618	0.655449	Victory		-0.021995	0.332241	-1.52499	-0.125133	-2.14692			0.665175	0.509789	0.46253	0.539812	0.66999
0.666857	0.816922	0.924389	0.948755	0.828062	No-like		-0.57513	0.442283	-0.832651	-0.723696	0.273845			0.637941	0.604733	0.570111	0.580535	0.697907
0.340793	0.164821	0.19618	0.277303	0.25021	Hello		0.0652608	0.906452	0.938412	0.223266	-1.13534			0.584617	0.504989	0.462804	0.479687	0.604451
0.809017	0.221117	0.685468	0.697309	0.68188	Point		1.76492	0.860566	0.361733	-0.426228	-0.737782			0.66119	0.5136	0.534904	0.542769	0.674265
0.386982	0.24844	0.160022	0.237598	0.232165	Hello		-0.332079	0.547815	-0.768462	-0.82553	1.13461			0.592171	0.517779	0.457476	0.473724	0.601533
0.719112	0.275166	0.841759	0.811033	0.728695	Silence		1.78075	-1.41528	-1.48418	-1.45867	0.437059			0.646487	0.521867	0.557935	0.55985	0.681836
0.747639	0.281538	0.194669	0.691152	0.691199	Victory		1.82544	0.229624	-0.417531	-0.763025	0.564692			0.651152	0.522842	0.462581	0.541845	0.675772
0.654653	0.14027	0.734375	0.604344	0.427965	Think		0.616517	1.48418	1.29926	0.804419	0.446589			0.635945	0.501234	0.542111	0.528807	0.633199
0.709182	0.318201	0.863243	0.819847	0.68541	Silence		-1.6341	-0.330867	1.48166	0.10665	0.796304			0.644863	0.52845	0.561101	0.561174	0.674836
0.346872	0.25371	0.240432	0.160356	0.180233	Hello		-0.15418	1.68377	0.301993	0.33669	-1.01431			0.585611	0.518585	0.469325	0.462123	0.593134
0.861601	0.164399	0.191802	0.689643	0.72523	Victory		0.358143	-0.552265	0.578293	0.574048	-1.23278			0.669789	0.504924	0.462159	0.541618	0.681276
0.388876	0.780874	0.531653	0.538456	0.220658	Phone		0.159214	-0.168905	-0.651119	0.216996	-0.29152			0.592481	0.599219	0.512239	0.518911	0.599672
0.615501	0.798279	0.742738	0.739186	0.629903	Me		0.15209	-1.8369	1.82991	0.194336	0.307442			0.629542	0.601882	0.543344	0.549059	0.665858
0.7757	0.275939	0.736889	0.679006	0.716788	Point		-1.73348	-1.36657	0.373437	0.124902	0.260605			0.655741	0.521985	0.542482	0.54002	0.67991
0.292095	0.559276	0.414161	0.575374	0.540676	Like		-1.27096	-0.625888	-0.299592	1.51239	1.24067			0.576653	0.565324	0.494925	0.524456	0.651428
0.356257	0.161128	0.18966	0.17733	0.210352	Hello		0.545772	-1.31672	-0.66289	1.17545	2.42617			0.587146	0.504424	0.461843	0.464672	0.598005
0.650108	0.838574	0.656825	0.7229	0.639885	Me		-0.652633	-0.172088	-0.904608	-1.55401	0.430252			0.635202	0.608045	0.530684	0.546613	0.667473
0.0821099	0.0479101	0.123825	0.161538	0.123325	Heart		0.64904	0.0138846	0.598302	0.238587	0.590908			0.542313	0.487107	0.452142	0.4623	0.58393
0.644942	0.0894419	0.763542	0.635541	0.498968	Think		0.441271	0.542932	0.936986	0.504413	-0.84658			0.634357	0.493459	0.546409	0.533492	0.644682
0.631796	0.811448	0.721507	0.718229	0.672963	Me		0.0253613	-1.1023	1.62659	1.01533	-0.131997			0.632207	0.603896	0.540215	0.545912	0.672823
0.579077	0.436219	0.234715	0.243881	0.245829	OK		-0.360509	-0.957716	-0.00952468	0.172786	0.581008			0.623586	0.546502	0.468482	0.474668	0.603743
0.767928	0.315765	0.940354	0.816414	0.721087	Silence		-1.42746	-0.427065	0.817276	0.137093	1.07873			0.65447	0.528077	0.572464	0.560658	0.680606
0.471306	0.306834	0.195177	0.276778	0.225398	Please		0.460665	-2.05397	-1.1876	-0.226797	-0.266863			0.605961	0.526711	0.462656	0.479608	0.600438
0.528282	0.82977	0.642591	0.598004	0.680771	Me		-0.00807063	0.233317	1.27062	-0.482466	-0.740195			0.615279	0.606698	0.528586	0.527854	0.674085
0.745854	0.304157	0.838722	0.837384	0.821739	Silence		2.2544	0.55896	0.05277	0.570983	-1.5038			0.65086	0.526302	0.557488	0.563808	0.696884
0.855194	0.216634	0.210372	0.722871	0.708685	Victory		-0.515302	1.63702	0.775158	1.73693	1.75306			0.668741	0.512914	0.464895	0.546609	0.6786
0.79979	0.302861	0.863029	0.699944	0.617965	Silence		-0.886105	0.83211	0.327959	-1.68884	1.23474			0.659681	0.526103	0.561069	0.543165	0.663928
0.142699	0.190253	0.0685078	0.116089	0.0909669	Heart		-1.45073	0.97529	0.6072	0.556993	0.486079			0.552221	0.508879	0.443991	0.455474	0.578697
0.188302	0.186992	0.051509	0.102255	0.0389581	Heart		0.699455	0.641035	-1.04472	0.114654	1.48626			0.559679	0.50838	0.441486	0.453396	0.570286
0.336717	0.260196	0.170749	0.285635	0.245787	Hello		-0.889167	-0.713299	1.7982	0.399071	1.72124			0.583951	0.519577	0.459057	0.480939	0.603736
0.785495	0.262265	0.727527	0.746737	0.745425	Point		-0.0719319	0.0553746	0.0679438	0.628308	1.06933			0.657343	0.519894	0.541102	0.550193	0.684542
0.450386	0.265424	0.29815	0.186365	0.257325	Please		0.010366	-0.636157	-0.936868	0.0895079	0.485734			0.60254	0.520377	0.47783	0.466029	0.605602
0.672865	0.197764	0.669143	0.587425	0.569329	Think		-0.125056	-0.668235	1.00274	0.711818	-0.233631			0.638924	0.510028	0.532499	0.526266	0.656062
0.675209	0.358073	0.904056	0.797777	0.794409	Silence		-0.433779	-0.711721	-0.919217	0.785426	1.99856			0.639307	0.534549	0.567115	0.557859	0.692464
0.400614	0.280895	0.243476	0.228927	0.238676	Please		-2.41331	0.470384	-1.4444	-1.86099	-1.14959			0.5944	0.522743	0.469773	0.472421	0.602586
0.495534	0.484138	0.1639	0.193487	0.244131	OK		-0.469188	0.518451	-2.19963	-0.822415	-0.734674			0.609923	0.553831	0.458047	0.467099	0.603468
0.718768	0.126706	0.753024	0.632338	0.522483	Think		0.826499	-0.391379	1.56563	1.68948	-0.236855			0.646431	0.499159	0.544859	0.533011	0.648486
0.130719	0.589535	0.480137	0.631147	0.546393	Like		-0.104187	1.48441	0.169216	-0.936038	-0.601415			0.550262	0.569952	0.504647	0.532832	0.652352
0.175942	0.544529	0.462039	0.57071	0.531085	Like		-0.504587	-0.175971	-0.676196	-1.02047	-1.50143			0.557658	0.563068	0.50198	0.523755	0.649877
0.641797	0.159002	0.810454	0.648519	0.538026	Think		0.8911	0.0697855	0.789182	0.0458772	-0.877303			0.633843	0.504099	0.553322	0.535442	0.650999
0.673934	0.177969	0.735819	0.694492	0.498611	Think		1.28376	-1.48996	0.648286	-0.0607383	0.400314			0.639098	0.507	0.542324	0.542346	0.644625
0.37044	0.230685	0.22735	0.17585	0.17424	Hello		0.078453	-0.0672549	2.88077	0.517488	-0.525463			0.589466	0.515063	0.467397	0.46445	0.592165
0.436661	0.549582	0.242885	0.24744	0.235575	OK		-0.4616	-0.062962	0.631387	-1.02176	0.588632			0.600295	0.563841	0.469686	0.475202	0.602084
0.306699	0.756325	0.594036	0.503429	0.108911	Phone		0.788241	-1.27199	0.538064	0.0611226	0.869575			0.579042	0.595464	0.521431	0.51365	0.581599
0.419694	0.282395	0.248763	0.322942	0.231685	Please		-0.397581	-0.7569	0.366883	-1.16664	-0.590179			0.597521	0.522973	0.470553	0.486542	0.601455
0.318977	0.202212	0.223593	0.289256	0.145661	Hello		-1.02758	0.390719	0.962325	0.2576	0.901159			0.58105	0.510708	0.466844	0.481483	0.587542
0.532033	0.517893	0.262866	0.234006	0.228462	OK		0.656803	-0.472862	0.846142	-0.248911	1.75448			0.615892	0.558994	0.472631	0.473184	0.600934
0.377213	0.727828	0.583737	0.571086	0.287424	Phone		-0.927771	-0.165414	0.496696	-1.35384	-1.06258			0.590573	0.591106	0.519914	0.523812	0.61047
0.753754	0.25165	0.657	0.740689	0.717268	Point		-0.0195462	0.27615	-1.06231	-0.591544	2.0409			0.652152	0.51827	0.530709	0.549285	0.679988
0.413487	0.227028	0.31505	0.238292	0.307106	Please		-1.20071	1.00236	-0.925891	-0.331675	-0.119506			0.596505	0.514504	0.480321	0.473828	0.613653
0.732297	0.139853	0.810441	0.606028	0.529761	Think		1.6539	0.0868965	-1.29147	-0.506499	1.70236			0.648643	0.50117	0.55332	0.52906	0.649663
0.311801	0.78617	0.588667	0.571346	0.11041	Phone		0.761695	0.633911	1.22545	1.40269	-1.2672			0.579876	0.600029	0.52064	0.523851	0.581841
0.303541	0.766223	0.580486	0.549326	0.166962	Phone		-1.99687	-0.0134264	1.75842	0.46876	-0.294475			0.578525	0.596978	0.519435	0.520543	0.590988
0.56991	0.787403	0.726723	0.715495	0.679697	Me		0.087357	-0.695356	-0.536384	-1.15122	0.295354			0.622087	0.600218	0.540984	0.545501	0.673912
0.761611	0.292894	0.917681	0.847887	0.691125	Silence		1.26125	-0.750699	1.43771	0.418784	0.700529			0.653437	0.524579	0.569123	0.565385	0.67576
0.696045	0.934246	0.813107	0.908769	0.919059	No-like		0.322152	0.877642	0.329089	-0.355941	-0.832542			0.642715	0.622679	0.553713	0.574529	0.712623
0.544617	0.263091	0.210405	0.201669	0.207002	Please		-0.675042	0.980967	-1.59142	-0.0930413	0.0949626			0.61795	0.52002	0.4649	0.468328	0.597463
0.417053	0.188035	0.328947	0.273797	0.251286	Please		-0.113807	0.487629	-0.473719	-1.22012	-0.970499			0.597089	0.50854	0.482368	0.479161	0.604625
0.51052	0.471278	0.328125	0.235636	0.267454	OK		0.589814	-0.476888	1.83442	0.113037	-0.697697			0.612374	0.551864	0.482247	0.473429	0.60724
0.516648	0.538663	0.262161	0.279965	0.23507	OK		-0.523005	0.947	-0.913396	0.528892	0.678408			0.613376	0.562171	0.472527	0.480087	0.602003
0.60748	0.765543	0.677592	0.645865	0.654064	Me		-0.764048	-1.45601	1.06595	0.306881	-1.17759			0.628231	0.596874	0.533744	0.535043	0.669766
0.29865	0.737335	0.583088	0.630383	0.230322	Phone		-0.419535	0.782306	1.3881	-0.543287	0.669576			0.577725	0.59256	0.519818	0.532718	0.601235
0.389379	0.136805	0.222749	0.215389	0.161251	Hello		-0.331432	0.984189	-1.55018	-1.04209	-0.788764			0.592563	0.500704	0.466719	0.470388	0.590064
0.843835	0.218368	0.229357	0.719664	0.680817	Victory		0.565141	0.125981	-0.637468	-0.492028	0.183979			0.666884	0.513179	0.467693	0.546127	0.674093
0.585499	0.728276	0.744459	0.664439	0.569636	Me		-0.972952	1.52084	-0.140569	0.182735	-0.281238			0.624636	0.591174	0.543597	0.537832	0.656112
0.405761	0.172938	0.211659	0.256559	0.176822	Hello		-0.389564	0.516263	-1.23474	0.236226	-0.812479			0.595242	0.506231	0.465085	0.476572	0.592582
0.449509	0.446853	0.258863	0.252628	0.210632	OK		1.98741	1.11417	-2.67893	-0.0497823	1.73554			0.602397	0.548128	0.472041	0.475981	0.59805
0.407863	0.194612	0.30971	0.270843	0.214888	Please		0.273686	-0.0451882	0.433106	-0.337013	1.65873			0.595586	0.509546	0.479534	0.478717	0.598739
0.814553	0.232648	0.190266	0.729041	0.59557	Victory		-0.592001	-0.9053	2.40358	1.81264	-0.245361			0.662095	0.515364	0.461933	0.547535	0.660306
0.740988	0.27287	0.869659	0.750506	0.679454	Silence		0.978371	-0.422042	0.898178	0.850089	1.98139			0.650064	0.521516	0.562046	0.550759	0.673872
0.181725	0.116577	0.149839	0.12829	0.108894	Heart		-0.430168	-0.592183	1.60155	-0.492805	-3.48722			0.558604	0.49761	0.455975	0.457306	0.581596
0.498026	0.443842	0.270311	0.195501	0.23292	OK		-0.321347	-1.90889	1.57429	-0.0955004	1.55863			0.610331	0.547668	0.473728	0.467401	0.601655
0.387679	0.303606	0.242466	0.207341	0.261632	Please		-0.198704	0.368193	-0.701606	-0.318529	0.0665648			0.592285	0.526217	0.469625	0.469179	0.606298
0.748074	0.317122	0.643604	0.760574	0.781354	Point		1.37165	-0.762923	-0.315874	0.521339	1.00425			0.651223	0.528285	0.528735	0.552271	0.690353
0.594439	0.134653	0.707526	0.648358	0.450132	Think		-0.861896	1.51817	-0.283309	-0.532855	-0.30656			0.626098	0.500375	0.538155	0.535417	0.636784
0.337197	0.723329	0.518918	0.638451	0.235102	Phone		-0.319736	-0.996556	0.00608225	1.07409	0.527484			0.584029	0.590417	0.510362	0.533929	0.602008
0.815176	0.244063	0.214251	0.657091	0.67401	Victory		0.652822	0.005316	-0.553334	-1.47277	0.76805			0.662197	0.51711	0.465467	0.536729	0.672992
0.265991	0.637657	0.443878	0.569622	0.540539	Like		0.149691	0.983568	0.336042	-0.247649	-2.05019			0.572384	0.577313	0.499304	0.523592	0.651406
0.441461	0.393333	0.253494	0.260287	0.252207	OK		0.542666	0.0977298	-0.427484	0.435965	-0.839159			0.60108	0.539942	0.47125	0.477132	0.604774
0.317809	0.252039	0.208829	0.235576	0.205433	Hello		-0.2246	0.331999	-1.22854	0.527484	-2.07129			0.580859	0.51833	0.464668	0.47342	0.597209
0.194593	0.0671054	0.0354188	0.0442376	0.134098	Heart		0.638499	-0.813864	-0.0649538	-0.0419709	-1.78037			0.560708	0.490043	0.439115	0.444682	0.585672
0.347189	0.721362	0.510712	0.542146	0.283669	Phone		-1.20861	0.577388	0.711523	-0.0172508	1.3279			0.585663	0.590116	0.509153	0.519465	0.609862
0.854092	0.222799	0.10951	0.69211	0.69778	Victory		0.678793	0.556189	0.25839	-0.252305	0.669768			0.668561	0.513857	0.450033	0.541989	0.676836
0.194798	0.035675	0.137036	0.115683	0.0764606	Heart		0.00172122	-0.600317	-1.25282	1.49907	0.417865			0.560742	0.485235	0.454089	0.455413	0.576351
0.323924	0.575787	0.474992	0.584299	0.575842	Like		0.883165	1.49066	0.333534	0.131997	0.350811			0.581859	0.56785	0.503889	0.525796	0.657115
0.211006	0.564586	0.391251	0.593945	0.615931	Like		0.308485	-1.34208	0.0474847	1.51071	-0.117427			0.563392	0.566136	0.491549	0.527245	0.663599
0.758752	0.23544	0.147552	0.663848	0.683341	Victory		-0.0580565	0.0940406	1.03513	-0.624213	1.65091			0.652969	0.515791	0.455638	0.537744	0.674501
0.248251	0.575664	0.528182	0.576135	0.572991	Like		0.291042	-0.215352	-0.496868	-0.759958	0.606833			0.569483	0.567831	0.511727	0.52457	0.656654
0.448417	0.272397	0.25251	0.216107	0.255059	Please		1.03018	1.86185	0.040211	0.231352	-0.27933			0.602218	0.521444	0.471105	0.470496	0.605235
0.208099	0.553757	0.515583	0.563584	0.576843	Like		1.21675	-0.502329	-2.03117	-0.463729	0.0710884			0.562917	0.56448	0.509871	0.522685	0.657277
0.173238	0.513366	0.496477	0.589681	0.53482	Like		0.829193	-0.8852	-0.420287	0.47826	-0.0837485			0.557216	0.558302	0.507055	0.526604	0.650481
0.228631	0.575614	0.512447	0.544629	0.605953	Like		0.090813	1.36774	2.63215	0.455567	0.379514			0.566275	0.567823	0.509408	0.519838	0.661985
0.439308	0.298141	0.243316	0.240766	0.241191	Please		1.00147	2.36425	0.425139	0.983941	0.159214			0.600728	0.525381	0.46975	0.4742	0.602992
0.738365	0.318562	0.83756	0.792057	0.760025	Silence		0.456331	1.27354	0.690883	-0.0197758	-0.772063			0.649635	0.528505	0.557316	0.557	0.686903
0.35745	0.690817	0.596632	0.595907	0.118148	Phone		-1.06527	0.778158	1.66024	0.697697	-0.896232			0.587341	0.585444	0.521814	0.52754	0.583093
0.686984	0.176078	0.759546	0.567048	0.512649	Think		-0.0120485	1.27838	0.988794	0.248042	2.37824			0.641233	0.506711	0.54582	0.523205	0.646895
0.758015	0.209067	0.206531	0.685941	0.643861	Victory		-1.33031	0.165414	-0.0804482	-0.415446	1.00236			0.652849	0.511757	0.464329	0.541062	0.668116
0.335153	0.193895	0.156246	0.183105	0.256944	Hello		1.53734	-0.0570606	1.65571	-1.84565	-0.143195			0.583695	0.509436	0.45692	0.465539	0.60554
0.150585	0.108265	0.11564	0.092808	0.0459888	Heart		-0.654717	-1.02124	0.0861291	-0.191453	-0.227268			0.553511	0.496338	0.450936	0.451977	0.571423
0.765336	0.296152	0.176749	0.695363	0.604458	Victory		0.618184	0.498341	-0.669384	-1.15583	0.635969			0.654046	0.525077	0.459941	0.542477	0.661743
0.149814	0.627673	0.514961	0.542633	0.593067	Like		-2.00082	0.974305	0.693216	-0.420119	0.875282			0.553385	0.575786	0.509779	0.519538	0.659901
0.790317	0.255891	0.647952	0.778311	0.685004	Point		0.00638693	-0.461516	2.07392	0.535324	0.776813			0.658132	0.518919	0.529376	0.554935	0.67477
0.0119891	0.0840318	0.0606238	0.0531419	0.114196	Heart		-0.58146	0.459559	-1.7815	-1.22675	0.0474847			0.530845	0.492632	0.442829	0.44602	0.582454
0.855574	0.261792	0.23343	0.691226	0.634134	Victory		0.385439	1.87367	-2.22894	1.71322	-0.975413			0.668803	0.519822	0.468293	0.541856	0.666543
0.727617	0.310308	0.749399	0.638047	0.493488	Think		-1.08326	0.738787	0.415696	0.834925	1.98796			0.647878	0.527242	0.544325	0.533869	0.643796
0.171815	0.57101	0.429248	0.643914	0.540232	Like		-1.22448	1.22821	1.55095	-0.452176	1.80284			0.556983	0.567119	0.497148	0.53475	0.651356
0.455231	0.216812	0.1735	0.19872	0.209137	Hello		1.79589	0.842756	0.103034	0.84669	-0.329089			0.603332	0.512942	0.459462	0.467885	0.597808
0.201776	0.688074	0.503439	0.572025	0.188769	Phone		0.567745	0.553601	0.225934	-2.00652	-2.20309			0.561883	0.585025	0.508081	0.523953	0.594514
0.219965	0.5509	0.522484	0.534061	0.581015	Like		-1.00375	1.29412	-1.66542	-0.672642	1.23836			0.564857	0.564043	0.510888	0.518251	0.657952
0.105967	0.136218	0.116016	0.109097	0.111228	Heart		-0.805476	-1.62373	-1.53015	-1.05828	1.19428			0.546214	0.500614	0.450991	0.454424	0.581974
0.771937	0.173048	0.162086	0.585423	0.621696	Victory		-0.737984	-0.123977	0.42313	1.5512	-0.672067			0.655126	0.506247	0.45778	0.525965	0.664531
0.263859	0.183451	0.185946	0.206672	0.225701	Hello		0.673506	1.36444	-1.52425	-0.485907	-1.36638			0.572036	0.507839	0.461296	0.469079	0.600487
0.701072	0.747238	0.760834	0.636346	0.656319	Me		1.00134	1.56407	-0.563616	0.22256	-0.351137			0.643537	0.594074	0.54601	0.533613	0.670131
0.662343	0.830928	0.732543	0.709788	0.618907	Me		-0.196599	-0.440259	-1.07313	-0.760674	0.148608			0.637203	0.606875	0.541841	0.544644	0.66408
0.695948	0.30576	0.906718	0.777303	0.715053	Silence		1.3527	1.81422	-0.26021	-1.71621	0.316597			0.642699	0.526547	0.567507	0.554784	0.67963
0.390388	0.714945	0.586935	0.440184	0.235768	Phone		0.80717	0.442452	-1.46155	0.529859	1.44527			0.592728	0.589135	0.520385	0.504151	0.602115
0.479756	0.322188	0.246791	0.335114	0.189734	Please		0.188182	-0.90934	0.398409	2.28873	-0.478002			0.607343	0.52906	0.470262	0.48837	0.59467
0.0973979	0.156419	0.0495205	0.0167155	0.0267593	Heart		-1.46669	1.3855	0.208859	1.1387	1.6882			0.544813	0.503704	0.441193	0.440549	0.568313
0.116703	0.0790547	0.0933858	0.105812	0.0738616	Heart		1.39963	0.531445	1.25131	-0.0865896	-0.0203886			0.54797	0.49187	0.447657	0.45393	0.57593
0.338353	0.171782	0.126642	0.29239	0.165055	Hello		-1.02836	0.214021	0.402388	-2.59941	0.676002			0.584218	0.506054	0.452557	0.481953	0.590679
0.690227	0.751111	0.772049	0.701115	0.589751	Me		-0.840685	-1.23115	-1.04446	0.286018	-0.413029			0.641763	0.594667	0.547663	0.543341	0.659365
0.757889	0.276955	0.796958	0.71752	0.501104	Think		0.531356	0.720815	-0.581189	0.439164	-1.58467			0.652828	0.522141	0.551333	0.545805	0.645028
0.240291	0.0882551	0.110395	0.102211	0.0929881	Heart		0.340254	2.43203	-0.687101	-0.864673	0.300952			0.568181	0.493278	0.450163	0.45339	0.579024
0.256718	0.254986	0.306444	0.154321	0.200683	Hello		1.10624	-1.35289	-0.149305	-1.3855	-0.588996			0.570868	0.51878	0.479052	0.461216	0.596441
0.643857	0.274095	0.64905	0.667084	0.568098	Think		-0.991292	-1.23474	2.01635	-0.749382	-0.199017			0.63418	0.521703	0.529538	0.53823	0.655863
0.255479	0.581487	0.517157	0.629346	0.562928	Like		1.99912	0.0268926	1.63585	-1.37087	-1.17744			0.570665	0.568721	0.510103	0.532562	0.655027
0.768773	0.287501	0.830277	0.844581	0.724632	Silence		0.838181	0.203779	0.747459	-1.32037	-0.202217			0.654608	0.523754	0.556243	0.564889	0.681179
0.764973	0.0776949	0.694264	0.649828	0.529086	Think		-1.08092	0.477745	-1.81661	-0.658704	0.285859			0.653987	0.491662	0.536201	0.535638	0.649553
0.409392	0.273202	0.286811	0.297459	0.30516	Please		-0.0852071	0.472862	0.107034	-0.192933	1.46066			0.595836	0.521567	0.476159	0.482715	0.613338
0.737325	0.19641	0.608792	0.584677	0.442134	Think		1.09628	0.0998045	-1.45139	-0.668715	-0.0509317			0.649465	0.509821	0.523606	0.525853	0.635491
0.273929	0.645069	0.514789	0.585847	0.251063	Phone		0.533031	-0.764356	1.11502	0.0225305	0.814289			0.573683	0.578447	0.509754	0.526029	0.604589
0.685418	0.909007	0.905075	0.884372	0.872018	No-like		-2.73889	0.356674	-1.45999	0.860455	1.0073			0.640977	0.618818	0.567265	0.570865	0.705016
0.688796	0.746054	0.722255	0.718095	0.594497	Me		0.0592058	-1.38172	-1.04618	0.196676	-0.375078			0.641529	0.593893	0.540325	0.545891	0.660132
0.736648	0.256308	0.883449	0.762483	0.610682	Silence		0.0545322	1.61719	-1.09335	1.33142	1.03919			0.649355	0.518983	0.564078	0.552558	0.66275
0.810637	0.170255	0.715257	0.81258	0.624764	Point		1.36308	0.210031	1.39496	0.310732	0.407038			0.661455	0.50582	0.539294	0.560082	0.665027
0.767895	0.971959	0.842785	0.905392	0.900473	No-like		0.790958	-0.952525	0.810353	1.1252	0.0265868			0.654465	0.628447	0.558086	0.574022	0.709617
0.281299	0.719639	0.569276	0.522209	0.148657	Phone		-0.354148	0.760265	-0.635221	-0.809716	1.09516			0.574888	0.589853	0.517783	0.516471	0.588027
0.222885	0.613861	0.481312	0.576273	0.512115	Like		0.822845	0.509719	-0.578473	-1.65994	0.00638693			0.565335	0.573673	0.50482	0.524591	0.646809
0.92196	0.132398	0.215713	0.686621	0.760044	Victory		-0.335152	-1.2604	-0.41103	-0.0595128	0.0424313			0.67966	0.50003	0.465682	0.541164	0.686906
0.241874	0.177231	0.284357	0.274104	0.252102	Hello		0.2378	0.354312	0.152245	-0.0478678	0.255307			0.56844	0.506887	0.475798	0.479207	0.604757
0.44892	0.310765	0.216931	0.195979	0.217237	Please		-0.596656	0.298552	0.224835	1.25854	-0.966343			0.6023	0.527312	0.465862	0.467473	0.599118
0.334824	0.166396	0.171458	0.179208	0.229099	Hello		0.545417	0.638499	-1.63178	-0.51059	-0.730571			0.583641	0.50523	0.459161	0.464954	0.601037
0.382309	0.636871	0.527042	0.534683	0.100182	Phone		-1.34133	2.10584	-0.666516	-1.43706	0.768152			0.591407	0.577193	0.511559	0.518344	0.580187
0.691733	0.316553	0.860853	0.850871	0.669894	Silence		-0.15689	0.839814	-0.64094	-1.64024	-0.777434			0.642009	0.528198	0.560749	0.565833	0.672326
0.702125	0.820918	0.913892	0.90708	0.906528	No-like		-0.178846	-0.927535	0.600958	-0.234888	0.699845			0.643709	0.605344	0.568564	0.574276	0.710597
0.788687	0.348208	0.702425	0.679244	0.779519	Point		1.18497	-0.243469	-0.287612	0.25934	0.0807552			0.657865	0.53304	0.537403	0.540056	0.690056
0.761601	0.280494	0.615685	0.662175	0.617635	Point		-0.513207	1.50049	0.94079	-0.105034	-0.989294			0.653435	0.522682	0.524621	0.537492	0.663874
0.385822	0.207081	0.19273	0.201568	0.222517	Hello		-0.993168	0.338634	1.43427	-1.44636	0.254122			0.591981	0.511453	0.462296	0.468312	0.599972
0.278484	0.569938	0.44945	0.578518	0.595603	Like		-0.141805	-1.28081	0.562809	-0.842101	-1.73762			0.574428	0.566955	0.500125	0.524928	0.660311
0.897662	0.262591	0.123765	0.642972	0.652157	Victory		-0.591727	0.84003	0.034546	-1.23164	1.0745			0.675687	0.519944	0.452133	0.534608	0.669458
0.586202	0.291379	0.781958	0.65784	0.468683	Think		-0.659273	1.15927	1.00616	-0.995678	1.49837			0.624751	0.524347	0.549123	0.536841	0.639785
0.190335	0.068517	0.0825266	0.00284902	0.0555146	Heart		0.976029	0.76918	0.103265	-0.420538	0.307602			0.560012	0.490259	0.446056	0.438466	0.572963
0.27647	0.558283	0.501582	0.525033	0.55661	Like		0.00638693	1.37578	-0.739692	1.58494	-0.290881			0.574098	0.565172	0.507807	0.516895	0.654005
0.834982	0.240657	0.15996	0.641911	0.67858	Victory		-1.02551	0.105265	1.23918	-2.10303	-0.212769			0.665436	0.516589	0.457467	0.534449	0.673731
0.505353	0.317539	0.258323	0.356339	0.218229	Please		-0.0338571	-0.78023	-0.0485579	1.78075	-0.571615			0.611529	0.528349	0.471961	0.491558	0.599279
0.196286	0.219227	0.228265	0.179839	0.193783	Hello		0.773919	-1.14989	-0.155186	-0.242445	-0.127138			0.560985	0.513311	0.467532	0.465049	0.595325
0.36044	0.184584	0.178499	0.272144	0.258077	Hello		-2.50431	-0.855812	0.627936	-0.753744	0.339282			0.58783	0.508012	0.460199	0.478912	0.605723
0.526948	0.407509	0.259396	0.201362	0.229571	OK		0.44583	0.193323	1.16137	-0.884181	-0.384123			0.615061	0.54211	0.472119	0.468281	0.601113
0.277967	0.727865	0.491426	0.612043	0.165208	Phone		1.15718	1.10991	1.16242	-0.39725	0.262268			0.574343	0.591111	0.506311	0.529963	0.590704
0.683478	0.161256	0.66442	0.672879	0.605976	Think		1.02189	0.143659	-1.09683	0.449719	0.0351588			0.640659	0.504444	0.531803	0.5391	0.661989
0.722928	0.894154	0.909284	0.948474	0.901738	No-like		-0.506934	-0.0480213	-0.443971	-1.31037	-1.33496			0.647111	0.616546	0.567885	0.580493	0.709822
0.6444	0.877831	0.826427	0.880989	0.971145	No-like		-1.70074	-0.312981	-0.68101	-0.902653	0.746952			0.634269	0.61405	0.555676	0.570357	0.721047
0.669423	0.332467	0.890122	0.714264	0.680293	Silence		-0.829302	0.420036	-0.0348518	0.0924274	1.63614			0.638361	0.530632	0.565062	0.545316	0.674008
0.641047	0.251761	0.842017	0.785858	0.678542	Silence		-1.08133	-0.193479	-1.3331	0.757204	-0.183356			0.63372	0.518287	0.557973	0.556069	0.673725
0.17925	0.128131	0.143874	0.053929	0.0295148	Heart		0.128912	1.09349	0.286974	0.25507	0.117118			0.558199	0.499377	0.455096	0.446138	0.568758
0.306144	0.642697	0.55958	0.596426	0.144981	Phone		0.288728	-0.521077	-0.631667	0.604168	0.00401542			0.578951	0.578084	0.516354	0.527617	0.587433
0.692985	0.202922	0.694565	0.648783	0.532634	Think		0.0752311	-0.375161	0.714679	0.188883	-0.0396744			0.642214	0.510817	0.536245	0.535481	0.650127
0.570449	0.474587	0.211696	0.292175	0.258582	OK		0.956022	0.615315	-0.747964	0.253252	-1.85071			0.622175	0.55237	0.465091	0.481921	0.605805
0.654719	0.746849	0.744442	0.751043	0.635075	Me		-0.930245	0.381817	-0.415029	2.02045	-0.452344			0.635956	0.594015	0.543595	0.55084	0.666695
0.694313	0.304161	0.81383	0.728149	0.630245	Silence		0.845596	-0.28801	-0.250332	-1.17606	1.65061			0.642431	0.526302	0.55382	0.547401	0.665914
0.119078	0.0896094	0.0738982	0	0.16889	Heart		-0.918167	0.794624	-0.789391	-0.559944	-0.958321			0.548358	0.493485	0.444785	0.438038	0.591299
0.808673	0.251492	0.725433	0.708786	0.716864	Point		-0.818989	0.281557	0.431846	0.614114	-0.762718			0.661134	0.518246	0.540794	0.544493	0.679923
0.7996	0.225723	0.195255	0.684334	0.663333	Victory		-1.53089	2.70473	-1.19303	0.375078	1.50096			0.65965	0.514304	0.462668	0.540821	0.671265
0.631339	0.434066	0.211089	0.241395	0.206538	OK		-0.497475	-0.335233	-0.18149	0.352683	-1.66389			0.632133	0.546172	0.465001	0.474294	0.597388
0.338096	0.724593	0.529946	0.559063	0.182343	Phone		0.227897	-0.0771479	-0.399237	0.234731	-0.0397517			0.584176	0.590611	0.511987	0.522006	0.593475
0.251649	0.647637	0.484461	0.510478	0.49847	Like		0.323281	-1.39011	0.164562	0.172631	0.516875			0.570039	0.57884	0.505284	0.514709	0.644602
0.509174	0.439191	0.221202	0.326801	0.218756	OK		1.33514	1.55299	1.86315	0.419118	-0.503023			0.612154	0.546956	0.466491	0.487122	0.599364
0.21771	0.606231	0.438072	0.576391	0.564643	Like		-0.0239083	-0.848552	1.92767	-0.119969	0.278613			0.564489	0.572506	0.498449	0.524608	0.655304
0	0.132763	0.112216	0.106644	0.175908	Heart		0.953971	-1.00514	0.032403	-1.94666	-0.0773025			0.528885	0.500085	0.450431	0.454055	0.592434
0.648474	0.783235	0.769443	0.703471	0.577565	Me		0.0807552	0.373602	-0.119892	1.46646	-0.530035			0.634935	0.59958	0.547279	0.543695	0.657394
0.388291	0.186156	0.199825	0.224226	0.247465	Hello		0.957232	0.526165	-2.123	0.847895	-0.798616			0.592385	0.508252	0.463341	0.471715	0.604007
0.822064	0.263283	0.687983	0.775822	0.669979	Point		-0.563526	1.00717	-0.690204	-1.30785	-1.53634			0.663323	0.52005	0.535275	0.554562	0.67234
0.238445	0.111439	0.104859	0.124201	0.0743515	Heart		-1.67874	0.311776	-0.646116	1.30947	1.06325			0.567879	0.496824	0.449347	0.456692	0.57601
0.698624	0.786662	0.619917	0.745727	0.663279	Me		-0.960624	0.638124	2.44549	-0.292159	-1.30426			0.643136	0.600105	0.525245	0.550041	0.671256
0.477071	0.326808	0.284984	0.252089	0.185067	Please		0.625423	0.529067	-1.47845	1.3268	0.866453			0.606904	0.529766	0.47589	0.4759	0.593916
0.603047	0.218516	0.737958	0.683232	0.503763	Think		0.385522	0.401392	-1.56485	-2.39947	1.45778			0.627506	0.513202	0.542639	0.540655	0.645458
0.372346	0.319618	0.236473	0.200858	0.214518	Please		0.363531	-0.651687	-1.22854	-1.81661	0.203545			0.589777	0.528666	0.468742	0.468206	0.598679
0.509529	0.356918	0.227383	0.225485	0.269799	Please		-0.921905	0.207764	0.171622	-1.03044	1.15718			0.612212	0.534372	0.467402	0.471905	0.607619
0.51656	0.397382	0.255898	0.245735	0.220607	OK		-0.0364594	-0.912817	-0.242445	0.45786	1.40003			0.613362	0.540561	0.471604	0.474946	0.599663
0.531221	0.502622	0.244586	0.231635	0.285957	OK		1.02732	-1.37283	0.931425	-0.848443	1.92085			0.615759	0.556658	0.469937	0.472828	0.610232
0.540439	0.504516	0.231064	0.257966	0.276577	OK		-0.135703	0.460325	-0.250488	-0.361163	-0.123669			0.617267	0.556948	0.467945	0.476783	0.608715
0.231716	0.554482	0.495892	0.564312	0.551654	Like		0.58282	-0.111036	0.218485	0.757204	-0.91735			0.566779	0.564591	0.506969	0.522794	0.653203
0.311749	0.289144	0.26913	0.270825	0.228601	Please		-0.224992	0.898292	0.0435034	0.0718558	-1.59115			0.579868	0.524005	0.473554	0.478714	0.600956
0.601994	0.734722	0.699951	0.693639	0.644972	Me		0.141728	-2.22346	0.395678	0.100804	-0.171467			0.627334	0.59216	0.537039	0.542218	0.668296
0.628917	0.951357	0.818007	0.947437	0.840423	No-like		0.456586	1.8853	-1.02009	-0.0857449	-0.656235			0.631737	0.625296	0.554435	0.580337	0.699906
0.596369	0.771029	0.667484	0.712095	0.583475	Me		-0.624586	1.40474	1.45667	-0.17737	0.140415			0.626414	0.597713	0.532254	0.54499	0.65835
0.343844	0.270543	0.144603	0.221478	0.209193	Hello		-0.999578	-0.630361	-1.13476	0.597479	0.464922			0.585116	0.52116	0.455204	0.471303	0.597818
0.806357	0.260829	0.735751	0.731641	0.680554	Point		-1.0179	0.0146497	-0.684295	0.680528	-0.812586			0.660755	0.519674	0.542314	0.547926	0.67405
0.680317	0.24977	0.862479	0.867104	0.710176	Silence		1.72937	0.686616	0.0628847	-0.377952	-1.30875			0.640142	0.517983	0.560988	0.568271	0.678841
0.79311	0.838182	0.72673	0.725134	0.608192	Me		0.647058	-1.8554	-0.181334	-1.42408	-0.879779			0.658588	0.607985	0.540985	0.546949	0.662347
0.138537	0.613694	0.472068	0.541879	0.560984	Like		-0.119892	-1.90277	-0.789391	-0.299112	0.784178			0.551541	0.573648	0.503458	0.519425	0.654712
0.830313	0.29395	0.216462	0.689913	0.676101	Victory		-1.17958	-0.683327	0.536209	0.183979	-0.105342			0.664672	0.52474	0.465793	0.541659	0.67333
0.374214	0.204868	0.125099	0.231564	0.301207	Hello		-0.85515	0.511898	1.1431	-0.363368	-0.805476			0.590083	0.511115	0.45233	0.472818	0.612699
0.794544	0.263028	0.69159	0.805056	0.698376	Point		-1.02344	-1.44073	0.902078	-0.528628	0.118813			0.658823	0.520011	0.535807	0.558952	0.676933
0.791641	0.322462	0.753629	0.734615	0.798924	Point		0.734573	0.112807	-0.345121	0.119737	-0.516263			0.658348	0.529101	0.544948	0.548372	0.693194
0.788774	0.192954	0.197314	0.654491	0.605049	Victory		1.49159	-0.132306	1.47891	-0.91015	-0.0793739			0.657879	0.509292	0.462971	0.536338	0.661839
0.314325	0.30218	0.27847	0.305981	0.187887	Please		0.169139	0.392783	1.83114	0.425975	-1.29536			0.580289	0.525999	0.47493	0.483995	0.594372
0.727306	0.950378	0.866542	0.891585	0.912266	No-like		-0.319253	0.988794	2.90587	-1.59524	-0.808654			0.647827	0.625146	0.561587	0.571948	0.711525
0.83527	0.202841	0.219719	0.802896	0.634075	Victory		-0.0717023	1.34604	-0.765792	2.10025	-0.314105			0.665483	0.510804	0.466273	0.558628	0.666533
0.43489	0.292863	0.182213	0.25399	0.275554	Please		-0.250568	0.00493401	0.78023	-0.313382	-0.737582			0.600006	0.524574	0.460746	0.476186	0.60855
0.508117	0.498483	0.334056	0.264725	0.224774	OK		-0.192076	-1.36483	-0.356104	-0.575943	-0.881921			0.611981	0.556025	0.483121	0.477798	0.600337
0.286149	0.720644	0.555941	0.565616	0.216113	Phone		-0.728575	2.01402	-1.26686	-0.929772	0.0950399			0.575681	0.590007	0.515818	0.52299	0.598937
0.215831	0.603453	0.500579	0.569524	0.54167	Like		-0.177292	-1.02732	-0.500594	0.905184	-2.27325			0.564181	0.572081	0.50766	0.523577	0.651589
0.718789	0.311106	0.856938	0.812939	0.708661	Silence		0.856585	-0.898062	0.293836	0.162158	0.297512			0.646434	0.527364	0.560172	0.560136	0.678596
0.847523	0.249108	0.174918	0.596388	0.677008	Victory		-0.283309	1.32367	-0.0264333	1.35922	1.15048			0.667487	0.517881	0.459671	0.527612	0.673477
0.780555	0.96597	0.846642	0.959128	0.830392	No-like		0.151161	-0.0399041	-0.856144	1.01252	-0.413528			0.656535	0.627531	0.558655	0.582093	0.698283
0.73031	0.176002	0.5997	0.561274	0.512218	Think		0.399071	-0.157819	-2.41331	0.627842	-0.976274			0.648318	0.506699	0.522266	0.522338	0.646825
0.241664	0.700606	0.581306	0.574606	0.161553	Phone		0.714482	0.395264	-0.282831	-1.51167	0.175505			0.568406	0.586942	0.519555	0.52434	0.590113
0.634394	0.833398	0.725299	0.696923	0.661195	Me		-0.212065	-0.22358	-0.0429668	0.280522	-1.00476			0.632632	0.607253	0.540774	0.542711	0.670919
0.516121	0.306297	0.295237	0.27303	0.262768	Please		-0.350324	0.833734	-1.50927	1.1156	-0.918401			0.61329	0.526629	0.477401	0.479045	0.606482
0.84418	0.229841	0.225648	0.668702	0.695309	Victory		2.2448	-1.05561	2.20136	0.950361	0.781165			0.66694	0.514934	0.467146	0.538473	0.676437
0.355988	0.527385	0.318565	0.27936	0.201039	OK		-0.681396	-1.59605	2.06415	0.815355	-0.834275			0.587102	0.560446	0.480839	0.479996	0.596499
0.0611371	0.107148	0.0441309	0.11893	0.0752534	Heart		-1.22789	-0.105726	-0.643855	0.344472	0.548525			0.538883	0.496167	0.440399	0.455901	0.576156
0.589753	0.477192	0.300388	0.327058	0.290156	OK		0.742713	0.244809	2.13855	-2.18692	-0.0030218			0.625332	0.552769	0.47816	0.48716	0.610912
0.572238	0.453264	0.324063	0.214288	0.247826	OK		-0.355697	-0.860455	0.961959	0.861562	0.948678			0.622467	0.549109	0.481649	0.470223	0.604066
0.779302	0.299429	0.942296	0.696353	0.729277	Silence		0.333696	-2.80284	1.15613	0.902537	-0.755474			0.65633	0.525578	0.57275	0.542626	0.68193
0.37282	0.223402	0.18599	0.212898	0.215292	Hello		-1.47549	0.116734	1.37855	-0.226169	0.302954			0.589855	0.513949	0.461302	0.470014	0.598804
0.693096	0.258274	0.716519	0.691022	0.542109	Think		1.35729	0.798616	1.05882	-0.865004	-0.839268			0.642232	0.519283	0.53948	0.541825	0.65166
0.693738	0.891968	0.923861	0.89014	0.883437	No-like		0.468419	0.0874343	-0.83536	0.457944	0.928594			0.642337	0.616212	0.570033	0.571731	0.706862
0.676872	0.853395	0.87265	0.96034	0.792351	No-like		-0.928831	0.564334	1.16861	1.06272	0.254832			0.639579	0.610312	0.562487	0.582275	0.692131
0.829053	0.18626	0.690775	0.708756	0.738738	Point		0.144664	1.68948	1.5764	2.63462	0.307041			0.664466	0.508268	0.535686	0.544489	0.68346
0.58031	0.93257	0.931224	0.947902	0.897198	No-like		-0.304797	0.629988	0.402886	0.715074	1.03278			0.623787	0.622422	0.571118	0.580407	0.709088
0.241899	0.598802	0.458532	0.497478	0.530993	Like		0.997688	-0.792213	-0.687197	0.264486	1.54411			0.568444	0.57137	0.501464	0.512756	0.649862
0.222884	0.191546	0.237813	0.213557	0.263362	Hello		1.25064	-1.34566	-2.87117	-0.76282	0.957596			0.565335	0.509077	0.468939	0.470113	0.606578
0.516469	0.338639	0.245197	0.326044	0.23378	Please		-0.668332	0.212456	-0.505369	1.82585	-1.59687			0.613347	0.531576	0.470027	0.487008	0.601794
0.747472	0.316388	0.714551	0.702871	0.746131	Point		-0.148531	-0.646021	0.182812	0.656044	-1.04684			0.651125	0.528172	0.53919	0.543605	0.684656
0.737386	0.255127	0.237745	0.647263	0.680018	Victory		1.42029	1.43107	0.254832	-1.61974	-0.960381			0.649475	0.518802	0.468929	0.535253	0.673964
0.354543	0.725354	0.521697	0.631888	0.210271	Phone		-1.05042	0.0242903	-0.833193	-0.661842	0.798091			0.586866	0.590727	0.510772	0.532944	0.597992
0.700529	0.318762	0.926094	0.882822	0.702387	Silence		-0.283627	0.469358	1.43385	-1.16937	-0.302554			0.643448	0.528536	0.570363	0.570632	0.677581
0.519666	0.495303	0.31333	0.272199	0.255817	OK		0.374258	-0.186236	0.631761	-0.73909	1.02577			0.61387	0.555539	0.480067	0.478921	0.605358
0.656546	0.861499	0.812571	0.89943	0.897774	No-like		-1.35941	-0.183591	0.594829	1.28516	0.285619			0.636255	0.611552	0.553634	0.573127	0.709181
0.672162	0.310175	0.9018	0.858828	0.711159	Silence		1.43001	0.347802	-1.26396	0.711425	-0.0271984			0.638809	0.527222	0.566783	0.567029	0.679
0.528111	0.458142	0.231831	0.292083	0.232739	OK		-1.63819	-1.44506	0.141496	1.40803	-0.0187049			0.615251	0.549855	0.468058	0.481907	0.601626
0.742973	0.273653	0.663432	0.727745	0.636175	Point		2.73889	0.463899	2.01519	0.70092	0.658133			0.650389	0.521636	0.531657	0.547341	0.666873
0.72893	0.137613	0.732455	0.724996	0.535588	Think		-0.788868	0.772889	1.08601	0.455058	-0.247963			0.648092	0.500827	0.541828	0.546928	0.650605
0.443112	0.265887	0.253158	0.220333	0.255555	Please		-0.87618	2.42184	-0.329978	0.0749242	0.615962			0.60135	0.520448	0.4712	0.471131	0.605316
0.632625	0.204867	0.706293	0.530497	0.555061	Think		1.31454	-1.25131	0.415112	-1.62087	0.343255			0.632343	0.511114	0.537973	0.517715	0.653754
0.568883	0.501476	0.306591	0.287548	0.222816	OK		-0.450482	-0.469358	-0.0204648	1.56903	1.41216			0.621919	0.556483	0.479074	0.481226	0.600021
0.874002	0.162556	0.667331	0.725124	0.714864	Point		0.865339	0.670821	-0.212299	0.154025	-0.523269			0.671817	0.504643	0.532232	0.546947	0.679599
0.372028	0.118574	0.229411	0.240414	0.171415	Hello		-0.79347	0.288329	1.26328	-0.268132	1.98084			0.589725	0.497915	0.467701	0.474147	0.591708
0.771505	0.255636	0.673791	0.708895	0.660973	Point		-1.00793	1.20877	-0.734271	-1.67842	-0.862228			0.655055	0.51888	0.533184	0.544509	0.670883
0.5938	0.486742	0.286131	0.247125	0.225416	OK		-1.69621	1.23147	0.925772	-1.13811	1.19788			0.625994	0.554229	0.476059	0.475155	0.600441
0.363905	0.784118	0.597944	0.565789	0.235974	Phone		-0.90507	-0.43908	-2.25344	-0.416196	0.0161037			0.588397	0.599716	0.522007	0.523016	0.602149
0.901416	0.29911	0.697486	0.793033	0.699171	Point		-0.607845	0.0972682	-0.143041	1.48257	-0.2246			0.6763	0.52553	0.536675	0.557147	0.677061
0.143802	0.0787206	0.131846	0.0767436	0.087371	Heart		-3.23402	-1.56355	-1.03148	-0.438995	-1.02112			0.552402	0.491819	0.453324	0.449565	0.578115
0.859121	0.308286	0.712039	0.756404	0.702373	Point		1.3871	-0.0549915	-1.38271	-0.319253	0.732471			0.669384	0.526933	0.53882	0.551645	0.677579
0.706776	0.257543	0.757395	0.684625	0.487749	Think		0.0445743	0.785844	-1.93508	1.36134	0.514865			0.644469	0.519172	0.545503	0.540864	0.642868
0.300721	0.672252	0.466618	0.613623	0.563577	Like		0.400232	-0.172165	1.31945	-0.558155	0.188493			0.578064	0.582605	0.502655	0.5302	0.655132
0.122311	0.13634	0.0866569	0.0851869	0.0697803	Heart		-0.341633	0.522041	-1.28796	0.363041	-0.0592058			0.548887	0.500633	0.446665	0.450833	0.57527
0.0897047	0.111517	0.0713081	0.0900879	0.0955157	Heart		-2.14233	-0.0843625	0.861342	0.0615046	-0.706409			0.543555	0.496836	0.444403	0.451569	0.579433
0.312784	0.695852	0.56335	0.583542	0.205675	Phone		0.61661	-1.41674	1.13972	0.221149	0.96891			0.580037	0.586214	0.516909	0.525682	0.597248
0.638456	0.729076	0.741144	0.711677	0.685291	Me		-0.335315	-1.23409	1.06987	-0.863117	-0.0877412			0.633297	0.591296	0.543109	0.544927	0.674816
0.670937	0.850361	0.847743	0.955509	0.911202	No-like		-0.775365	0.0827504	0.0822138	-0.839595	-0.770931			0.638608	0.609848	0.558817	0.581549	0.711353
0.627364	0.238918	0.906318	0.879836	0.80311	Silence		0.0412058	0.792738	-0.435376	0.382147	-0.571704			0.631483	0.516323	0.567448	0.570184	0.693871
0.383583	0.708285	0.591355	0.560089	0.217652	Phone		0.750192	-0.995551	0.912121	0.621985	0.751104			0.591615	0.588116	0.521036	0.52216	0.599185
0.426518	0.195853	0.187097	0.311731	0.24093	Please		-0.178536	-0.65358	0.0327088	0.426395	0.0782234			0.598637	0.509736	0.461466	0.484858	0.60295
0.749008	0.912774	0.819686	0.844722	0.869431	No-like		-0.806428	-1.219	0.793157	0.116117	0.383052			0.651376	0.619394	0.554682	0.56491	0.704597
0.593344	0.814487	0.705108	0.616227	0.614127	Me		-0.0414354	-0.939363	-1.01457	0.404877	0.00891191			0.625919	0.604361	0.537798	0.530591	0.663307
0.425502	0.358037	0.234667	0.26314	0.31065	Please		-0.427988	1.6527	0.306079	-2.05712	-0.827038			0.59847	0.534543	0.468475	0.47756	0.614226
0.551429	0.521919	0.254935	0.251884	0.209698	OK		-0.910613	-1.16318	0.82038	-0.111266	-0.110035			0.619064	0.55961	0.471462	0.47587	0.597899
0.554921	0.623603	0.769467	0.593104	0.575971	Me		1.66942	-1.24448	0.864227	-0.133156	-1.13665			0.619635	0.575163	0.547282	0.527118	0.657136
0.579362	0.445368	0.251051	0.343684	0.267777	OK		-0.494706	-0.0407465	-1.21195	-0.405624	-1.22125			0.623632	0.547901	0.47089	0.489657	0.607292
0.355045	0.220344	0.295616	0.256854	0.223101	Please		0.0203113	-0.0446516	0.658417	1.07409	1.5764			0.586948	0.513482	0.477457	0.476616	0.600067
0.789032	0.267263	0.177347	0.654466	0.761143	Victory		0.0607383	-0.120508	0.331675	0.746245	-1.09294			0.657921	0.520658	0.460029	0.536335	0.687084
0.209233	0.504037	0.420636	0.618963	0.530357	Like		0.544262	-0.298633	0.166579	0.802727	-1.38271			0.563102	0.556875	0.495879	0.531002	0.649759
0.572852	0.463865	0.240794	0.262642	0.216334	OK		1.79054	0.196676	0.984562	0.379514	-0.674274			0.622568	0.55073	0.469378	0.477485	0.598972
0.572864	0.444697	0.268228	0.322638	0.283673	OK		-0.142577	-1.50261	-0.0488637	-0.80146	-1.13432			0.62257	0.547798	0.473421	0.486496	0.609863
0.780126	0.207645	0.764442	0.688103	0.678153	Point		-0.0945784	-0.0862826	-0.985806	-0.56245	0.735674			0.656465	0.511539	0.546542	0.541387	0.673662
0.303021	0.209962	0.230212	0.22568	0.108548	Hello		0.689136	2.83537	0.473804	1.02901	0.877978			0.57844	0.511894	0.467819	0.471934	0.58154
0.669412	0.122866	0.7338	0.634597	0.428224	Think		0.4922	0.948439	-0.311535	-0.163553	0.9007			0.638359	0.498572	0.542026	0.53335	0.633241
0.280991	0.654462	0.602881	0.551039	0.133292	Phone		0.0278874	1.39637	0.51373	-0.179701	-0.418115			0.574837	0.579883	0.522735	0.520801	0.585542
0.323112	0.189938	0.181418	0.227633	0.17952	Hello		1.19506	-1.05842	-2.6371	2.09131	-0.157664			0.581726	0.508831	0.460629	0.472227	0.593018
0.121838	0.102122	0.170527	0.154132	0.149351	Heart		-0.695942	0.824241	-0.62013	1.06298	-0.247727			0.54881	0.495399	0.459024	0.461188	0.588139
0.181413	0.539051	0.466361	0.581331	0.533584	Like		-0.411196	0.713987	-0.286018	0.0921193	-0.188883			0.558553	0.56223	0.502617	0.52535	0.650281
0.320471	0.736126	0.547292	0.567471	0.15368	Phone		-2.00824	-1.12376	0.113114	-0.621613	-1.01393			0.581294	0.592375	0.514543	0.523269	0.588839
0.516054	0.543379	0.193506	0.203601	0.211168	OK		1.96531	0.299272	-0.788241	1.05228	-1.13388			0.613279	0.562892	0.46241	0.468618	0.598137
0.840508	0.233642	0.170982	0.687688	0.642559	Victory		0.782306	0.636157	0.135317	-0.644891	0.241579			0.66634	0.515516	0.459091	0.541324	0.667905
0.804128	0.177841	0.250255	0.761516	0.711177	Victory		2.09473	1.17256	0.830057	-0.325297	0.494965			0.66039	0.506981	0.470773	0.552413	0.679003
0.297502	0.282299	0.268826	0.23579	0.154161	Hello		-1.9765	-0.241184	1.20765	0.66108	-0.743318			0.577538	0.522958	0.473509	0.473452	0.588917
0.649057	0.817255	0.673191	0.735148	0.631283	Me		-0.934854	1.39092	-1.06947	-2.24765	0.152322			0.63503	0.604784	0.533095	0.548453	0.666082
0.640427	0.994699	0.882168	0.87743	0.821833	No-like		0.193636	0.365249	-0.495052	0.218092	0.830812			0.633619	0.631925	0.56389	0.569822	0.696899
0.624473	0.770499	0.721978	0.693861	0.607067	Me		1.40166	-0.927653	-0.343742	1.34756	-0.10511			0.63101	0.597632	0.540284	0.542252	0.662165
0.243205	0.0843102	0.115848	0.150041	0.0632001	Heart		-0.811735	-0.114577	0.55887	2.6817	-0.39932			0.568658	0.492674	0.450967	0.460573	0.574206
0.82592	0.168636	0.188904	0.683798	0.692471	Victory		-1.43278	1.31417	0.801144	-0.83525	0.656519			0.663954	0.505573	0.461732	0.54074	0.675977
0.695757	0.254719	0.855179	0.770147	0.690387	Silence		-0.345366	-0.0674072	0.240004	-0.467992	-1.36366			0.642667	0.51874	0.559913	0.553709	0.675641
0.592638	0.819631	0.64378	0.720189	0.705989	Me		0.933906	-0.233317	-1.89489	-0.64555	-0.945086			0.625804	0.605148	0.528761	0.546206	0.678164
0.135784	0.0861862	0.0486976	0.159797	0.0403308	Heart		-0.0919658	-0.0602017	-0.378282	0.719031	0.131844			0.551091	0.492961	0.441071	0.462039	0.570508
0.723137	0.291284	0.900071	0.723851	0.661904	Silence		-0.90992	0.318369	1.08643	-0.591363	0.460325			0.647145	0.524333	0.566528	0.546756	0.671034
0.374424	0.320463	0.195839	0.204129	0.184711	Please		1.81303	1.00806	1.103	0.495224	-0.0776856			0.590117	0.528796	0.462754	0.468697	0.593858
0.809217	0.177572	0.232795	0.756294	0.665258	Victory		-1.28063	0.279409	-0.14946	0.410197	-3.0706			0.661222	0.506939	0.4682	0.551628	0.671576
0.809358	0.282699	0.733186	0.677494	0.751065	Point		-1.29873	0.252858	0.681879	0.56541	1.10398			0.661245	0.523019	0.541936	0.539793	0.685454
0.631965	0.298057	0.850061	0.842703	0.73787	Silence		1.40228	1.19194	-0.988171	0.432939	-1.39942			0.632235	0.525369	0.559158	0.564607	0.68332
0.65394	0.143009	0.651388	0.670098	0.526175	Think		0.494188	1.23327	2.09679	0.787406	-0.984935			0.635829	0.501653	0.529882	0.538682	0.649083
0.116362	0.0559386	0.100555	0.073382	0.0889038	Heart		-1.05828	1.48834	0.298471	-0.936038	1.31309			0.547914	0.488335	0.448713	0.44906	0.578363
0.726002	0.958225	0.800267	0.87317	0.854082	No-like		-0.618554	0.5994	0.2159	-0.831028	0.192466			0.647614	0.626346	0.551821	0.569183	0.702115
0.79805	0.200457	0.215617	0.676891	0.634567	Victory		0.93509	-0.431344	-0.0915043	-0.367866	0.207294			0.659396	0.51044	0.465668	0.539703	0.666613
0.79048	0.193998	0.20264	0.640815	0.578818	Victory		-0.202139	-0.920968	-1.08601	1.24249	-0.85548			0.658158	0.509452	0.463756	0.534284	0.657597
0.636108	1	0.907337	0.911782	0.818985	No-like		0.463558	-0.560659	-1.30194	1.032	-0.549504			0.632913	0.632736	0.567599	0.574982	0.696439
0.316107	0.673787	0.590472	0.586133	0.154955	Phone		0.389564	0.382392	0.00592877	0.430839	0.570714			0.58058	0.582839	0.520906	0.526072	0.589046
0.661108	0.114663	0.67481	0.637699	0.495494	Think		-0.545239	0.975413	0.119737	-0.222246	-0.669288			0.637001	0.497317	0.533334	0.533816	0.644121
0.685907	0.758975	0.791195	0.655066	0.601056	Me		0.313864	0.741202	-0.697601	-0.0477144	-1.22951			0.641056	0.59587	0.550484	0.536425	0.661193
0.680119	0.80204	0.77694	0.700118	0.615113	Me		0.757918	1.15987	0.0177874	0.289286	-0.235361			0.64011	0.602457	0.548383	0.543191	0.663467
0.641885	0.299531	0.941096	0.833753	0.666148	Silence		1.1387	1.20338	-0.57468	-0.56523	0.472351			0.633857	0.525594	0.572573	0.563262	0.67172
0.871443	0.246673	0.268668	0.639118	0.702763	Victory		0.876068	-0.281955	0.0965758	0.241657	1.28011			0.671399	0.517509	0.473486	0.534029	0.677642
0.679285	0.284405	0.857964	0.796567	0.645134	Silence		-1.36638	-1.01188	0.789599	0.547725	-1.98466			0.639974	0.52328	0.560323	0.557677	0.668322
0.689372	0.247153	0.897087	0.768222	0.690304	Silence		0.746447	-1.31654	1.80129	0.619295	-1.07982			0.641623	0.517582	0.566088	0.55342	0.675627
0.847968	0.236465	0.695059	0.772027	0.7246	Point		0.640189	-1.29095	-0.920152	-1.38911	0.18974			0.66756	0.515948	0.536318	0.553992	0.681174
0.7042	0.852828	0.857496	0.96146	0.925749	No-like		-1.46939	-0.239295	-0.819095	-1.38871	-1.766			0.644048	0.610225	0.560254	0.582443	0.713705
0.305903	0.136578	0.253868	0.1777	0.160608	Hello		0.391544	-1.0059	0.60619	1.23836	1.14545			0.578911	0.500669	0.471305	0.464728	0.58996
0.797241	0.327594	0.702773	0.885363	0.655025	Point		0.50911	1.08822	-0.872703	-1.60099	-0.325699			0.659264	0.529887	0.537454	0.571014	0.669921
0.212984	0.59017	0.560704	0.623557	0.499629	Like		0.855812	0.0869738	-0.744427	-1.26549	-0.599583			0.563716	0.57005	0.51652	0.531692	0.644789
0.0653013	0.16	0.0419816	0.165246	0.123235	Heart		1.22367	0.279011	-0.284504	0.94079	1.39152			0.539564	0.504252	0.440082	0.462857	0.583916
0.169983	0.65552	0.445518	0.556487	0.630928	Like		0.657658	-0.00776481	-0.153406	0.944847	-1.39922			0.556683	0.580045	0.499546	0.521619	0.666024
0.303452	0.71212	0.557403	0.55875	0.224813	Phone		-0.326264	1.4132	0.767845	1.14104	0.115347			0.578511	0.588703	0.516033	0.521959	0.600344
0.305162	0.181019	0.178767	0.220806	0.211638	Hello		-0.553691	-0.307602	0.918517	1.02564	0.748976			0.57879	0.507467	0.460238	0.471202	0.598213
0.134934	0.0455925	0.12084	0.0869071	0.0904639	Heart		-0.525814	-0.382558	-0.90703	0.243626	0.0930413			0.550951	0.486752	0.451702	0.451091	0.578616
0.626937	0.831375	0.738941	0.69509	0.663406	Me		1.62976	-0.975167	-0.809609	-0.350974	-0.147447			0.631413	0.606944	0.542784	0.542436	0.671277
0.706852	0.832055	0.828502	0.867581	0.946757	No-like		1.20893	-1.24282	-0.0491696	0.382722	0.25349			0.644482	0.607048	0.555982	0.568343	0.717103
0.415435	0.231067	0.245405	0.288635	0.212993	Please		1.31074	-0.177058	-0.536296	0.250016	0.91572			0.596824	0.515122	0.470058	0.481389	0.598432
0.758267	0.255023	0.670358	0.699487	0.700421	Point		0.725188	0.254122	-1.4224	-0.781267	-1.70498			0.65289	0.518786	0.532678	0.543097	0.677263
0.14915	0.0933325	0.143548	0.141996	0.0886659	Heart		-0.142809	-0.669576	-0.312418	-1.06258	0.0575199			0.553276	0.494054	0.455048	0.459365	0.578325
0.632086	0.736808	0.771313	0.605344	0.584101	Me		0.0423552	-1.07873	1.766	-0.246623	1.49439			0.632255	0.592479	0.547554	0.528957	0.658451
0.374289	0.248012	0.252744	0.374889	0.254065	Please		0.211204	-3.10669	1.06487	0.865339	-0.283867			0.590095	0.517714	0.471139	0.494344	0.605075
0.450122	0.477987	0.267025	0.29172	0.269111	OK		1.29306	-0.197534	0.433274	-1.62918	-0.190363			0.602497	0.55289	0.473244	0.481853	0.607508
0.826965	0.303252	0.258896	0.703815	0.623193	Victory		0.151857	-0.251357	0.258707	1.48695	-0.411778			0.664125	0.526163	0.472046	0.543747	0.664773
0.694358	0.245131	0.914658	0.829078	0.698421	Silence		0.963905	1.89998	1.25719	-1.76238	0.106803			0.642439	0.517273	0.568677	0.56256	0.67694
0.710503	0.187946	0.636697	0.661419	0.504128	Think		0.472521	-0.0925797	0.197144	-0.889281	-2.63215			0.645079	0.508526	0.527718	0.537379	0.645517
0.24711	0.585927	0.445128	0.581535	0.6216	Like		0.26607	-0.865116	-1.22076	-0.696332	1.21339			0.569297	0.569401	0.499489	0.525381	0.664516
0.476024	0.405153	0.243268	0.25921	0.237382	OK		-0.678697	0.0891237	-0.513818	-0.269163	0.24473			0.606733	0.54175	0.469743	0.47697	0.602377
0.30397	0.753388	0.475781	0.491904	0.18418	Phone		-1.3111	-0.841228	0.939838	-0.261081	-2.24765			0.578595	0.595015	0.504005	0.511919	0.593772
0.627694	0.939398	0.904432	0.880092	0.90976	No-like		0.408284	-0.463048	0.821021	0.492805	-0.0711657			0.631537	0.623467	0.56717	0.570222	0.711119
0.148443	0.0685025	0.069122	0.102047	0.036282	Heart		-2.28143	-0.34951	2.38215	0.715766	1.06244			0.553161	0.490256	0.444081	0.453365	0.569853
0.247019	0.0734111	0.0773075	0.00420555	0.156744	Heart		0.613745	-2.10865	0.8911	0.799039	-0.609409			0.569282	0.491007	0.445287	0.43867	0.589335
0.532549	0.751148	0.731145	0.673199	0.637666	Me		0.31009	0.282752	0.495397	-0.528539	-0.0453406			0.615977	0.594672	0.541635	0.539148	0.667114
0.581297	0.189219	0.792867	0.633643	0.429922	Think		0.758223	-0.692048	0.359775	2.24765	-2.1122			0.623949	0.508721	0.550731	0.533207	0.633516
0.298008	0.219689	0.0946065	0.236063	0.227068	Hello		-0.904263	-2.10443	0.622356	0.787825	1.82666			0.57762	0.513382	0.447837	0.473493	0.600708
0.216492	0.589395	0.50104	0.531792	0.57831	Like		-1.14369	1.24664	-0.647342	-0.181567	0.963298			0.564289	0.569931	0.507728	0.51791	0.657514
0.569073	0.416114	0.243729	0.270545	0.278954	OK		-0.614575	-0.388078	-0.218563	-0.300232	-0.597936			0.62195	0.543426	0.469811	0.478672	0.6091
0.274416	0.244002	0.263246	0.27357	0.178407	Hello		1.02228	1.57192	-1.7671	0.409448	-0.270431			0.573762	0.5171	0.472687	0.479127	0.592838
0.672247	0.843513	0.666549	0.651014	0.703416	Me		1.45249	-1.6753	-0.73207	-0.200812	2.12154			0.638823	0.6088	0.532117	0.535816	0.677748
0.674221	0.774551	0.764682	0.731898	0.692623	Me		-0.42497	-0.286177	0.566308	-0.372863	1.08271			0.639145	0.598252	0.546577	0.547964	0.676002
0.829165	0.24385	0.883897	0.790184	0.625811	Silence		0.50042	0.728575	-0.0216892	3.48722	-0.437481			0.664485	0.517077	0.564144	0.556719	0.665197
0.753424	0.283637	0.23124	0.69407	0.669015	Victory		0.157974	-0.501808	1.2822	0.498687	1.81185			0.652098	0.523163	0.46797	0.542283	0.672184
0.261931	0.712442	0.575648	0.563847	0.198122	Phone		0.400812	-0.886898	1.05121	-0.383875	-1.76492			0.57172	0.588752	0.518722	0.522724	0.596027
0.738449	0.153779	0.721979	0.611474	0.488513	Think		1.59223	-0.556636	0.399817	-1.25282	-0.359121			0.649649	0.5033	0.540285	0.529878	0.642992
