# Supplementary material for: Shape-position perceptive fusion electronic skin with autonomous learning for gesture interaction
Source: Microsyst Nanoeng. 2024 Jul 22;10:103. doi: 10.1038/s41378-024-00739-9 (PMC11263581; doi:10.1038/s41378-024-00739-9)
Supplement: Supplementary file 2 — Pytorch-based DRL-KD programs and data sets collected by the PFES [file 41378_2024_739_MOESM2_ESM.zip › RL-KD-for-gesture-recognizers/data_process.py]

from torch.utils.data import Dataset
import torch


class CSVDataset(Dataset):
    def __init__(self, df):
        self.df = df

    def __getitem__(self, item):
        data = self.df[["特征1", "特征2", "特征3", "特征4", "特征5"]].iloc[item]
        label = self.df["label_num"][item]

        return torch.as_tensor(data, dtype=torch.float), torch.as_tensor(label, dtype=torch.long)

    def __len__(self):
        return len(self.df)
