# Supplementary material for: Shape-position perceptive fusion electronic skin with autonomous learning for gesture interaction
Source: Microsyst Nanoeng. 2024 Jul 22;10:103. doi: 10.1038/s41378-024-00739-9 (PMC11263581; doi:10.1038/s41378-024-00739-9)
Supplement: Supplementary file 2 — Pytorch-based DRL-KD programs and data sets collected by the PFES [file 41378_2024_739_MOESM2_ESM.zip › RL-KD-for-gesture-recognizers/gru_student_test.py]

import os

os.environ["CUDA_VISIBLE_DEVICES"] = "0"

import torch
from torch import nn
import torch.optim as optim
from torch.utils.data import DataLoader
import numpy as np
import pandas as pd
from models import LSTM_RUL, RMSELoss, Score, MyDataset, CNN, CNN_RUL_student_stack
from torch.optim.lr_scheduler import StepLR
import argparse
from data_process import CSVDataset
from sklearn.metrics import f1_score, accuracy_score, confusion_matrix

device = torch.device("cuda" if torch.cuda.is_available() else "cpu")


def _init_fn(worker_id):
    np.random.seed(int(1))


def set_random_seed(seed):
    np.random.seed(seed)
    import random
    random.seed(seed)
    torch.manual_seed(seed)
    torch.cuda.manual_seed(seed)
    torch.cuda.manual_seed_all(seed)


set_random_seed(2023)


def train():
    #save_dir = "./save_std"  # 存放教师1的模型文件,
    #if not os.path.exists(save_dir):
    #    os.makedirs(save_dir)

    df = pd.read_csv("./data_last/teacher4_num.csv", encoding="Utf-8")
    train_data = df[: int(len(df) * 0.8)].reset_index()
    test_data = df[int(len(df) * 0.8):].reset_index()

    train_dataset = CSVDataset(train_data)
    test_dataset = CSVDataset(test_data)

    train_loader = DataLoader(train_dataset, batch_size=16, shuffle=True)
    test_loader = DataLoader(test_dataset, batch_size=4, shuffle=True)

    model = CNN(input_dim=5, hidden_dim=10, n_layers=1, dropout=0.5, bid=True, device=device).to(device)
    #model = LSTM_RUL(input_dim=5, hidden_dim=32, n_layers=1, dropout=0.5, bid=True, device=device).to(device)

    optimizer = optim.AdamW(model.parameters(), lr=1e-3)
    scheduler = StepLR(optimizer, gamma=0.9, step_size=1)
    critirion = nn.CrossEntropyLoss()

    train_loss = 0.0
    best_f1 = 0

    best_loss = np.inf

    for epoch in range(500):
        model.train()
        for batch_idx, (data, label) in enumerate(train_loader):
            data = data.to(device)
            label = label.to(device)

            optimizer.zero_grad()
            # Forward
            pred, _ = model(data)
            # Calculate loss and update weights
            loss = critirion(pred, label)
            loss.backward()
            optimizer.step()

            train_loss += loss.cpu().item()

        #print(f"Train:  epoch: {epoch}--avg_batch_train_loss: {train_loss / (len(train_loader))}")
        train_loss = 0.0
        if epoch % 1 == 0 and epoch > 0:
            test_loss, f1 = test(model, test_loader, critirion)
            # if f1 > best_f1:
            #     best_f1 = f1
            #     torch.save(model.state_dict(), os.path.join(save_dir, f"model_{epoch}.ckpt"))
            #     torch.save(model.state_dict(), os.path.join(save_dir, f"best_model.ckpt"))
            #    print("save ckpt at ", os.path.join(save_dir, f"model_{epoch}.ckpt"))


def test(model, test_loader, loss_fn):
    model.eval()
    test_loss = 0.0
    f1 = 0.0
    true_label = []
    predict = []
    with torch.no_grad():
        for batch_idx, (data, label) in enumerate(test_loader):
            data = data.to(device)
            label = label.to(device)

            pred, _ = model(data)
            loss = loss_fn(pred, label)
            pred_index = torch.argmax(pred, dim=-1)

            true_label.extend(label.cpu().numpy().tolist())
            predict.extend(pred_index.cpu().numpy().tolist())

            test_loss += loss.cpu().item()
        avg_test_loss = test_loss / len(test_loader)
        f1 = f1_score(true_label, predict, average="macro")
        acc = accuracy_score(true_label, predict)
        confusion = confusion_matrix(true_label, predict)   # 计算混淆矩阵
        #print("混淆矩阵", "\n", confusion)
        #print("acc", acc)
        #print("f1", f1)
        print(acc)
    return avg_test_loss, f1


if __name__ == '__main__':
    train()
