# Supplementary material for: Shape-position perceptive fusion electronic skin with autonomous learning for gesture interaction
Source: Microsyst Nanoeng. 2024 Jul 22;10:103. doi: 10.1038/s41378-024-00739-9 (PMC11263581; doi:10.1038/s41378-024-00739-9)
Supplement: Supplementary file 2 — Pytorch-based DRL-KD programs and data sets collected by the PFES [file 41378_2024_739_MOESM2_ESM.zip › RL-KD-for-gesture-recognizers/plot.py]

# 读取Excel数据 data = pd.read_excel('./data_last/train.xlsx')

import pandas as pd
import numpy as np
from sklearn.decomposition import PCA
import matplotlib.pyplot as plt

# 读取Excel数据并转换为DataFrame
data = pd.read_excel('./data_last/train.xlsx')

# 将标签列从数据中分离出来
labels = data['label']
data = data.drop('label', axis=1)

# 对数据进行主成分分析
pca = PCA(n_components=2)
pca_data = pca.fit_transform(data)

# 将PCA数据与标签合并
pca_df = pd.DataFrame(data=pca_data, columns=['PC1', 'PC2'])
pca_df['label'] = labels

# 将数据分为12类
unique_labels = labels.unique()
label_symbols = {label: np.random.choice(['o', 's', 'D', 'v', '^', '<', '>', 'p', 'h', '8', '*', 'X'], 1)[0] for label in unique_labels}
label_colors = {label: np.random.rand(3,) for label in unique_labels}
pca_df['symbol'] = [label_symbols[label] for label in labels]
pca_df['color'] = [label_colors[label] for label in labels]

# 绘制散点图
fig, ax = plt.subplots(figsize=(10,10))
for label in unique_labels:
    df = pca_df[pca_df['label'] == label]
    ax.scatter(df['PC1'], df['PC2'], marker=label_symbols[label], color=label_colors[label], s=100, alpha=0.8, label=label)
ax.set_title('PCA Scatter Plot')
ax.legend()
ax.set_xticks([])
ax.set_yticks([])
plt.show()
################################################

import pandas as pd
import numpy as np
from sklearn.decomposition import PCA
import matplotlib.pyplot as plt

# 读取Excel数据并转换为DataFrame
data = pd.read_excel('./data_last/train.xlsx')

# 将标签列从数据中分离出来
labels = data['label']
data = data.drop('label', axis=1)

# 对数据进行主成分分析
pca = PCA(n_components=2)
pca_data = pca.fit_transform(data)

# 将PCA数据与标签合并
pca_df = pd.DataFrame(data=pca_data, columns=['PC1', 'PC2'])
pca_df['label'] = labels

# 将数据分为12类
unique_labels = labels.unique()
label_symbols = {label: np.random.choice(['o', 's', 'D', 'v', '^', '<', '>', 'p', 'h', '8', '*', 'X'], 1)[0] for label in unique_labels}
label_colors = {label: np.random.rand(3,) for label in unique_labels}
pca_df['symbol'] = [label_symbols[label] for label in labels]
pca_df['color'] = [label_colors[label] for label in labels]

# 绘制散点图
fig, ax = plt.subplots(figsize=(10,10))
for label in unique_labels:
    df = pca_df[pca_df['label'] == label]
    centroid = df[['PC1', 'PC2']].mean()
    ax.scatter(df['PC1'], df['PC2'], marker=label_symbols[label], color=label_colors[label], s=100, alpha=0.8, label=label)
    ax.scatter(centroid[0], centroid[1], marker='x', color=label_colors[label], s=200, linewidths=3)
ax.set_title('PCA Scatter Plot')
ax.legend()
ax.set_xticks([])
ax.set_yticks([])
plt.show()

################################################

import pandas as pd
import numpy as np
import umap
import matplotlib.pyplot as plt

# 读取Excel数据并转换为DataFrame
data = pd.read_excel('./data_last/train.xlsx')

# 将标签列从数据中分离出来
labels = data['label']
data = data.drop('label', axis=1)

# 使用UMAP对数据进行降维
umap_data = umap.UMAP(n_components=2, random_state=42).fit_transform(data)

# 将UMAP数据与标签合并
umap_df = pd.DataFrame(data=umap_data, columns=['UMAP1', 'UMAP2'])
umap_df['label'] = labels

# 将数据分为12类
unique_labels = labels.unique()
label_symbols = {label: np.random.choice(['o', 's', 'D', 'v', '^', '<', '>', 'p', 'h', '8', '*', 'X'], 1)[0] for label in unique_labels}
label_colors = {label: np.random.rand(3,) for label in unique_labels}
umap_df['symbol'] = [label_symbols[label] for label in labels]
umap_df['color'] = [label_colors[label] for label in labels]

# 绘制散点图
fig, ax = plt.subplots(figsize=(10,10))
for label in unique_labels:
    df = umap_df[umap_df['label'] == label]
    ax.scatter(df['UMAP1'], df['UMAP2'], marker=label_symbols[label], color=label_colors[label], s=100, alpha=0.8, label=label)
ax.set_title('UMAP Scatter Plot')
ax.legend()
ax.set_xticks([])
ax.set_yticks([])
plt.show()
