# Supplementary material for: Shape-position perceptive fusion electronic skin with autonomous learning for gesture interaction
Source: Microsyst Nanoeng. 2024 Jul 22;10:103. doi: 10.1038/s41378-024-00739-9 (PMC11263581; doi:10.1038/s41378-024-00739-9)
Supplement: Supplementary file 2 — Pytorch-based DRL-KD programs and data sets collected by the PFES [file 41378_2024_739_MOESM2_ESM.zip › RL-KD-for-gesture-recognizers/README.md]

# Reinforced Knowledge Distillation for Wearable Gesture Interaction

This repository is for paper "Bi-Perceptive Electronic Skin of Curvature and Magnetism Fusion with Autonomous Learning and Augmented Feedback for Wearable Gesture Interaction".
The data set used in the repository is derived from bi-perceptive flexible sensor collection.
