# Supplementary material for: Shape-position perceptive fusion electronic skin with autonomous learning for gesture interaction
Source: Microsyst Nanoeng. 2024 Jul 22;10:103. doi: 10.1038/s41378-024-00739-9 (PMC11263581; doi:10.1038/s41378-024-00739-9)
Supplement: Supplementary file 2 — Pytorch-based DRL-KD programs and data sets collected by the PFES [file 41378_2024_739_MOESM2_ESM.zip › RL-KD-for-gesture-recognizers/replay_memory.py]

import random
import numpy as np
from collections import deque

class ReplayMemory:
    def __init__(self, capacity):
        self.capacity = capacity
        self.buffer = []
        self.position = 0

    def push(self, state, action, reward, next_state, done):
        if len(self.buffer) < self.capacity:
            self.buffer.append(None)
        self.buffer[self.position] = (state, action, reward, next_state, done)
        self.position = (self.position + 1) % self.capacity

    def sample(self, batch_size):
        batch = random.sample(self.buffer, batch_size)
        state, action, reward, next_state, done = map(np.stack, zip(*batch))
        return state, action, reward, next_state, done

    def __len__(self):
        return len(self.buffer)


class Memory(object):
    def __init__(self, memory_size: int) -> None:
        self.memory_size = memory_size
        self.buffer = deque(maxlen=self.memory_size)

    def add(self, experience) -> None:
        self.buffer.append(experience)

    def size(self):
        return len(self.buffer)

    def sample(self, batch_size: int, continuous: bool = True):
        if batch_size > len(self.buffer):
            batch_size = len(self.buffer)
        if continuous:
            rand = random.randint(0, len(self.buffer) - batch_size)
            return [self.buffer[i] for i in range(rand, rand + batch_size)]
        else:
            indexes = np.random.choice(np.arange(len(self.buffer)), size=batch_size, replace=False)
            return [self.buffer[i] for i in indexes]

    def clear(self):
        self.buffer.clear()
