# Supplementary material for: Shape-position perceptive fusion electronic skin with autonomous learning for gesture interaction
Source: Microsyst Nanoeng. 2024 Jul 22;10:103. doi: 10.1038/s41378-024-00739-9 (PMC11263581; doi:10.1038/s41378-024-00739-9)
Supplement: Supplementary file 2 — Pytorch-based DRL-KD programs and data sets collected by the PFES [file 41378_2024_739_MOESM2_ESM.zip › RL-KD-for-gesture-recognizers/rl_kd_mutilple_teacher_reinforce_learning.py]

import os
import pandas as pd
import torch
from torch import nn
import torch.optim as optim
from torch.utils.data import DataLoader
from torch.utils.data import Dataset
import numpy as np
from models import LSTM_RUL, RMSELoss, Score, centered_average,weights_init
from torch.autograd import Variable
from torch.optim.lr_scheduler import StepLR
import torch.nn.functional as F
import argparse
import copy
import logging
from models import MyDataset, CNN_RUL_student_stack, Dueling_DQN
from replay_memory import ReplayMemory, Memory
from data_process import CSVDataset
from sklearn.metrics import f1_score, accuracy_score, confusion_matrix
import matplotlib.pyplot as plt
import time

def _init_fn(worker_id):
    np.random.seed(int(1))

def set_random_seed(seed):
    np.random.seed(seed)
    import random
    random.seed(seed)
    torch.manual_seed(seed)
    torch.cuda.manual_seed(seed)
    torch.cuda.manual_seed_all(seed)

# set_random_seed(4)

def beta_decay(epoch,epochs=80,alpha=1.0,d_rate=0.1):
    return alpha - alpha * np.exp(-d_rate*(epochs - epoch))

def test(model,device,x,y,max_RUL):
    model.eval()
    with torch.no_grad():
        x_cuda,y_cuda = x.to(device),y.to(device)
        pred, _, _ = model(x_cuda.unsqueeze(-1))
        pred = pred *max_RUL
        rmse = F.cross_entropy(pred,y_cuda)  # 将原来RMSE改为交叉熵，适配分类任务
        score = Score(pred,y_cuda)
        return rmse, score
    pass


def validate(model,device, dataloder, loss_fn):
    model.eval()
    true_label = []
    predict = []
    test_loss = 0.0
    with torch.no_grad():
        for batch_idx, (data, label) in enumerate(dataloder):
            data = data.to(device)
            label = label.to(device)

            pred, _, _ = model(data.unsqueeze(-1))
            loss = loss_fn(pred, label)
            pred_index = torch.argmax(pred, dim=-1)

            true_label.extend(label.cpu().numpy().tolist())
            predict.extend(pred_index.cpu().numpy().tolist())

            test_loss += loss.cpu().item()
        avg_test_loss = test_loss / len(dataloder)
        f1 = f1_score(true_label, predict, average="macro")   # sklearn中的计算F1_score函数，可以直接调用，第一个参数是真实值、第二参数是预测值
        acc = accuracy_score(true_label, predict)  # sklearn中的计算准确率函数，可以直接调用，第一个参数是真实值、第二参数是预测值
        confusion = confusion_matrix(true_label, predict)  # 混淆矩阵
        #print("混淆矩阵", "\n", confusion)
        #print("acc", acc)
        print(f1, acc)
    return avg_test_loss, f1


def validate_rmse_score(model,x,y):
    with torch.no_grad():
        pred, _, _= model(x.unsqueeze(-1))
        rmse = F.cross_entropy(pred,y)   # 将原来RMSE改为交叉熵，适配分类任务
        score = Score(pred*130, y*130)
    return rmse, score

def cosine_similarity_loss(output_net, target_net, eps=0.0000001):
    # Normalize each vector by its norm
    output_net_norm = torch.sqrt(torch.sum(output_net ** 2, dim=1, keepdim=True))
    output_net = output_net / (output_net_norm + eps)
    output_net[output_net != output_net] = 0

    # Target_net have already been normalized in avg_inference function
    target_net_norm = torch.sqrt(torch.sum(target_net ** 2, dim=1, keepdim=True))
    target_net = target_net / (target_net_norm + eps)
    target_net[target_net != target_net] = 0

    # Calculate the cosine similarity
    model_similarity = torch.mm(output_net, output_net.transpose(0, 1))
    target_similarity = torch.mm(target_net, target_net.transpose(0, 1))

    # Scale cosine similarity to 0..1
    model_similarity = (model_similarity + 1.0) / 2.0
    target_similarity = (target_similarity + 1.0) / 2.0

    # Transform them into probabilities
    model_similarity = model_similarity / torch.sum(model_similarity, dim=1, keepdim=True)
    target_similarity = target_similarity / torch.sum(target_similarity, dim=1, keepdim=True)

    # Calculate the KL-divergence
    loss = torch.mean(target_similarity * torch.log((target_similarity + eps) / (model_similarity + eps)))

    return loss


def ensembl_inference(model_ensembls, input_x):  # model_ensembls为列表，放了4个教师模型
    pred_list = []
    feat_list = []
    for model in model_ensembls:
        with torch.no_grad():
            pred_t, feat_t = model(input_x)
            pred_t = Variable(pred_t, requires_grad=False)
            feat_t = Variable(feat_t, requires_grad=False)
            pred_list.append(pred_t)
            feat_list.append(feat_t)
    return feat_list, pred_list


def avg_over_selected_teacher(feat_list, pred_list, teacher_mask_off,norm=True):
    feat_list_select = []
    pred_list_select = []

    eps = 0.0000001
    for i in range(len(feat_list)):
        if teacher_mask_off:
            if norm:
                target_net = feat_list[i]
                target_net_norm = torch.sqrt(torch.sum(target_net ** 2, dim=1, keepdim=True))
                target_net = target_net / (target_net_norm + eps)
                target_net[target_net != target_net] = 0
                feat_list_select.append(target_net)
            else:
                feat_list_select.append(feat_list[i])
            pred_list_select.append(pred_list[i])
    # Get Average value of Teachers Prediction
    pred_mean = torch.mean(torch.stack(pred_list_select), dim=0)
    feat_mean = torch.mean(torch.stack(feat_list_select), dim=0)

    return pred_mean, feat_mean


def main(opt):

    device = torch.device("cuda" if torch.cuda.is_available() else "cpu")

    t_type = opt.teacher

    max_RUL= 130
    epochs = 40   # 迭代轮数
    batch_size = 64
    iterations = 1
    lrate = 1e-3
    episodes = 3 # For Reinforcement Steps
    num_of_teachers = 4

    save_dir = './student_models'   # 存放学生模型

    if not os.path.exists(save_dir):
        os.makedirs(save_dir)


    log_dir = 'log/'
    if not os.path.exists(log_dir):
        os.makedirs(log_dir)

    train_df = pd.read_csv("./data_last/student_num.csv", encoding="Utf-8")   # 加载训练数据
    test_df = pd.read_csv("./data_last/test_num.csv", encoding="Utf-8")         # 加载测试数据

    train_dataset = CSVDataset(train_df)  # 自定义的Dataset
    test_dataset = CSVDataset(test_df)

    train_loader = DataLoader(dataset=train_dataset,batch_size=16,shuffle=True,       # batch_size设置为16与强化学习Linear层匹配；drop_last设置为True，强化学习模型输入shape固定
                              num_workers=0, worker_init_fn=_init_fn, drop_last=True)
    val_loader = DataLoader(dataset=test_dataset,batch_size=16,shuffle=True,
                              num_workers=0, worker_init_fn=_init_fn, drop_last=True)


    model_t_ensemble =[]
    teacher_models = ["./save_dir_1/best_model.ckpt", "./save_dir_2/best_model.ckpt", "./save_dir_3/best_model.ckpt", "./save_dir_4/best_model.ckpt"]   # 4个教师模型
    for model_t_name in teacher_models:
        model_t = LSTM_RUL(input_dim=5, hidden_dim=50, n_layers=1, dropout=0.5, bid=True, device=device).to(device)
        model_t.load_state_dict(torch.load(model_t_name))
        print("load teacher:", model_t_name)
        model_t_ensemble.append(model_t)

    for model_t in model_t_ensemble:
        model_t.eval()
    test_f1 = []
    losses = []


    for iteration in range(iterations):
        # ===============================Initialize Student =======================================
        model_s = CNN_RUL_student_stack(input_dim=5, hidden_dim=32, dropout=0.5).to(device)
        model_s_backup = CNN_RUL_student_stack(input_dim=5, hidden_dim=32, dropout=0.5).to(device)

        model_s.apply(weights_init)
        model_s_backup.load_state_dict(model_s.state_dict())
        model_s_backup.eval()

        optimizer_s = optim.AdamW(model_s.parameters(), lr=lrate)
        scheduler = StepLR(optimizer_s, gamma=0.9, step_size=10)
        critirion = nn.CrossEntropyLoss()

        # ===============================Initialize Dueling Double DQN and Replay Memory ===========
        DQN = Dueling_DQN(in_channels=num_of_teachers, num_actions=num_of_teachers).to(device) # in_channels = num_actions = Teacher numbers
        DQN_target = Dueling_DQN(in_channels=num_of_teachers, num_actions=num_of_teachers).to(device)
        DQN_target.load_state_dict(DQN.state_dict())

        memory = Memory(5000)
        optimizer_dqn = optim.Adam(DQN.parameters(), lr=0.0001)

        global_step = 0
        best_val_loss = 1e+9

        sum_teacher_mask_off = [0] * num_of_teachers

        for epoch in range(1, epochs+1):

            model_s.train()

            epoch_loss = 0.0

            for batch_idx, data in enumerate(train_loader):

                batch_x, batch_y= data
                batch_x, batch_y = batch_x.to(device), batch_y.to(device)

                # sample a golden batch for validation
                val_x_batch, val_y_batch = iter(val_loader).__next__()
                val_x_batch, val_y_batch = val_x_batch.to(device), val_y_batch.to(device)

                # inference with all teacher ensembles
                feat_t_list, soft_labels_list = ensembl_inference(model_t_ensemble, batch_x)

                teacher_mask_off=[0]*num_of_teachers    # 1-seleced, 0-not selected

                t_rmse_list = []
                t_score_list = []

                for ii in range(len(feat_t_list)):

                    rmse = RMSELoss(soft_labels_list[ii].clone().detach(), batch_y)
                    t_rmse_list.append(rmse.item())

                    score = Score(soft_labels_list[ii].clone().detach() * max_RUL, batch_y * max_RUL)
                    t_score_list.append(score)

                for episode in range(episodes):

                    optimizer_s.zero_grad()
                    # Feed forward the network and update
                    pred_s, _, feat_s = model_s(batch_x.unsqueeze(-1))

                    # Get the previous rmse and score before optimizaiton on validation set
                    if episode == 0:
                        model_s_backup.load_state_dict(model_s.state_dict())
                        pre_rmse, pre_score = validate_rmse_score(model_s_backup, val_x_batch, val_y_batch)
                    else: # save training time
                        pre_rmse = post_rmse
                        pre_score = post_score

                    if episode ==0:
                         state = torch.stack(feat_t_list).clone().detach().unsqueeze(dim=0)
                         next_state = state.clone().detach()
                    else:
                         state = next_state.clone().detach()

                    # Get action for current state;

                    action, output, _ = DQN.sample_action(state)

                    # set 1 to selected teacher in teacher_mask_off_list
                    if teacher_mask_off[action[0]] == 1:
                        output = F.softmax(output,dim=1)
                        output = output.masked_fill(torch.ByteTensor(teacher_mask_off).to(device).bool(),0)
                        action = (torch.argmax(output, dim=1)).detach().cpu().numpy()
                        teacher_mask_off[action[0]] = 1
                    else:
                        teacher_mask_off[action[0]] = 1

                    # Set next_state according to current action
                    next_state[:,action[0],:,:] = 0

                    # Get done mask for later Q_target calculation
                    if episode == episodes-1:
                        done = 0.0
                    else:
                        done = 1.0

                    # Calculate loss and update students weights with selected teachers
                    pred_t, feat_t = avg_over_selected_teacher(feat_t_list,soft_labels_list,teacher_mask_off, norm=False)
                    # pkt_loss = cosine_similarity_loss(feat_s, feat_t)  # PKT_loss
                    T = 1   # 蒸馏的温度
                    soft_loss = F.kl_div(F.log_softmax(pred_s, dim=-1), F.softmax(pred_t/T, dim=-1), size_average=None, reduce=None, reduction='batchmean')    # 知识蒸馏损失KL散度损失
                    # soft_loss = critirion(pred_s, pred_t)
                    hard_loss = critirion(pred_s, batch_y)
                    beta = beta_decay(epoch, epochs)
                    alpha = 1 - beta
                    alpha_1 = 0.8 * alpha
                    alpha_2 = alpha - alpha_1
                    loss = alpha_1 * hard_loss + alpha_2 * soft_loss   # + beta * pkt_loss  # Early stage: PKT; Late stage: hardloss

                    epoch_loss += loss.cpu().item()

                    loss.backward()
                    optimizer_s.step()
                    global_step+=1

                    # Get the post rmse and score after optimizaiton on validation set with selected teachers
                    model_s_backup.load_state_dict(model_s.state_dict())
                    post_rmse, post_score = validate_rmse_score(model_s_backup, val_x_batch, val_y_batch)

                    # Calculate the reward for the selected teacher
                    relative_rmse_improve = (pre_rmse - post_rmse) / pre_rmse
                    reward_rmse = torch.clamp(relative_rmse_improve, min=-1, max=1)
                    reward = reward_rmse.item()
                    reward = np.tanh(4 * reward)

                    if episode == episodes - 1:

                        memory.add((next_state.squeeze().tolist(), action, np.expand_dims(reward, 0),
                                    next_state.squeeze().tolist(), np.expand_dims(done, 0)))
                    else:
                        memory.add((state.squeeze().tolist(), action, np.expand_dims(reward, 0),
                                    next_state.squeeze().tolist(), np.expand_dims(done, 0)))


                    # update DQN amd DQN_target
                    if memory.size() > 50:
                        batch = memory.sample(1, False)
                        s, a, r, s_prime, done_mask = zip(*batch)
                        # double dqn
                        Q_out = DQN(torch.Tensor(s).to(device).unsqueeze(-1))
                        Q_est = Q_out.gather(1, ((torch.Tensor(a)).type(torch.LongTensor)).to(device))

                        a_max = DQN(torch.Tensor(s_prime).to(device).unsqueeze(-1)).detach().argmax(1).unsqueeze(1)
                        max_q_prime = DQN_target(torch.Tensor(s_prime).to(device).unsqueeze(-1)).gather(1, a_max)
                        Q_target = torch.Tensor(r).to(device) + 0.9 * max_q_prime * torch.Tensor(done_mask).to(device)

                        loss_dqn = F.smooth_l1_loss(Q_est, Q_target)

                        optimizer_dqn.zero_grad()
                        loss_dqn.backward()
                        optimizer_dqn.step()

                        if global_step % 100 == 0:
                            DQN_loss = loss_dqn.item() # for display only

                        for target_param, param in zip(DQN_target.parameters(), DQN.parameters()):
                            target_param.data.copy_(target_param.data * (1.0 - 0.001) + param.data * 0.001)

                if memory.size() > 50:
                    sum_teacher_mask_off = [sum(x) for x in zip(sum_teacher_mask_off, teacher_mask_off)]

            model_s_backup.load_state_dict(model_s.state_dict())
            val_loss, f1 = validate(model_s_backup, device, val_loader, critirion)

            if val_loss < best_val_loss:
                best_val_loss = val_loss

                torch.save(model_s.state_dict(), os.path.join(save_dir, f"model_{epoch}.ckpt"))

            losses.append(epoch_loss)
            epoch_loss = 0.0
            test_f1.append(f1)
        scheduler.step() # Update the learning rate every epoch

    figure = plt.figure()
    plt.plot(range(len(losses)), losses, label='loss')
    plt.xlabel('Epoch')
    plt.ylabel('loss')
    plt.show()

    figure_2 = plt.figure()
    plt.plot(range(len(test_f1)), test_f1, label='loss')
    plt.xlabel('Epoch')
    plt.ylabel('F1')
    plt.show()


if __name__ == '__main__':
    parser = argparse.ArgumentParser()

    parser.add_argument('-d', '--dataset',
                        help='1:FD001, 2: FD002, 3:FD003, 4:FD004',
                        type=int,
                        choices=[1, 2, 3, 4],
                        default=1)
    parser.add_argument('-t', '--teacher',
                        help='[ind, ncl, snapshot]',
                        type=str,
                        choices=['ind', 'ncl', 'snapshot'],
                        default='ncl')
    parser.add_argument('-g', '--GPU',
                        help='set GPU',
                        type=int,
                        choices=[0],
                        default=0)

    args = parser.parse_args()
    os.environ["CUDA_VISIBLE_DEVICES"] = "0"

    main(args)
