# Supplementary material for: Shape-position perceptive fusion electronic skin with autonomous learning for gesture interaction
Source: Microsyst Nanoeng. 2024 Jul 22;10:103. doi: 10.1038/s41378-024-00739-9 (PMC11263581; doi:10.1038/s41378-024-00739-9)
Supplement: Supplementary file 2 — Pytorch-based DRL-KD programs and data sets collected by the PFES [file 41378_2024_739_MOESM2_ESM.zip › RL-KD-for-gesture-recognizers/sgdr.py]

import os
import warnings
warnings.filterwarnings('ignore')

import pandas as pd
import math
import matplotlib.pyplot as plt

import torch
import torch.nn as nn
from torch.autograd import Variable
from torch.optim.lr_scheduler import _LRScheduler
torch.manual_seed(1000)


class CosineAnnealingLR_with_Restart(_LRScheduler):
    """Set the learning rate of each parameter group using a cosine annealing
    schedule, where :math:`\eta_{max}` is set to the initial lr and
    :math:`T_{cur}` is the number of epochs since the last restart in SGDR:

    .. math::

        \eta_t = \eta_{min} + \frac{1}{2}(\eta_{max} - \eta_{min})(1 +
        \cos(\frac{T_{cur}}{T_{max}}\pi))

    When last_epoch=-1, sets initial lr as lr.

    It has been proposed in
    `SGDR: Stochastic Gradient Descent with Warm Restarts`_. The original pytorch implementation only implements the
    cosine annealing part of SGDR, I added my own implementation of the restarts part.

    Args:
        optimizer (Optimizer): Wrapped optimizer.
        T_max (int): Maximum number of iterations.
        T_mult (float): Increase T_max by a factor of T_mult
        eta_min (float): Minimum learning rate. Default: 0.
        last_epoch (int): The index of last epoch. Default: -1.
        model (pytorch model): The model to save.
        out_dir (str): Directory to save snapshots
        take_snapshot (bool): Whether to save snapshots at every restart

    .. _SGDR\: Stochastic Gradient Descent with Warm Restarts:
        https://arxiv.org/abs/1608.03983
    """

    def __init__(self, optimizer, T_max, T_mult, model, out_dir, take_snapshot, data_identifier, eta_min=0, last_epoch=-1):
        self.T_max = T_max
        self.T_mult = T_mult
        self.Te = self.T_max
        self.eta_min = eta_min
        self.current_epoch = last_epoch
        self.data_identifier= data_identifier

        self.model = model
        self.out_dir = out_dir
        self.take_snapshot = take_snapshot

        self.lr_history = []

        super(CosineAnnealingLR_with_Restart, self).__init__(optimizer, last_epoch)

    def get_lr(self):
        new_lrs = [self.eta_min + (base_lr - self.eta_min) *
                   (1 + math.cos(math.pi * self.current_epoch / self.Te)) / 2

                   for base_lr in self.base_lrs]

        self.lr_history.append(new_lrs)
        return new_lrs

    def step(self, epoch=None):
        if epoch is None:
            epoch = self.last_epoch + 1
        self.last_epoch = epoch
        self.current_epoch += 1

        for param_group, lr in zip(self.optimizer.param_groups, self.get_lr()):
            param_group['lr'] = lr

        ## restart
        if self.current_epoch == self.Te:
            print("restart at epoch {:03d}".format(self.last_epoch + 1))

            if self.take_snapshot:
                torch.save({
                    'epoch': self.T_max,
                    'state_dict': self.model.state_dict()
                }, self.out_dir + "/" + self.data_identifier+'_snapshot_e_{:03d}.pth.tar'.format(self.T_max))

            ## reset epochs since the last reset
            self.current_epoch = 0

            ## reset the next goal
            self.Te = int(self.Te * self.T_mult)
            self.T_max = self.T_max + self.Te


class BlankModel(nn.Module):

    def __init__(self):
        super(BlankModel, self).__init__()
        self.fc = nn.Linear(2, 2)

    def foward(self, x):
        x = self.fc(x)
        return x


def simulate_lrs(t_max, t_mult, epochs):
    model = BlankModel()
    optimizer = torch.optim.SGD(model.parameters(), lr=0.1)
    sgdr = CosineAnnealingLR_with_Restart(optimizer, T_max=t_max, T_mult=t_mult, model=model, data_identifier="FD001", out_dir='blank',
                                          take_snapshot=False, eta_min=1e-3)

    for i in range(epochs):
        sgdr.step()
        lr = optimizer.param_groups[0]['lr']

    fig, ax = plt.subplots(figsize=(7.5,4))
    y1 = [1e-3, 1e-2, 0.1]
    ylabels=['$lr_{min}$','','$lr_{max}$']
    ax.set_yscale("log")
    ax.set_yticks(y1,minor=False)
    ax.set_yticklabels(ylabels)
    ax.axes.xaxis.set_ticks([])
    ax.plot([x[0] for x in sgdr.lr_history],linewidth='1.5',color='b')
    plt.ylabel("Learning Rate")
    plt.xlabel("Epochs")
    plt.show()
    fig.savefig('./doc/paper draft/figure-learning-rate.png')


def main():
    simulate_lrs(t_max=100,t_mult=1,epochs=600)


if __name__ == '__main__':
    main()
